# Supplementary material for: The causal relationship of human blood metabolites with the components of Sarcopenia: a two-sample Mendelian randomization analysis
Source: BMC Geriatr. 2024 Apr 15;24:339. doi: 10.1186/s12877-024-04938-x (PMC11017669; doi:10.1186/s12877-024-04938-x)
Supplement: Supplementary file 3 — Supplementary Material 3 [file 12877_2024_4938_MOESM3_ESM.xlsx]

## Sheet: Title and author
Supplementary file 1
The causal relationship of human blood metabolites with the components of sarcopenia: a two-sample Mendelian randomization analysis
Wenxi Peng 1#; Zhilin Xia 1#; Yaxuan Guo1; Linghong Li 1; Jianrong He 2* ; Yi Su 1*
1 Key Laboratory of Molecular Epidemiology of Hunan Province, School of Medicine, Hunan Normal University, Changsha, Hunan, 410013, China
2 Division of Birth Cohort Study, Guangzhou Women and Children's Medical Center, Guangzhou Medical University, Guangzhou, Guangdong, 511436, China
*Corresponding authors:
Yi Su, E-mail: alddle@hunnu.edu.cn
Key Laboratory of Molecular Epidemiology of Hunan Province, School of Medicine, Hunan Normal University, 371 Tongzipo Road, Yuelu District, Changsha 410000, China
Tel: 0731-88912466
Jianrong He, E-mail: jianrong.he@bigcs.org
Division of Birth Cohort Study, Guangzhou Women and Children's Medical Center, Guangzhou Medical University, Guangzhou, Guangdong, 511436, China
# These authors have contributed equally to this work.

## Sheet: Contents
Contents
Table S1. Overview of GWAS data used in Mendelian randomization.
Table S2. Summary statistics for associated SNPs using as Instrumental variables.
Table S3. Confounders of sarcopenia and the excluded SNPs.
Table S4. GWAS traits associated with involved SNPs.
Table S5. The significant MR association (P < 0.05) between metabolites and components of sarcopenia.
Table S6. The association(P < 0.05) of the known overlapping metabolites with the components of sarcopenia.
Table S7. The significant Mendelian randomization association (P < 1.82× 10−4) between metabolites and components of sarcopenia in the Inverse variance weighted (multiplicative random effects) method.
Table S8. The known metabolites validated in three sensitivity analyses(weighted median, MR-Egger, and MR-PRESSO method).
Table S9. The metabolic enrichment sets identified in relation to the components of sarcopenia.

## Sheet: Table S1
Table S1. Overview of GWAS data used in Mendelian randomization.
OpenGWAS id	Trait	Year	Author	Unit	SD	Samplesize	N（Case）	N（Control）	N（SNPs）	Category	Subcategory
ukb-b-10215	Hand grip strength (right)	2018	Ben Elsworth	SD	—	461089	—	—	9851867	Continuous	—
ukb-b-7478	Hand grip strength (left)	2018	Ben Elsworth	SD	—	461026	—	—	9851867	Continuous	—
ukb-b-4711	Walking pace	2018	Ben Elsworth	SD	—	459915	—	—	9851867	Categorical Ordered	—
ebi-a-GCST90000025	Appendicular lean mass	2020	Pei YF	—	—	450243	—	—	18071518	—	—
met-a-303	Glutamine	2014	Shin	log10 units	0.0565724	7821	—	—	2545661	Continuous	Amino acid
met-a-304	Tryptophan	2014	Shin	log10 units	0.0671015	7804	—	—	2545641	Continuous	Amino acid
met-a-305	Histidine	2014	Shin	log10 units	0.0570531	7804	—	—	2545665	Continuous	Amino acid
met-a-306	Leucine	2014	Shin	log10 units	0.0690583	7799	—	—	2545655	Continuous	Amino acid
met-a-307	Cholesterol	2014	Shin	log10 units	0.0939579	7813	—	—	2545608	Continuous	Lipid
met-a-308	Phenylalanine	2014	Shin	log10 units	0.0561178	7803	—	—	2545599	Continuous	Amino acid
met-a-309	Creatinine	2014	Shin	log10 units	0.078003	7810	—	—	2545671	Continuous	Amino acid
met-a-310	Lactate	2014	Shin	log10 units	0.118466	7814	—	—	2545582	Continuous	Carbohydrate
met-a-311	3-hydroxybutyrate (BHBA)	2014	Shin	log10 units	0.389157	7820	—	—	2545615	Continuous	Lipid
met-a-312	Arabinose	2014	Shin	log10 units	0.168878	5889	—	—	2545100	Continuous	Carbohydrate
met-a-313	Fructose	2014	Shin	log10 units	0.205774	7781	—	—	2545462	Continuous	Carbohydrate
met-a-314	Mannose	2014	Shin	log10 units	0.125489	7793	—	—	2545645	Continuous	Carbohydrate
met-a-315	Pyruvate	2014	Shin	log10 units	0.204842	7682	—	—	2545596	Continuous	Carbohydrate
met-a-316	Uridine	2014	Shin	log10 units	0.0805842	7800	—	—	2545676	Continuous	Nucleotide
met-a-317	Linoleate (18:2n6)	2014	Shin	log10 units	0.133458	7780	—	—	2545642	Continuous	Fatty acid
met-a-318	Allantoin	2014	Shin	log10 units	0.208213	5705	—	—	2542981	Continuous	Nucleotide
met-a-319	Arachidonate (20:4n6)	2014	Shin	log10 units	0.119156	7816	—	—	2545690	Continuous	Fatty acid
met-a-320	Deoxycholate	2014	Shin	log10 units	0.314884	5194	—	—	2546027	Continuous	Lipid
met-a-321	Margarate (17:0)	2014	Shin	log10 units	0.166218	7796	—	—	2545661	Continuous	Fatty acid
met-a-322	Inosine	2014	Shin	log10 units	0.381968	2675	—	—	2545601	Continuous	Nucleotide
met-a-323	Isoleucine	2014	Shin	log10 units	0.0768294	7801	—	—	2545655	Continuous	Amino acid
met-a-324	Threonine	2014	Shin	log10 units	0.116675	6020	—	—	2545896	Continuous	Amino acid
met-a-325	Tyrosine	2014	Shin	log10 units	0.0886175	7807	—	—	2545613	Continuous	Amino acid
met-a-326	Lysine	2014	Shin	log10 units	0.0848794	7812	—	—	2545686	Continuous	Amino acid
met-a-327	Methionine	2014	Shin	log10 units	0.0711956	7795	—	—	2545691	Continuous	Amino acid
met-a-328	Malate	2014	Shin	log10 units	0.142386	7384	—	—	2545374	Continuous	Energy
met-a-329	Palmitate (16:0)	2014	Shin	log10 units	0.110023	7800	—	—	2545680	Continuous	Fatty acid
met-a-330	Nonadecanoate (19:0)	2014	Shin	log10 units	0.143907	7783	—	—	2545571	Continuous	Fatty acid
met-a-331	Stearate (18:0)	2014	Shin	log10 units	0.107202	7803	—	—	2545698	Continuous	Fatty acid
met-a-332	Oleate (18:1n9)	2014	Shin	log10 units	0.133493	7768	—	—	2545670	Continuous	Fatty acid
met-a-333	Pentadecanoate (15:0)	2014	Shin	log10 units	0.137188	7502	—	—	2545826	Continuous	Fatty acid
met-a-334	Myristate (14:0)	2014	Shin	log10 units	0.140218	7811	—	—	2545661	Continuous	Fatty acid
met-a-335	Pipecolate	2014	Shin	log10 units	0.214134	7792	—	—	2545476	Continuous	Amino acid
met-a-336	Ornithine	2014	Shin	log10 units	0.131288	7746	—	—	2545669	Continuous	Amino acid
met-a-337	5-oxoproline	2014	Shin	log10 units	0.100777	7802	—	—	2545584	Continuous	Amino acid
met-a-338	Pantothenate	2014	Shin	log10 units	0.152919	7604	—	—	2545928	Continuous	Cofactors and vitamins
met-a-339	4-acetamidobutanoate	2014	Shin	log10 units	0.103811	6930	—	—	2545566	Continuous	Amino acid
met-a-340	Alpha-tocopherol	2014	Shin	log10 units	0.177731	7725	—	—	2545636	Continuous	Cofactors and vitamins
met-a-341	Citrate	2014	Shin	log10 units	0.110732	7813	—	—	2545557	Continuous	Energy
met-a-342	Glycerate	2014	Shin	log10 units	0.131903	7778	—	—	2545821	Continuous	Carbohydrate
met-a-343	Guanosine	2014	Shin	log10 units	0.237107	2343	—	—	2545643	Continuous	Nucleotide
met-a-344	N-acetylalanine	2014	Shin	log10 units	0.0800136	7720	—	—	2546012	Continuous	Amino acid
met-a-345	Urate	2014	Shin	log10 units	0.0869598	7819	—	—	2545644	Continuous	Nucleotide
met-a-346	Ursodeoxycholate	2014	Shin	log10 units	0.301369	5477	—	—	2543395	Continuous	Lipid
met-a-347	Arginine	2014	Shin	log10 units	0.148375	7528	—	—	2545579	Continuous	Amino acid
met-a-348	Ascorbate (Vitamin C)	2014	Shin	log10 units	0.341136	2085	—	—	2545101	Continuous	Cofactors and vitamins
met-a-349	Heptanoate (7:0)	2014	Shin	log10 units	0.120934	7802	—	—	2545680	Continuous	Fatty acid
met-a-350	Laurate (12:0)	2014	Shin	log10 units	0.109651	7793	—	—	2545672	Continuous	Fatty acid
met-a-351	Valine	2014	Shin	log10 units	0.0632616	7808	—	—	2545654	Continuous	Amino acid
met-a-352	Urea	2014	Shin	log10 units	0.134246	7796	—	—	2545595	Continuous	Amino acid
met-a-353	Cortisol	2014	Shin	log10 units	0.17454	7795	—	—	2545612	Continuous	Lipid
met-a-354	Cortisone	2014	Shin	log10 units	0.110203	7575	—	—	2545383	Continuous	Lipid
met-a-355	Proline	2014	Shin	log10 units	0.109558	7816	—	—	2545669	Continuous	Amino acid
met-a-356	Citrulline	2014	Shin	log10 units	0.107779	7773	—	—	2545760	Continuous	Amino acid
met-a-357	Biliverdin	2014	Shin	log10 units	0.197007	6686	—	—	2544635	Continuous	Cofactors and vitamins
met-a-358	Serotonin (5HT)	2014	Shin	log10 units	0.180099	6139	—	—	2545835	Continuous	Amino acid
met-a-359	Gamma-glutamylglutamine	2014	Shin	log10 units	0.125582	7662	—	—	2545682	Continuous	Peptide
met-a-360	Gamma-glutamyltyrosine	2014	Shin	log10 units	0.111844	7468	—	—	2545559	Continuous	Peptide
met-a-361	Hypoxanthine	2014	Shin	log10 units	0.148725	7287	—	—	2545756	Continuous	Nucleotide
met-a-362	Betaine	2014	Shin	log10 units	0.120034	7806	—	—	2545684	Continuous	Amino acid
met-a-363	Xanthine	2014	Shin	log10 units	0.162363	6845	—	—	2545938	Continuous	Nucleotide
met-a-364	Phosphate	2014	Shin	log10 units	0.0619651	7789	—	—	2545586	Continuous	Energy
met-a-365	3-methoxytyrosine	2014	Shin	log10 units	0.133616	5997	—	—	2544787	Continuous	Amino acid
met-a-366	Pelargonate (9:0)	2014	Shin	log10 units	0.117236	7803	—	—	2545686	Continuous	Fatty acid
met-a-367	Undecanoate (11:0)	2014	Shin	log10 units	0.0832945	7500	—	—	2545844	Continuous	Fatty acid
met-a-368	Beta-hydroxyisovalerate	2014	Shin	log10 units	0.146398	7283	—	—	2545179	Continuous	Amino acid
met-a-369	Taurodeoxycholate	2014	Shin	log10 units	0.273683	1564	—	—	2545263	Continuous	Lipid
met-a-374	Glycerol	2014	Shin	log10 units	0.134547	7800	—	—	2545492	Continuous	Lipid
met-a-375	Kynurenine	2014	Shin	log10 units	0.111014	7816	—	—	2545666	Continuous	Amino acid
met-a-376	Mannitol	2014	Shin	log10 units	0.460312	5917	—	—	2545531	Continuous	Carbohydrate
met-a-377	Glycerol 3-phosphate (G3P)	2014	Shin	log10 units	0.134566	7781	—	—	2545634	Continuous	Lipid
met-a-378	Acetylphosphate	2014	Shin	log10 units	0.0913489	7789	—	—	2545589	Continuous	Energy
met-a-379	Carnitine	2014	Shin	log10 units	0.0653151	7797	—	—	2545563	Continuous	Lipid
met-a-380	Choline	2014	Shin	log10 units	0.0795514	7750	—	—	2545597	Continuous	Lipid
met-a-381	N-acetylornithine	2014	Shin	log10 units	0.221699	7574	—	—	2545364	Continuous	Amino acid
met-a-382	N1-methyladenosine	2014	Shin	log10 units	0.0602875	7813	—	—	2545622	Continuous	Nucleotide
met-a-383	3-methyl-2-oxovalerate	2014	Shin	log10 units	0.114775	7779	—	—	2545685	Continuous	Amino acid
met-a-384	3-methylhistidine	2014	Shin	log10 units	0.405273	5885	—	—	2543426	Continuous	Amino acid
met-a-385	3-phenylpropionate (hydrocinnamate)	2014	Shin	log10 units	0.220587	6182	—	—	2544465	Continuous	Amino acid
met-a-386	Phenylacetate	2014	Shin	log10 units	0.16278	4754	—	—	2544277	Continuous	Amino acid
met-a-387	Glycerophosphorylcholine (GPC)	2014	Shin	log10 units	0.160818	7156	—	—	2545468	Continuous	Lipid
met-a-388	Aspartate	2014	Shin	log10 units	0.198566	7721	—	—	2545425	Continuous	Amino acid
met-a-393	3,4-dihydroxybutyrate	2014	Shin	log10 units	0.137585	6948	—	—	2545613	Continuous	Amino acid
met-a-395	Dihomo-linoleate (20:2n6)	2014	Shin	log10 units	0.190098	7800	—	—	2545669	Continuous	Fatty acid
met-a-397	2-hydroxystearate	2014	Shin	log10 units	0.122293	7763	—	—	2545671	Continuous	Lipid
met-a-399	Indolelactate	2014	Shin	log10 units	0.149333	7378	—	—	2546166	Continuous	Amino acid
met-a-400	Glycylvaline	2014	Shin	log10 units	0.270467	2108	—	—	2545247	Continuous	Peptide
met-a-401	Gamma-glutamylleucine	2014	Shin	log10 units	0.116838	7802	—	—	2545647	Continuous	Peptide
met-a-402	Eicosapentaenoate (EPA; 20:5n3)	2014	Shin	log10 units	0.190246	7816	—	—	2545634	Continuous	Fatty acid
met-a-403	Estrone 3-sulfate	2014	Shin	log10 units	0.249359	957	—	—	2542633	Continuous	Lipid
met-a-404	Glycocholate	2014	Shin	log10 units	0.288997	5995	—	—	2545954	Continuous	Lipid
met-a-405	Glycodeoxycholate	2014	Shin	log10 units	0.353742	1477	—	—	2544647	Continuous	Lipid
met-a-406	Taurochenodeoxycholate	2014	Shin	log10 units	0.29846	5716	—	—	2546774	Continuous	Lipid
met-a-407	Taurocholate	2014	Shin	log10 units	0.345603	4032	—	—	2545866	Continuous	Lipid
met-a-409	Docosahexaenoate (DHA; 22:6n3)	2014	Shin	log10 units	0.18734	7818	—	—	2545635	Continuous	Fatty acid
met-a-410	1-stearoylglycerophosphoinositol	2014	Shin	log10 units	0.185324	7694	—	—	2545589	Continuous	Lipid
met-a-417	Myo-inositol	2014	Shin	log10 units	0.112848	7803	—	—	2545559	Continuous	Lipid
met-a-418	Glucose	2014	Shin	log10 units	0.0908104	7773	—	—	2545599	Continuous	Carbohydrate
met-a-419	1,5-anhydroglucitol (1,5-AG)	2014	Shin	log10 units	0.152704	7746	—	—	2545780	Continuous	Carbohydrate
met-a-420	2-hydroxybutyrate (AHB)	2014	Shin	log10 units	0.168364	7815	—	—	2545615	Continuous	Amino acid
met-a-421	3-methyl-2-oxobutyrate	2014	Shin	log10 units	0.114791	7648	—	—	2545692	Continuous	Amino acid
met-a-422	1,6-anhydroglucose	2014	Shin	log10 units	0.2885	3663	—	—	2541750	Continuous	Carbohydrate
met-a-423	1-palmitoylglycerol (1-monopalmitin)	2014	Shin	log10 units	0.165504	7429	—	—	2544839	Continuous	Lipid
met-a-424	1-oleoylglycerol (1-monoolein)	2014	Shin	log10 units	0.258196	5717	—	—	2545533	Continuous	Lipid
met-a-425	1-stearoylglycerol (1-monostearin)	2014	Shin	log10 units	0.152138	6965	—	—	2544531	Continuous	Lipid
met-a-427	2-hydroxyisobutyrate	2014	Shin	log10 units	0.140564	6539	—	—	2545252	Continuous	Amino acid
met-a-429	4-methyl-2-oxopentanoate	2014	Shin	log10 units	0.125626	7776	—	—	2545690	Continuous	Amino acid
met-a-430	Phenyllactate (PLA)	2014	Shin	log10 units	0.130058	6064	—	—	2544881	Continuous	Amino acid
met-a-431	Homocitrulline	2014	Shin	log10 units	0.171706	4135	—	—	2545416	Continuous	Amino acid
met-a-432	Aspartylphenylalanine	2014	Shin	log10 units	0.225726	3948	—	—	2545786	Continuous	Peptide
met-a-433	Levulinate (4-oxovalerate)	2014	Shin	log10 units	0.122634	6982	—	—	2544323	Continuous	Amino acid
met-a-434	Palmitoylcarnitine	2014	Shin	log10 units	0.175753	7701	—	—	2545659	Continuous	Lipid
met-a-438	Cholate	2014	Shin	log10 units	0.498161	5929	—	—	2545328	Continuous	Lipid
met-a-445	1-linoleoylglycerol (1-monolinolein)	2014	Shin	log10 units	0.229871	2797	—	—	2545660	Continuous	Lipid
met-a-446	Indoleacetate	2014	Shin	log10 units	0.172464	7618	—	—	2545787	Continuous	Amino acid
met-a-447	Hyodeoxycholate	2014	Shin	log10 units	0.343203	6025	—	—	2544532	Continuous	Lipid
met-a-448	3-indoxyl sulfate	2014	Shin	log10 units	0.202487	7787	—	—	2545634	Continuous	Amino acid
met-a-449	N-acetylglycine	2014	Shin	log10 units	0.247303	7135	—	—	2545572	Continuous	Amino acid
met-a-450	Bilirubin (Z,Z)	2014	Shin	log10 units	0.317418	6812	—	—	2545527	Continuous	Cofactors and vitamins
met-a-451	Creatine	2014	Shin	log10 units	0.188934	7822	—	—	2545661	Continuous	Amino acid
met-a-452	Erythrose	2014	Shin	log10 units	0.195896	7263	—	—	2545059	Continuous	Carbohydrate
met-a-453	Threonate	2014	Shin	log10 units	0.191768	7782	—	—	2545583	Continuous	Cofactors and vitamins
met-a-455	Cysteine	2014	Shin	log10 units	0.132545	7692	—	—	2545727	Continuous	Amino acid
met-a-456	Pyroglutamylglycine	2014	Shin	log10 units	0.221147	1586	—	—	2545128	Continuous	Peptide
met-a-457	N-(2-furoyl)glycine	2014	Shin	log10 units	0.208475	604	—	—	2542858	Continuous	Xenobiotics
met-a-458	DSGEGDFXAEGGGVR*	2014	Shin	log10 units	0.380525	5371	—	—	2545674	Continuous	Peptide
met-a-459	Pyridoxate	2014	Shin	log10 units	0.217303	7703	—	—	2545397	Continuous	Cofactors and vitamins
met-a-460	Androsterone sulfate	2014	Shin	log10 units	0.370955	7785	—	—	2545586	Continuous	Lipid
met-a-461	3-carboxy-4-methyl-5-propyl-2-furanpropanoate (CMPF)	2014	Shin	log10 units	0.449552	7812	—	—	2545488	Continuous	Lipid
met-a-462	3-(4-hydroxyphenyl)lactate	2014	Shin	log10 units	0.150763	7795	—	—	2545643	Continuous	Amino acid
met-a-463	Acetylcarnitine	2014	Shin	log10 units	0.126578	7805	—	—	2545614	Continuous	Lipid
met-a-464	Serine	2014	Shin	log10 units	0.116009	7796	—	—	2545555	Continuous	Amino acid
met-a-465	Trans-4-hydroxyproline	2014	Shin	log10 units	0.189475	7802	—	—	2545622	Continuous	Amino acid
met-a-466	Glutamate	2014	Shin	log10 units	0.19243	7804	—	—	2545537	Continuous	Amino acid
met-a-467	Hexanoylcarnitine	2014	Shin	log10 units	0.176006	7786	—	—	2545658	Continuous	Lipid
met-a-468	Glycine	2014	Shin	log10 units	0.144854	7802	—	—	2545539	Continuous	Amino acid
met-a-469	Alanine	2014	Shin	log10 units	0.112492	7788	—	—	2545552	Continuous	Amino acid
met-a-470	Glycochenodeoxycholate	2014	Shin	log10 units	0.384165	7087	—	—	2545325	Continuous	Lipid
met-a-471	2-aminobutyrate	2014	Shin	log10 units	0.11302	7814	—	—	2545391	Continuous	Amino acid
met-a-472	Scyllo-inositol	2014	Shin	log10 units	0.210607	6500	—	—	2545394	Continuous	Lipid
met-a-473	Dodecanedioate	2014	Shin	log10 units	0.180813	6478	—	—	2544193	Continuous	Lipid
met-a-474	Gamma-glutamylvaline	2014	Shin	log10 units	0.135695	7753	—	—	2545824	Continuous	Peptide
met-a-475	Indolepropionate	2014	Shin	log10 units	0.199809	7803	—	—	2545646	Continuous	Amino acid
met-a-476	Butyrylcarnitine	2014	Shin	log10 units	0.210191	7796	—	—	2545688	Continuous	Lipid
met-a-477	Myristoleate (14:1n5)	2014	Shin	log10 units	0.213511	7804	—	—	2545638	Continuous	Fatty acid
met-a-478	Dehydroisoandrosterone sulfate (DHEA-S)	2014	Shin	log10 units	0.307878	7793	—	—	2545593	Continuous	Lipid
met-a-479	Propionylcarnitine	2014	Shin	log10 units	0.126044	7813	—	—	2545656	Continuous	Lipid
met-a-480	Caproate (6:0)	2014	Shin	log10 units	0.111053	7811	—	—	2545676	Continuous	Fatty acid
met-a-481	Caprylate (8:0)	2014	Shin	log10 units	0.11534	7802	—	—	2545676	Continuous	Fatty acid
met-a-482	10-undecenoate (11:1n1)	2014	Shin	log10 units	0.161056	7806	—	—	2545687	Continuous	Fatty acid
met-a-483	Docosapentaenoate (n3 DPA; 22:5n3)	2014	Shin	log10 units	0.199126	7821	—	—	2545661	Continuous	Fatty acid
met-a-486	Phenol sulfate	2014	Shin	log10 units	0.274851	7810	—	—	2545665	Continuous	Amino acid
met-a-491	Bilirubin (E,E)	2014	Shin	log10 units	0.320651	7748	—	—	2545661	Continuous	Cofactors and vitamins
met-a-493	Heme	2014	Shin	log10 units	0.2544	6380	—	—	2545666	Continuous	Cofactors and vitamins
met-a-497	1-linoleoylglycerophosphoethanolamine	2014	Shin	log10 units	0.179228	7817	—	—	2545675	Continuous	Lipid
met-a-500	3-dehydrocarnitine	2014	Shin	log10 units	0.130856	7809	—	—	2545672	Continuous	Lipid
met-a-501	Pyroglutamine	2014	Shin	log10 units	0.212624	7800	—	—	2545655	Continuous	Amino acid
met-a-502	C-glycosyltryptophan	2014	Shin	log10 units	0.0863183	7786	—	—	2545614	Continuous	Amino acid
met-a-505	N-[3-(2-Oxopyrrolidin-1-yl)propyl]acetamide	2014	Shin	log10 units	0.150963	7812	—	—	2545675	Continuous	Amino acid
met-a-508	xanthine	2014	Shin	log10 units	0.148324	6346	—	—	2545847	Continuous	Nucleotide
met-a-509	O-sulfo-L-tyrosine	2014	Shin	log10 units	0.103629	7765	—	—	2545473	Continuous	Amino acid
met-a-517	5-alpha-pregnan-3beta,20alpha-disulfate	2014	Shin	log10 units	0.317304	2570	—	—	2545722	Continuous	Lipid
met-a-526	HWESASXX	2014	Shin	log10 units	0.288407	7700	—	—	2545502	Continuous	Peptide
met-a-536	O-methylascorbate	2014	Shin	log10 units	0.109531	7788	—	—	2545561	Continuous	Cofactors and vitamins
met-a-537	Adrenate (22:4n6)	2014	Shin	log10 units	0.172073	7778	—	—	2545645	Continuous	Fatty acid
met-a-538	Homostachydrine	2014	Shin	log10 units	0.180149	3003	—	—	2545071	Continuous	Xenobiotics
met-a-539	ADSGEGDFXAEGGGVR	2014	Shin	log10 units	0.32556	5588	—	—	2545664	Continuous	Peptide
met-a-540	methylcysteine	2014	Shin	log10 units	0.180046	2811	—	—	2545672	Continuous	Amino acid
met-a-543	oxidized bilirubin	2014	Shin	log10 units	0.218088	7611	—	—	2545819	Continuous	Cofactors and vitamins
met-a-558	1-arachidonoylglycerophosphocholine	2014	Shin	log10 units	0.159628	7507	—	—	2545400	Continuous	Lipid
met-a-559	1-palmitoleoylglycerophosphocholine	2014	Shin	log10 units	0.177168	7812	—	—	2545682	Continuous	Lipid
met-a-563	Gamma-glutamylmethionine	2014	Shin	log10 units	0.123079	2240	—	—	2545674	Continuous	Peptide
met-a-564	Gamma-glutamylthreonine	2014	Shin	log10 units	0.152773	4016	—	—	2545368	Continuous	Peptide
met-a-571	Gamma-tocopherol	2014	Shin	log10 units	0.239411	6226	—	—	2544979	Continuous	Cofactors and vitamins
met-a-572	Gamma-glutamylphenylalanine	2014	Shin	log10 units	0.098453	7753	—	—	2545841	Continuous	Peptide
met-a-573	Isobutyrylcarnitine	2014	Shin	log10 units	0.19915	7812	—	—	2545669	Continuous	Amino acid
met-a-574	Pseudouridine	2014	Shin	log10 units	0.0858128	7785	—	—	2545533	Continuous	Nucleotide
met-a-575	Valerate	2014	Shin	log10 units	0.132753	4102	—	—	2545199	Continuous	Lipid
met-a-576	Palmitoleate (16:1n7)	2014	Shin	log10 units	0.202497	7776	—	—	2545657	Continuous	Fatty acid
met-a-577	Alpha-ketoglutarate	2014	Shin	log10 units	0.19058	6130	—	—	2544385	Continuous	Energy
met-a-578	Erythronate	2014	Shin	log10 units	0.109838	7752	—	—	2545588	Continuous	Carbohydrate
met-a-579	Lathosterol	2014	Shin	log10 units	0.217831	5457	—	—	2544172	Continuous	Lipid
met-a-583	N1-methyl-3-pyridone-4-carboxamide	2014	Shin	log10 units	0.163867	7711	—	—	2545785	Continuous	Nucleotide
met-a-584	hydroxytryptophan	2014	Shin	log10 units	0.119227	7499	—	—	2545929	Continuous	Amino acid
met-a-586	Eicosenoate (20:1n9 or 11)	2014	Shin	log10 units	0.212089	7799	—	—	2545661	Continuous	Fatty acid
met-a-596	N-acetylcarnosine	2014	Shin	log10 units	0.132246	6608	—	—	2545599	Continuous	Peptide
met-a-601	ADpSGEGDFXAEGGGVR	2014	Shin	log10 units	0.287511	3939	—	—	2545660	Continuous	Peptide
met-a-602	1-eicosatrienoylglycerophosphocholine	2014	Shin	log10 units	0.177489	7809	—	—	2545640	Continuous	Lipid
met-a-603	1-docosahexaenoylglycerophosphocholine	2014	Shin	log10 units	0.184271	7798	—	—	2545492	Continuous	Lipid
met-a-607	1-eicosadienoylglycerophosphocholine	2014	Shin	log10 units	0.204645	6892	—	—	2545861	Continuous	Lipid
met-a-609	12-hydroxyeicosatetraenoate (12-HETE)	2014	Shin	log10 units	0.389115	2761	—	—	2545695	Continuous	Lipid
met-a-610	5,8-tetradecadienoate	2014	Shin	log10 units	0.225772	7780	—	—	2545631	Continuous	Lipid
met-a-615	Octanoylcarnitine	2014	Shin	log10 units	0.206669	7790	—	—	2545666	Continuous	Lipid
met-a-616	Alpha-hydroxyisovalerate	2014	Shin	log10 units	0.186458	7668	—	—	2545440	Continuous	Amino acid
met-a-617	N-acetylthreonine	2014	Shin	log10 units	0.123266	6909	—	—	2545129	Continuous	Amino acid
met-a-618	Decanoylcarnitine	2014	Shin	log10 units	0.222403	7766	—	—	2545676	Continuous	Lipid
met-a-619	1-palmitoylglycerophosphocholine	2014	Shin	log10 units	0.103777	7803	—	—	2545684	Continuous	Lipid
met-a-620	1-heptadecanoylglycerophosphocholine	2014	Shin	log10 units	0.230438	7422	—	—	2545876	Continuous	Lipid
met-a-621	1-oleoylglycerophosphocholine	2014	Shin	log10 units	0.152035	7812	—	—	2545676	Continuous	Lipid
met-a-622	1-stearoylglycerophosphocholine	2014	Shin	log10 units	0.230573	7817	—	—	2545648	Continuous	Lipid
met-a-623	5-dodecenoate (12:1n7)	2014	Shin	log10 units	0.21986	7770	—	—	2545535	Continuous	Fatty acid
met-a-624	Stearidonate (18:4n3)	2014	Shin	log10 units	0.215774	7775	—	—	2545635	Continuous	Fatty acid
met-a-625	10-heptadecenoate (17:1n7)	2014	Shin	log10 units	0.187124	7795	—	—	2545657	Continuous	Fatty acid
met-a-626	10-nonadecenoate (19:1n9)	2014	Shin	log10 units	0.199102	7789	—	—	2545680	Continuous	Fatty acid
met-a-627	Epiandrosterone sulfate	2014	Shin	log10 units	0.334203	7769	—	—	2545674	Continuous	Lipid
met-a-628	Linolenate [alpha or gamma; (18:3n3 or 6)]	2014	Shin	log10 units	0.179433	7786	—	—	2545661	Continuous	Fatty acid
met-a-629	2-aminooctanoic acid	2014	Shin	log10 units	0.19899	7566	—	—	2545484	Continuous	Amino acid
met-a-631	Bilirubin (E,Z or Z,E)	2014	Shin	log10 units	0.240086	5295	—	—	2545706	Continuous	Cofactors and vitamins
met-a-634	1-arachidonoylglycerophosphoinositol	2014	Shin	log10 units	0.154181	7797	—	—	2545547	Continuous	Lipid
met-a-638	Asparagine	2014	Shin	log10 units	0.113975	7761	—	—	2545507	Continuous	Amino acid
met-a-651	Stachydrine	2014	Shin	log10 units	0.510388	6745	—	—	2545667	Continuous	Xenobiotics
met-a-652	Isovalerylcarnitine	2014	Shin	log10 units	0.168763	7789	—	—	2545606	Continuous	Amino acid
met-a-653	Stearoylcarnitine	2014	Shin	log10 units	0.175157	7183	—	—	2546184	Continuous	Lipid
met-a-654	1-stearoylglycerophosphoethanolamine	2014	Shin	log10 units	0.191937	7369	—	—	2545759	Continuous	Lipid
met-a-655	1-linoleoylglycerophosphocholine	2014	Shin	log10 units	0.130898	7795	—	—	2545647	Continuous	Lipid
met-a-656	Bradykinin, des-arg(9)	2014	Shin	log10 units	0.461063	4570	—	—	2545567	Continuous	Peptide
met-a-659	Gamma-glutamylisoleucine	2014	Shin	log10 units	0.143266	5522	—	—	2544669	Continuous	Peptide
met-a-668	Laurylcarnitine	2014	Shin	log10 units	0.228909	5170	—	—	2545632	Continuous	Lipid
met-a-671	docosapentaenoic acid (n6-DPA)	2014	Shin	log10 units	0.179563	2581	—	—	2545878	Continuous	Fatty acid
met-a-672	Isovalerate	2014	Shin	log10 units	0.218959	7080	—	—	2545504	Continuous	Lipid
met-a-674	stearamide	2014	Shin	log10 units	0.207729	2503	—	—	2545619	Continuous	Lipid
met-a-676	7-methylguanine	2014	Shin	log10 units	0.16261	6091	—	—	2545616	Continuous	Nucleotide
met-a-677	Phenylacetylglutamine	2014	Shin	log10 units	0.273464	7812	—	—	2545653	Continuous	Amino acid
met-a-678	Pro-hydroxy-pro	2014	Shin	log10 units	0.156705	7787	—	—	2545647	Continuous	Peptide
met-a-679	N2,N2-dimethylguanosine	2014	Shin	log10 units	0.0988096	5228	—	—	2543696	Continuous	Nucleotide
met-a-680	Cysteine-glutathione disulfide	2014	Shin	log10 units	0.204575	1997	—	—	2545457	Continuous	Amino acid
met-a-681	Oleoylcarnitine	2014	Shin	log10 units	0.195538	7708	—	—	2545666	Continuous	Lipid
met-a-682	1-arachidonoylglycerophosphoethanolamine	2014	Shin	log10 units	0.146573	7798	—	—	2545686	Continuous	Lipid
met-a-684	nonanoylcarnitine	2014	Shin	log10 units	0.236918	6591	—	—	2545684	Continuous	Lipid
met-a-687	2-palmitoylglycerophosphocholine	2014	Shin	log10 units	0.155364	7695	—	—	2545626	Continuous	Lipid
met-a-688	2-oleoylglycerophosphocholine	2014	Shin	log10 units	0.158826	7524	—	—	2545642	Continuous	Lipid
met-a-689	2-stearoylglycerophosphocholine	2014	Shin	log10 units	0.224209	7730	—	—	2545681	Continuous	Lipid
met-a-690	2-linoleoylglycerophosphocholine	2014	Shin	log10 units	0.163056	6894	—	—	2545443	Continuous	Lipid
met-a-692	1-palmitoylglycerophosphoinositol	2014	Shin	log10 units	0.18888	6282	—	—	2545375	Continuous	Lipid
met-a-697	2-methylbutyroylcarnitine	2014	Shin	log10 units	0.13514	7420	—	—	2545908	Continuous	Amino acid
met-a-698	Hydroxyisovaleroyl carnitine	2014	Shin	log10 units	0.171427	5588	—	—	2545672	Continuous	Amino acid
met-a-699	Glutaroyl carnitine	2014	Shin	log10 units	0.131886	7701	—	—	2545220	Continuous	Amino acid
met-a-702	2-tetradecenoyl carnitine	2014	Shin	log10 units	0.240603	6998	—	—	2545978	Continuous	Lipid
met-a-703	4-hydroxyhippurate	2014	Shin	log10 units	0.200316	4368	—	—	2543571	Continuous	Xenobiotics
met-a-705	1-myristoylglycerophosphocholine	2014	Shin	log10 units	0.19093	7812	—	—	2545688	Continuous	Lipid
met-a-706	1-oleoylglycerophosphoethanolamine	2014	Shin	log10 units	0.18867	7749	—	—	2545691	Continuous	Lipid
met-a-707	1-palmitoylglycerophosphoethanolamine	2014	Shin	log10 units	0.154144	7763	—	—	2545788	Continuous	Lipid
met-a-708	3-(3-hydroxyphenyl)propionate	2014	Shin	log10 units	0.236314	1163	—	—	2541405	Continuous	Amino acid
met-a-709	Tetradecanedioate	2014	Shin	log10 units	0.236923	6046	—	—	2543511	Continuous	Lipid
met-a-710	2-hydroxypalmitate	2014	Shin	log10 units	0.113273	7797	—	—	2545650	Continuous	Lipid
met-a-711	Hexadecanedioate	2014	Shin	log10 units	0.238465	6887	—	—	2545172	Continuous	Lipid
met-a-712	Dihomo-linolenate (20:3n3 or n6)	2014	Shin	log10 units	0.137691	7805	—	—	2545634	Continuous	Fatty acid
met-a-714	Threitol	2014	Shin	log10 units	0.198696	7381	—	—	2545964	Continuous	Carbohydrate
met-a-718	P-cresol sulfate	2014	Shin	log10 units	0.31214	7758	—	—	2545765	Continuous	Amino acid
met-a-719	leucylalanine	2014	Shin	log10 units	0.218576	2745	—	—	2545768	Continuous	Peptide
met-a-720	alpha-glutamyltyrosine	2014	Shin	log10 units	0.170217	1789	—	—	2545647	Continuous	Peptide
met-a-721	phenylalanylserine	2014	Shin	log10 units	0.211832	2455	—	—	2545429	Continuous	Peptide
met-a-722	leucylalanine	2014	Shin	log10 units	0.211772	2434	—	—	2546105	Continuous	Peptide
met-a-724	phenylalanylleucine	2014	Shin	log10 units	0.229839	2555	—	—	2545121	Continuous	Peptide
met-a-734	Gamma-glutamylglutamate	2014	Shin	log10 units	0.147123	931	—	—	2545200	Continuous	Peptide
met-a-735	Octadecanedioate	2014	Shin	log10 units	0.193895	7300	—	—	2545925	Continuous	Lipid
met-a-736	Leucylleucine	2014	Shin	log10 units	0.178469	3386	—	—	2545218	Continuous	Peptide
met-a-737	7-alpha-hydroxy-3-oxo-4-cholestenoate (7-Hoca)	2014	Shin	log10 units	0.132186	7784	—	—	2545638	Continuous	Lipid
met-a-738	N-Butyl Oleate	2014	Shin	log10 units	0.14849	4542	—	—	2545187	Continuous	Lipid
met-a-739	Dimethylarginine (SDMA + ADMA)	2014	Shin	log10 units	0.0902897	7347	—	—	2545585	Continuous	Amino acid
met-a-740	Taurolithocholate 3-sulfate	2014	Shin	log10 units	0.31339	6904	—	—	2545827	Continuous	Lipid
met-a-741	vanillin	2014	Shin	log10 units	0.13408	1789	—	—	2545167	Continuous	Xenobiotics
met-a-742	Succinylcarnitine	2014	Shin	log10 units	0.119053	6948	—	—	2545250	Continuous	Energy
met-a-743	Tryptophan betaine	2014	Shin	log10 units	0.462407	7439	—	—	2545376	Continuous	Amino acid
met-a-744	Cyclo(leu-pro)	2014	Shin	log10 units	0.258334	4833	—	—	2544386	Continuous	Peptide
met-a-745	Chiro-inositol	2014	Shin	log10 units	0.442766	2729	—	—	2542686	Continuous	Lipid
met-a-746	5alpha-androstan-3beta,17beta-diol disulfate	2014	Shin	log10 units	0.380102	7345	—	—	2545804	Continuous	Lipid
met-a-747	4-androsten-3beta,17beta-diol disulfate 1	2014	Shin	log10 units	0.387501	7804	—	—	2545651	Continuous	Lipid
met-a-748	4-androsten-3beta,17beta-diol disulfate 2	2014	Shin	log10 units	0.262673	7776	—	—	2545567	Continuous	Lipid
met-a-749	2-hydroxyglutarate	2014	Shin	log10 units	0.1664	6287	—	—	2545481	Continuous	Lipid
met-a-750	Ergothioneine	2014	Shin	log10 units	0.236839	4453	—	—	2545729	Continuous	Xenobiotics
met-a-751	Palmitoyl sphingomyelin	2014	Shin	log10 units	0.108192	7814	—	—	2545552	Continuous	Lipid
met-a-752	Phenylalanylphenylalanine	2014	Shin	log10 units	0.171045	4961	—	—	2545652	Continuous	Peptide
met-a-753	Cis-4-decenoyl carnitine	2014	Shin	log10 units	0.196011	7660	—	—	2545651	Continuous	Lipid
met-a-754	15-methylpalmitate (isobar with 2-methylpalmitate)	2014	Shin	log10 units	0.153359	7371	—	—	2545546	Continuous	Lipid
Notes: GWAS, Genome-wide association study; MR, Mendelian randomization; SNP,Single nucleotide polymorphism; SD,Standard deviation.
Notes: SNP,Single nucleotide polymorphism；EAF,Effect allele frequency；SE,Standard error.

## Sheet: Table S2
Table S2. Summary statistics for associated SNPs using as Instrumental variables.
Metabolite	Sarcopenia component	SNP	Chromosome	Position	variation	Variant type	Gene	Clinical significance	Exposure							Outcome							F	R2	Remove	Palindromic	Ambiguous	Confounding	MR keep
									Effect allele	Other allele	EAF	β	SE	P-Value	Samplesize	Effect allele	Other allele	EAF	β	SE	P-Value	Samplesize
Fructose	Appendicular lean mass	rs2456584	19	51313145	G>A	SNV	—	—	A	G	0.5393	-0.0179	0.0019	1.63501e-06	7333	A	G	0.5367	-0.0019	0.0037	0.3161	450243	23.4047	0.0031824	FALSE	FALSE	FALSE	FALSE	TRUE
Fructose	Appendicular lean mass	rs4663119	2	235172988	G>A	SNV	—	—	A	G	0.0773	0.0331	0.0035	7.32403e-06	7333	A	G	0.078	0.0089	0.0074	0.0108101	450243	20.0075	0.00272173	FALSE	FALSE	FALSE	FALSE	TRUE
Fructose	Appendicular lean mass	rs661454	6	50620678	G>A	SNV	—	—	A	G	0.0848	0.0317	0.0033	1.31299e-06	7333	A	G	0.0876	0.0022	0.0065	0.5164	450243	23.7844	0.00323386	FALSE	FALSE	FALSE	FALSE	TRUE
Fructose	Hand grip strength (right)	rs2456584	19	51313145	G>A	SNV	—	—	A	G	0.5393	-0.0179	0.00148969	1.63501e-06	7333	A	G	0.536658	-0.000858123	0.0037	0.56	461089	23.4047	0.0031824	FALSE	FALSE	FALSE	FALSE	TRUE
Fructose	Hand grip strength (right)	rs4663119	2	235172988	G>A	SNV	—	—	A	G	0.0773	0.0331	0.00276707	7.32403e-06	7333	A	G	0.0781	3.60256e-05	0.0074	0.99	461089	20.0075	0.00272173	FALSE	FALSE	FALSE	FALSE	TRUE
Fructose	Hand grip strength (right)	rs661454	6	50620678	G>A	SNV	—	—	A	G	0.0848	0.0317	0.00262322	1.31299e-06	7333	A	G	0.087845	-7.47382e-05	0.0065	0.98	461089	23.7844	0.00323386	FALSE	FALSE	FALSE	FALSE	TRUE
Fructose	Walking pace	rs2456584	19	51313145	G>A	SNV	—	—	A	G	0.5393	-0.0179	0.00126797	1.63501e-06	7333	A	G	0.536672	-0.00138818	0.0037	0.27	459915	23.4047	0.0031824	FALSE	FALSE	FALSE	FALSE	TRUE
Fructose	Walking pace	rs4663119	2	235172988	G>A	SNV	—	—	A	G	0.0773	0.0331	0.00235826	7.32403e-06	7333	A	G	0.078036	0.00304037	0.0074	0.2	459915	20.0075	0.00272173	FALSE	FALSE	FALSE	FALSE	TRUE
Fructose	Walking pace	rs661454	6	50620678	G>A	SNV	—	—	A	G	0.0848	0.0317	0.00223388	1.31299e-06	7333	A	G	0.087879	0.00328502	0.0065	0.14	459915	23.7844	0.00323386	FALSE	FALSE	FALSE	FALSE	TRUE
Fructose	Hand grip strength (left)	rs2456584	19	51313145	G>A	SNV	—	—	A	G	0.5393	-0.0179	0.00148752	1.63501e-06	7333	A	G	0.536668	-0.00102687	0.0037	0.49	461026	23.4047	0.0031824	FALSE	FALSE	FALSE	FALSE	TRUE
Fructose	Hand grip strength (left)	rs4663119	2	235172988	G>A	SNV	—	—	A	G	0.0773	0.0331	0.00276326	7.32403e-06	7333	A	G	0.078088	-0.0018359	0.0074	0.51	461026	20.0075	0.00272173	FALSE	FALSE	FALSE	FALSE	TRUE
Fructose	Hand grip strength (left)	rs661454	6	50620678	G>A	SNV	—	—	A	G	0.0848	0.0317	0.00261939	1.31299e-06	7333	A	G	0.087844	0.00232485	0.0065	0.37	461026	23.7844	0.00323386	FALSE	FALSE	FALSE	FALSE	TRUE
Mannose	Appendicular lean mass	rs10736	7	32526687	C>T	SNV	LSM5	—	T	C	0.2011	-0.0118	0.0023	4.73097e-06	7345	T	C	0.2036	-0.0006	0.0026	0.8049	450243	20.5976	0.00279722	FALSE	FALSE	FALSE	FALSE	TRUE
Mannose	Appendicular lean mass	rs10982244	9	117250278	A>G	SNV	WHRN	—	G	A	0.3902	0.0177	0.002	8.931e-06	1754	G	A	0.3796	0.0039	0.004	0.0453398	450243	19.5806	0.0110526	FALSE	FALSE	FALSE	FALSE	TRUE
Mannose	Appendicular lean mass	rs11676911	2	129124919	G>A	SNV	—	—	A	G	0.0216	-0.0429	0.0054	3.65898e-07	7345	A	G	0.0343	-0.0147	0.0084	0.00608205	450243	26.0829	0.00353951	FALSE	FALSE	FALSE	FALSE	TRUE
Mannose	Appendicular lean mass	rs1181723	7	141110146	G>A,C	SNV	TMEM178B	—	A	G	0.2086	0.0116	0.0025	5.62898e-06	7345	A	G	0.2011	0.0005	0.0026	0.8349	450243	19.9053	0.00270346	FALSE	FALSE	FALSE	FALSE	TRUE
Mannose	Appendicular lean mass	rs12218544	10	124947286	G>A,C	SNV	LOC1—7984275	—	C	G	0.0836	-0.019	0.003	1.28e-06	7345	C	G	0.1122	-0.0009	0.0039	0.754699	450243	23.7344	0.00322183	FALSE	TRUE	FALSE	FALSE	FALSE
Mannose	Appendicular lean mass	rs12414366	10	4436442	C>G,T	SNV	LINC——7—3;LOC1—5376372	—	G	C	0.2304	-0.0214	0.0024	4.889e-06	1754	G	C	0.2031	-0.0015	0.0047	0.536701	450243	20.7316	0.0116947	FALSE	TRUE	FALSE	FALSE	FALSE
Mannose	Appendicular lean mass	rs12474099	2	26832666	G>A	SNV	CIB4	—	A	G	0.0649	-0.0202	0.0035	1.96798e-06	7345	A	G	0.0757	-0.0053	0.0043	0.1304	450243	22.0681	0.00299633	FALSE	FALSE	FALSE	FALSE	TRUE
Mannose	Appendicular lean mass	rs1260326	2	27730940	T>C,G	SNV	GCKR	association;benign	C	T	0.5912	0.0439	0.0019	1.29599e-77	7345	C	T	0.6045	0.0323	0.0024	6.15886e-64	450243	334.585	0.0435795	FALSE	FALSE	FALSE	TRUE	FALSE
Mannose	Appendicular lean mass	rs13016086	2	28315770	T>C	SNV	BABAM2	—	C	T	0.1222	0.0162	0.0029	1.088e-06	7345	C	T	0.1176	0.0123	0.0033	2.549e-05	450243	24.0992	0.00327119	FALSE	FALSE	FALSE	FALSE	TRUE
Mannose	Appendicular lean mass	rs13116473	4	39184712	A>C,G	SNV	WDR19	—	G	A	0.0147	0.0448	0.0074	2.93197e-06	7345	G	A	0.0169	-0.007	0.0096	0.3421	450243	21.7778	0.00295702	FALSE	FALSE	FALSE	FALSE	TRUE
Mannose	Appendicular lean mass	rs16932803	9	35961087	G>T	SNV	—	—	T	G	0.1673	-0.0121	0.0025	5.00495e-06	7345	T	G	0.1679	0.0059	0.0026	0.0199701	450243	21.6583	0.00294084	FALSE	FALSE	FALSE	FALSE	TRUE
Mannose	Appendicular lean mass	rs17061914	5	162989491	A>G	SNV	—	—	G	A	0.1419	0.0146	0.0027	8.76597e-06	7345	G	A	0.1474	-0.0004	0.0033	0.8714	450243	19.5739	0.00265857	FALSE	FALSE	FALSE	FALSE	TRUE
Mannose	Appendicular lean mass	rs17706100	2	27876666	T>G	SNV	SUPT7L	—	G	T	0.0447	-0.0246	0.0046	1.41198e-06	7345	G	T	0.0438	-0.0222	0.0051	1.844e-06	450243	23.2664	0.00315851	FALSE	FALSE	FALSE	FALSE	TRUE
Mannose	Appendicular lean mass	rs1841535	3	131615890	G>T	SNV	CPNE4	—	T	G	0.1482	0.0252	0.0022	6.99794e-06	1754	T	G	0.2546	0.0007	0.0056	0.748201	450243	20.25	0.0114262	FALSE	FALSE	FALSE	FALSE	TRUE
Mannose	Appendicular lean mass	rs2141371	2	27860258	G>A,T	SNV	GPN1	—	A	G	0.682	-0.0198	0.0021	3.27115e-16	7345	A	G	0.696	-0.02	0.0024	1.02707e-21	450243	68.0625	0.00918391	FALSE	FALSE	FALSE	TRUE	FALSE
Mannose	Appendicular lean mass	rs2270451	12	12849826	A>C,G	SNV	GPR19	—	G	A	0.1059	-0.0152	0.0031	7.52506e-06	7345	G	A	0.1032	0.0178	0.0034	1.05901e-08	450243	19.9862	0.00271441	FALSE	FALSE	FALSE	FALSE	TRUE
Mannose	Appendicular lean mass	rs2272172	7	105251106	C>T	SNV	ATXN7L1	—	T	C	0.0226	-0.0648	0.0067	7.50793e-06	1754	T	C	0.021	-0.0365	0.0145	5.709e-08	450243	19.9717	0.0112709	FALSE	FALSE	FALSE	FALSE	TRUE
Mannose	Appendicular lean mass	rs2289017	2	27015903	T>A,C,G	SNV	CENPA	—	C	T	0.3438	-0.0113	0.002	4.10904e-06	7345	C	T	0.3497	-0.0044	0.0025	0.0245601	450243	20.4304	0.00277458	FALSE	FALSE	FALSE	FALSE	TRUE
Mannose	Appendicular lean mass	rs2304684	2	27466368	C>A,G,T	SNV	CAD	benign	T	C	0.0182	-0.0438	0.007	3.02099e-06	7345	T	C	0.0195	-0.0137	0.0094	0.0494003	450243	21.7116	0.00294806	FALSE	FALSE	FALSE	FALSE	TRUE
Mannose	Appendicular lean mass	rs2723713	4	169599841	C>T	SNV	PALLD;LOC1249——8—8	—	T	C	0.0254	-0.0356	0.005	9.19009e-06	7345	T	C	0.0373	0.013	0.008	0.00982811	450243	19.8025	0.00268953	FALSE	FALSE	FALSE	FALSE	TRUE
Mannose	Appendicular lean mass	rs435315	15	70150016	T>A,G	SNV	—	—	A	T	0.2033	-0.0121	0.0023	2.18002e-06	7345	A	T	0.2058	-0.0022	0.0026	0.3447	450243	21.6583	0.00294084	FALSE	TRUE	FALSE	FALSE	FALSE
Mannose	Appendicular lean mass	rs6547811	2	28070071	T>A	SNV	RBKS	—	A	T	0.1583	0.0222	0.0026	7.09741e-12	7345	A	T	0.1612	0.0066	0.0032	0.0114101	450243	48.1289	0.00651171	FALSE	TRUE	FALSE	FALSE	FALSE
Mannose	Appendicular lean mass	rs7007251	8	103054099	G>A	SNV	NCALD	—	A	G	0.1057	-0.015	0.0031	8.75992e-06	7345	A	G	0.1043	-0.0036	0.0034	0.2386	450243	19.4637	0.00264364	FALSE	FALSE	FALSE	FALSE	TRUE
Mannose	Appendicular lean mass	rs7349418	2	28443050	C>T	SNV	BABAM2	—	T	C	0.5484	0.0154	0.0019	1.84701e-10	7345	T	C	0.5536	0.0139	0.0024	2.78292e-13	450243	41.1736	0.00557593	FALSE	FALSE	FALSE	FALSE	TRUE
Mannose	Appendicular lean mass	rs7583698	2	27712408	C>T	SNV	IFT172	benign	T	C	0.0483	0.0338	0.0042	8.5487e-12	7345	T	C	0.0515	0.0216	0.0049	3.76002e-07	450243	47.5818	0.00643817	FALSE	FALSE	FALSE	FALSE	TRUE
Mannose	Appendicular lean mass	rs7596471	2	27386726	A>C,T	SNV	—	—	C	A	0.6917	-0.0137	0.002	7.46896e-08	7345	C	A	0.6604	-0.0077	0.0025	0.000132501	450243	30.0304	0.00407301	FALSE	FALSE	FALSE	FALSE	TRUE
Mannose	Appendicular lean mass	rs7747345	6	20512373	A>C,T	SNV	—	—	T	A	0.1847	-0.0122	0.0024	2.524e-06	7345	T	A	0.1985	0.0132	0.0026	2.115e-08	450243	22.0178	0.0029895	FALSE	TRUE	FALSE	FALSE	FALSE
Mannose	Appendicular lean mass	rs937813	2	28301540	T>A,C	SNV	BABAM2	—	C	T	0.0975	-0.0271	0.003	2.64484e-12	7345	C	T	0.1101	-0.0117	0.0039	0.000109001	450243	48.2847	0.00653265	FALSE	FALSE	FALSE	FALSE	TRUE
Mannose	Appendicular lean mass	rs991670	4	54558299	T>A,C	SNV	—	—	C	T	0.3376	0.0111	0.002	7.47601e-06	7345	C	T	0.3358	-0.0014	0.0025	0.481	450243	19.7136	0.00267749	FALSE	FALSE	FALSE	FALSE	TRUE
Mannose	Hand grip strength (right)	rs10736	7	32526687	C>T	SNV	LSM5	—	T	C	0.2011	-0.0118	0.0018438	4.73097e-06	7345	T	C	0.203288	-0.00355	0.0026	0.0539995	461089	20.5976	0.00279722	FALSE	FALSE	FALSE	FALSE	TRUE
Mannose	Hand grip strength (right)	rs10982244	9	117250278	A>G	SNV	WHRN	—	G	A	0.3902	0.0177	0.00153353	8.931e-06	1754	G	A	0.37915	-0.000987559	0.004	0.52	461089	19.5806	0.0110526	FALSE	FALSE	FALSE	FALSE	TRUE
Mannose	Hand grip strength (right)	rs11676911	2	129124919	G>A	SNV	—	—	A	G	0.0216	-0.0429	0.00424643	3.65898e-07	7345	A	G	0.034266	-0.00297616	0.0084	0.48	461089	26.0829	0.00353951	FALSE	FALSE	FALSE	FALSE	TRUE
Mannose	Hand grip strength (right)	rs1181723	7	141110146	G>A,C	SNV	TMEM178B	—	A	G	0.2086	0.0116	0.00195195	5.62898e-06	7345	A	G	0.201178	0.00136283	0.0026	0.49	461089	19.9053	0.00270346	FALSE	FALSE	FALSE	FALSE	TRUE
Mannose	Hand grip strength (right)	rs12218544	10	124947286	G>A,C	SNV	LOC1—7984275	—	C	G	0.0836	-0.019	0.00236533	1.28e-06	7345	C	G	0.11209	-0.00254429	0.0039	0.28	461089	23.7344	0.00322183	FALSE	TRUE	FALSE	FALSE	FALSE
Mannose	Hand grip strength (right)	rs12414366	10	4436442	C>G,T	SNV	LINC——7—3;LOC1—5376372	—	G	C	0.2304	-0.0214	0.00185629	4.889e-06	1754	G	C	0.202945	0.000876324	0.0047	0.64	461089	20.7316	0.0116947	FALSE	TRUE	FALSE	FALSE	FALSE
Mannose	Hand grip strength (right)	rs12474099	2	26832666	G>A	SNV	CIB4	—	A	G	0.0649	-0.0202	0.00280094	1.96798e-06	7345	A	G	0.075852	0.000197972	0.0043	0.94	461089	22.0681	0.00299633	FALSE	FALSE	FALSE	FALSE	TRUE
Mannose	Hand grip strength (right)	rs1260326	2	27730940	T>C,G	SNV	GCKR	association;benign	C	T	0.5912	0.0439	0.00151711	1.29599e-77	7345	C	T	0.604288	0.00506765	0.0024	0.000840001	461089	334.585	0.0435795	FALSE	FALSE	FALSE	TRUE	FALSE
Mannose	Hand grip strength (right)	rs13016086	2	28315770	T>C	SNV	BABAM2	—	C	T	0.1222	0.0162	0.00231104	1.088e-06	7345	C	T	0.117199	0.0057493	0.0033	0.0129999	461089	24.0992	0.00327119	FALSE	FALSE	FALSE	FALSE	TRUE
Mannose	Hand grip strength (right)	rs13116473	4	39184712	A>C,G	SNV	WDR19	—	G	A	0.0147	0.0448	0.00583041	2.93197e-06	7345	G	A	0.016931	-0.00738547	0.0096	0.21	461089	21.7778	0.00295702	FALSE	FALSE	FALSE	FALSE	TRUE
Mannose	Hand grip strength (right)	rs16932803	9	35961087	G>T	SNV	—	—	T	G	0.1673	-0.0121	0.00199924	5.00495e-06	7345	T	G	0.168084	0.0024281	0.0026	0.22	461089	21.6583	0.00294084	FALSE	FALSE	FALSE	FALSE	TRUE
Mannose	Hand grip strength (right)	rs17061914	5	162989491	A>G	SNV	—	—	G	A	0.1419	0.0146	0.00211056	8.76597e-06	7345	G	A	0.147505	-0.00318802	0.0033	0.13	461089	19.5739	0.00265857	FALSE	FALSE	FALSE	FALSE	TRUE
Mannose	Hand grip strength (right)	rs17706100	2	27876666	T>G	SNV	SUPT7L	—	G	T	0.0447	-0.0246	0.00368698	1.41198e-06	7345	G	T	0.043662	-0.000541559	0.0051	0.88	461089	23.2664	0.00315851	FALSE	FALSE	FALSE	FALSE	TRUE
Mannose	Hand grip strength (right)	rs1841535	3	131615890	G>T	SNV	CPNE4	—	T	G	0.1482	0.0252	0.00170473	6.99794e-06	1754	T	G	0.255005	-0.00129689	0.0056	0.450001	461089	20.25	0.0114262	FALSE	FALSE	FALSE	FALSE	TRUE
Mannose	Hand grip strength (right)	rs2141371	2	27860258	G>A,T	SNV	GPN1	—	A	G	0.682	-0.0198	0.0016584	3.27115e-16	7345	A	G	0.695918	-0.00270247	0.0024	0.1	461089	68.0625	0.00918391	FALSE	FALSE	FALSE	TRUE	FALSE
Mannose	Hand grip strength (right)	rs2270451	12	12849826	A>C,G	SNV	GPR19	—	G	A	0.1059	-0.0152	0.002461	7.52506e-06	7345	G	A	0.103038	-0.00123983	0.0034	0.61	461089	19.9862	0.00271441	FALSE	FALSE	FALSE	FALSE	TRUE
Mannose	Hand grip strength (right)	rs2272172	7	105251106	C>T	SNV	ATXN7L1	—	T	C	0.0226	-0.0648	0.00528192	7.50793e-06	1754	T	C	0.021119	-0.0150274	0.0145	0.00439997	461089	19.9717	0.0112709	FALSE	FALSE	FALSE	FALSE	TRUE
Mannose	Hand grip strength (right)	rs2289017	2	27015903	T>A,C,G	SNV	CENPA	—	C	T	0.3438	-0.0113	0.00155814	4.10904e-06	7345	C	T	0.349512	-0.00241364	0.0025	0.12	461089	20.4304	0.00277458	FALSE	FALSE	FALSE	FALSE	TRUE
Mannose	Hand grip strength (right)	rs2304684	2	27466368	C>A,G,T	SNV	CAD	benign	T	C	0.0182	-0.0438	0.00553391	3.02099e-06	7345	T	C	0.019507	-0.00291112	0.0094	0.6	461089	21.7116	0.00294806	FALSE	FALSE	FALSE	FALSE	TRUE
Mannose	Hand grip strength (right)	rs2723713	4	169599841	C>T	SNV	PALLD;LOC1249——8—8	—	T	C	0.0254	-0.0356	0.00395765	9.19009e-06	7345	T	C	0.037163	-0.000640703	0.008	0.87	461089	19.8025	0.00268953	FALSE	FALSE	FALSE	FALSE	TRUE
Mannose	Hand grip strength (right)	rs435315	15	70150016	T>A,G	SNV	—	—	A	T	0.2033	-0.0121	0.00184144	2.18002e-06	7345	A	T	0.205926	-0.00397524	0.0026	0.0309999	461089	21.6583	0.00294084	FALSE	TRUE	FALSE	FALSE	FALSE
Mannose	Hand grip strength (right)	rs6547811	2	28070071	T>A	SNV	RBKS	—	A	T	0.1583	0.0222	0.00205526	7.09741e-12	7345	A	T	0.160812	0.00233768	0.0032	0.26	461089	48.1289	0.00651171	FALSE	TRUE	FALSE	FALSE	FALSE
Mannose	Hand grip strength (right)	rs7007251	8	103054099	G>A	SNV	NCALD	—	A	G	0.1057	-0.015	0.00243141	8.75992e-06	7345	A	G	0.10455	-0.00459392	0.0034	0.0589997	461089	19.4637	0.00264364	FALSE	FALSE	FALSE	FALSE	TRUE
Mannose	Hand grip strength (right)	rs7349418	2	28443050	C>T	SNV	BABAM2	—	T	C	0.5484	0.0154	0.00150775	1.84701e-10	7345	T	C	0.553218	0.00530109	0.0024	0.000439997	461089	41.1736	0.00557593	FALSE	FALSE	FALSE	FALSE	TRUE
Mannose	Hand grip strength (right)	rs7583698	2	27712408	C>T	SNV	IFT172	benign	T	C	0.0483	0.0338	0.0033654	8.5487e-12	7345	T	C	0.051549	-3.179e-05	0.0049	0.99	461089	47.5818	0.00643817	FALSE	FALSE	FALSE	FALSE	TRUE
Mannose	Hand grip strength (right)	rs7596471	2	27386726	A>C,T	SNV	—	—	C	A	0.6917	-0.0137	0.00159075	7.46896e-08	7345	C	A	0.660041	-0.0012111	0.0025	0.450001	461089	30.0304	0.00407301	FALSE	FALSE	FALSE	FALSE	TRUE
Mannose	Hand grip strength (right)	rs7747345	6	20512373	A>C,T	SNV	—	—	T	A	0.1847	-0.0122	0.0018616	2.524e-06	7345	T	A	0.198391	0.00609443	0.0026	0.00109999	461089	22.0178	0.0029895	FALSE	TRUE	FALSE	FALSE	FALSE
Mannose	Hand grip strength (right)	rs937813	2	28301540	T>A,C	SNV	BABAM2	—	C	T	0.0975	-0.0271	0.00239111	2.64484e-12	7345	C	T	0.110087	-0.00252783	0.0039	0.29	461089	48.2847	0.00653265	FALSE	FALSE	FALSE	FALSE	TRUE
Mannose	Hand grip strength (right)	rs991670	4	54558299	T>A,C	SNV	—	—	C	T	0.3376	0.0111	0.00157465	7.47601e-06	7345	C	T	0.335845	-0.00221	0.0025	0.16	461089	19.7136	0.00267749	FALSE	FALSE	FALSE	FALSE	TRUE
Mannose	Walking pace	rs10736	7	32526687	C>T	SNV	LSM5	—	T	C	0.2011	-0.0118	0.00157018	4.73097e-06	7345	T	C	0.203266	0.000800661	0.0026	0.61	459915	20.5976	0.00279722	FALSE	FALSE	FALSE	FALSE	TRUE
Mannose	Walking pace	rs10982244	9	117250278	A>G	SNV	WHRN	—	G	A	0.3902	0.0177	0.00130573	8.931e-06	1754	G	A	0.379204	-0.00114693	0.004	0.38	459915	19.5806	0.0110526	FALSE	FALSE	FALSE	FALSE	TRUE
Mannose	Walking pace	rs11676911	2	129124919	G>A	SNV	—	—	A	G	0.0216	-0.0429	0.00362064	3.65898e-07	7345	A	G	0.034219	0.000170252	0.0084	0.96	459915	26.0829	0.00353951	FALSE	FALSE	FALSE	FALSE	TRUE
Mannose	Walking pace	rs1181723	7	141110146	G>A,C	SNV	TMEM178B	—	A	G	0.2086	0.0116	0.00166193	5.62898e-06	7345	A	G	0.201219	0.00291604	0.0026	0.0790005	459915	19.9053	0.00270346	FALSE	FALSE	FALSE	FALSE	TRUE
Mannose	Walking pace	rs12218544	10	124947286	G>A,C	SNV	LOC1—7984275	—	C	G	0.0836	-0.019	0.00201331	1.28e-06	7345	C	G	0.112167	0.00521636	0.0039	0.00959997	459915	23.7344	0.00322183	FALSE	TRUE	FALSE	FALSE	FALSE
Mannose	Walking pace	rs12414366	10	4436442	C>G,T	SNV	LINC——7—3;LOC1—5376372	—	G	C	0.2304	-0.0214	0.00158034	4.889e-06	1754	G	C	0.202933	0.000109702	0.0047	0.94	459915	20.7316	0.0116947	FALSE	TRUE	FALSE	FALSE	FALSE
Mannose	Walking pace	rs12474099	2	26832666	G>A	SNV	CIB4	—	A	G	0.0649	-0.0202	0.00238702	1.96798e-06	7345	A	G	0.075835	0.00240061	0.0043	0.31	459915	22.0681	0.00299633	FALSE	FALSE	FALSE	FALSE	TRUE
Mannose	Walking pace	rs1260326	2	27730940	T>C,G	SNV	GCKR	association;benign	C	T	0.5912	0.0439	0.00129237	1.29599e-77	7345	C	T	0.60433	0.000938332	0.0024	0.47	459915	334.585	0.0435795	FALSE	FALSE	FALSE	TRUE	FALSE
Mannose	Walking pace	rs13016086	2	28315770	T>C	SNV	BABAM2	—	C	T	0.1222	0.0162	0.00196871	1.088e-06	7345	C	T	0.117259	0.00450268	0.0033	0.0219999	459915	24.0992	0.00327119	FALSE	FALSE	FALSE	FALSE	TRUE
Mannose	Walking pace	rs13116473	4	39184712	A>C,G	SNV	WDR19	—	G	A	0.0147	0.0448	0.00496684	2.93197e-06	7345	G	A	0.016917	-0.00907478	0.0096	0.0680002	459915	21.7778	0.00295702	FALSE	FALSE	FALSE	FALSE	TRUE
Mannose	Walking pace	rs16932803	9	35961087	G>T	SNV	—	—	T	G	0.1673	-0.0121	0.00170197	5.00495e-06	7345	T	G	0.168144	0.000476669	0.0026	0.780001	459915	21.6583	0.00294084	FALSE	FALSE	FALSE	FALSE	TRUE
Mannose	Walking pace	rs17061914	5	162989491	A>G	SNV	—	—	G	A	0.1419	0.0146	0.00179762	8.76597e-06	7345	G	A	0.1475	-0.000477724	0.0033	0.79	459915	19.5739	0.00265857	FALSE	FALSE	FALSE	FALSE	TRUE
Mannose	Walking pace	rs17706100	2	27876666	T>G	SNV	SUPT7L	—	G	T	0.0447	-0.0246	0.00314067	1.41198e-06	7345	G	T	0.043691	0.00291526	0.0051	0.35	459915	23.2664	0.00315851	FALSE	FALSE	FALSE	FALSE	TRUE
Mannose	Walking pace	rs1841535	3	131615890	G>T	SNV	CPNE4	—	T	G	0.1482	0.0252	0.00145191	6.99794e-06	1754	T	G	0.25497	0.00650571	0.0056	7.39997e-06	459915	20.25	0.0114262	FALSE	FALSE	FALSE	FALSE	TRUE
Mannose	Walking pace	rs2141371	2	27860258	G>A,T	SNV	GPN1	—	A	G	0.682	-0.0198	0.00141287	3.27115e-16	7345	A	G	0.695841	0.00122423	0.0024	0.39	459915	68.0625	0.00918391	FALSE	FALSE	FALSE	TRUE	FALSE
Mannose	Walking pace	rs2270451	12	12849826	A>C,G	SNV	GPR19	—	G	A	0.1059	-0.0152	0.00209561	7.52506e-06	7345	G	A	0.103041	-0.000421229	0.0034	0.84	459915	19.9862	0.00271441	FALSE	FALSE	FALSE	FALSE	TRUE
Mannose	Walking pace	rs2272172	7	105251106	C>T	SNV	ATXN7L1	—	T	C	0.0226	-0.0648	0.00449884	7.50793e-06	1754	T	C	0.021106	-0.00706508	0.0145	0.12	459915	19.9717	0.0112709	FALSE	FALSE	FALSE	FALSE	TRUE
Mannose	Walking pace	rs2289017	2	27015903	T>A,C,G	SNV	CENPA	—	C	T	0.3438	-0.0113	0.00132756	4.10904e-06	7345	C	T	0.349499	-0.00214016	0.0025	0.11	459915	20.4304	0.00277458	FALSE	FALSE	FALSE	FALSE	TRUE
Mannose	Walking pace	rs2304684	2	27466368	C>A,G,T	SNV	CAD	benign	T	C	0.0182	-0.0438	0.00471505	3.02099e-06	7345	T	C	0.0195	-0.000544113	0.0094	0.91	459915	21.7116	0.00294806	FALSE	FALSE	FALSE	FALSE	TRUE
Mannose	Walking pace	rs2723713	4	169599841	C>T	SNV	PALLD;LOC1249——8—8	—	T	C	0.0254	-0.0356	0.00337019	9.19009e-06	7345	T	C	0.037181	-0.000514387	0.008	0.88	459915	19.8025	0.00268953	FALSE	FALSE	FALSE	FALSE	TRUE
Mannose	Walking pace	rs435315	15	70150016	T>A,G	SNV	—	—	A	T	0.2033	-0.0121	0.0015679	2.18002e-06	7345	A	T	0.205827	-0.00105902	0.0026	0.5	459915	21.6583	0.00294084	FALSE	TRUE	FALSE	FALSE	FALSE
Mannose	Walking pace	rs6547811	2	28070071	T>A	SNV	RBKS	—	A	T	0.1583	0.0222	0.00175063	7.09741e-12	7345	A	T	0.160844	0.00197899	0.0032	0.26	459915	48.1289	0.00651171	FALSE	TRUE	FALSE	FALSE	FALSE
Mannose	Walking pace	rs7007251	8	103054099	G>A	SNV	NCALD	—	A	G	0.1057	-0.015	0.00207039	8.75992e-06	7345	A	G	0.104519	0.00208709	0.0034	0.31	459915	19.4637	0.00264364	FALSE	FALSE	FALSE	FALSE	TRUE
Mannose	Walking pace	rs7349418	2	28443050	C>T	SNV	BABAM2	—	T	C	0.5484	0.0154	0.00128454	1.84701e-10	7345	T	C	0.553242	0.00201804	0.0024	0.12	459915	41.1736	0.00557593	FALSE	FALSE	FALSE	FALSE	TRUE
Mannose	Walking pace	rs7583698	2	27712408	C>T	SNV	IFT172	benign	T	C	0.0483	0.0338	0.00286768	8.5487e-12	7345	T	C	0.051549	0.00211726	0.0049	0.46	459915	47.5818	0.00643817	FALSE	FALSE	FALSE	FALSE	TRUE
Mannose	Walking pace	rs7596471	2	27386726	A>C,T	SNV	—	—	C	A	0.6917	-0.0137	0.00135523	7.46896e-08	7345	C	A	0.660097	0.000210654	0.0025	0.88	459915	30.0304	0.00407301	FALSE	FALSE	FALSE	FALSE	TRUE
Mannose	Walking pace	rs7747345	6	20512373	A>C,T	SNV	—	—	T	A	0.1847	-0.0122	0.00158509	2.524e-06	7345	T	A	0.198416	0.00702235	0.0026	9.40005e-06	459915	22.0178	0.0029895	FALSE	TRUE	FALSE	FALSE	FALSE
Mannose	Walking pace	rs937813	2	28301540	T>A,C	SNV	BABAM2	—	C	T	0.0975	-0.0271	0.00203737	2.64484e-12	7345	C	T	0.110064	-0.00440713	0.0039	0.0309999	459915	48.2847	0.00653265	FALSE	FALSE	FALSE	FALSE	TRUE
Mannose	Walking pace	rs991670	4	54558299	T>A,C	SNV	—	—	C	T	0.3376	0.0111	0.00134081	7.47601e-06	7345	C	T	0.335903	0.000334355	0.0025	0.8	459915	19.7136	0.00267749	FALSE	FALSE	FALSE	FALSE	TRUE
Mannose	Hand grip strength (left)	rs10736	7	32526687	C>T	SNV	LSM5	—	T	C	0.2011	-0.0118	0.00184114	4.73097e-06	7345	T	C	0.203331	-0.00293925	0.0026	0.11	461026	20.5976	0.00279722	FALSE	FALSE	FALSE	FALSE	TRUE
Mannose	Hand grip strength (left)	rs10982244	9	117250278	A>G	SNV	WHRN	—	G	A	0.3902	0.0177	0.00153151	8.931e-06	1754	G	A	0.379184	-0.00211995	0.004	0.17	461026	19.5806	0.0110526	FALSE	FALSE	FALSE	FALSE	TRUE
Mannose	Hand grip strength (left)	rs11676911	2	129124919	G>A	SNV	—	—	A	G	0.0216	-0.0429	0.0042407	3.65898e-07	7345	A	G	0.034259	-0.00344118	0.0084	0.42	461026	26.0829	0.00353951	FALSE	FALSE	FALSE	FALSE	TRUE
Mannose	Hand grip strength (left)	rs1181723	7	141110146	G>A,C	SNV	TMEM178B	—	A	G	0.2086	0.0116	0.00194897	5.62898e-06	7345	A	G	0.201196	-0.0014595	0.0026	0.450001	461026	19.9053	0.00270346	FALSE	FALSE	FALSE	FALSE	TRUE
Mannose	Hand grip strength (left)	rs12218544	10	124947286	G>A,C	SNV	LOC1—7984275	—	C	G	0.0836	-0.019	0.00236175	1.28e-06	7345	C	G	0.112095	-0.00192913	0.0039	0.41	461026	23.7344	0.00322183	FALSE	TRUE	FALSE	FALSE	FALSE
Mannose	Hand grip strength (left)	rs12414366	10	4436442	C>G,T	SNV	LINC——7—3;LOC1—5376372	—	G	C	0.2304	-0.0214	0.00185333	4.889e-06	1754	G	C	0.202944	0.00216242	0.0047	0.24	461026	20.7316	0.0116947	FALSE	TRUE	FALSE	FALSE	FALSE
Mannose	Hand grip strength (left)	rs12474099	2	26832666	G>A	SNV	CIB4	—	A	G	0.0649	-0.0202	0.00279766	1.96798e-06	7345	A	G	0.075821	-0.000101419	0.0043	0.97	461026	22.0681	0.00299633	FALSE	FALSE	FALSE	FALSE	TRUE
Mannose	Hand grip strength (left)	rs1260326	2	27730940	T>C,G	SNV	GCKR	association;benign	C	T	0.5912	0.0439	0.00151485	1.29599e-77	7345	C	T	0.604299	0.00419124	0.0024	0.00569994	461026	334.585	0.0435795	FALSE	FALSE	FALSE	TRUE	FALSE
Mannose	Hand grip strength (left)	rs13016086	2	28315770	T>C	SNV	BABAM2	—	C	T	0.1222	0.0162	0.00230777	1.088e-06	7345	C	T	0.117202	0.00427353	0.0033	0.064	461026	24.0992	0.00327119	FALSE	FALSE	FALSE	FALSE	TRUE
Mannose	Hand grip strength (left)	rs13116473	4	39184712	A>C,G	SNV	WDR19	—	G	A	0.0147	0.0448	0.00582321	2.93197e-06	7345	G	A	0.016921	-0.00291141	0.0096	0.62	461026	21.7778	0.00295702	FALSE	FALSE	FALSE	FALSE	TRUE
Mannose	Hand grip strength (left)	rs16932803	9	35961087	G>T	SNV	—	—	T	G	0.1673	-0.0121	0.00199643	5.00495e-06	7345	T	G	0.168097	0.00306337	0.0026	0.12	461026	21.6583	0.00294084	FALSE	FALSE	FALSE	FALSE	TRUE
Mannose	Hand grip strength (left)	rs17061914	5	162989491	A>G	SNV	—	—	G	A	0.1419	0.0146	0.00210773	8.76597e-06	7345	G	A	0.147464	-0.00235229	0.0033	0.26	461026	19.5739	0.00265857	FALSE	FALSE	FALSE	FALSE	TRUE
Mannose	Hand grip strength (left)	rs17706100	2	27876666	T>G	SNV	SUPT7L	—	G	T	0.0447	-0.0246	0.00368157	1.41198e-06	7345	G	T	0.043667	0.00250648	0.0051	0.5	461026	23.2664	0.00315851	FALSE	FALSE	FALSE	FALSE	TRUE
Mannose	Hand grip strength (left)	rs1841535	3	131615890	G>T	SNV	CPNE4	—	T	G	0.1482	0.0252	0.00170222	6.99794e-06	1754	T	G	0.254998	-0.00237459	0.0056	0.16	461026	20.25	0.0114262	FALSE	FALSE	FALSE	FALSE	TRUE
Mannose	Hand grip strength (left)	rs2141371	2	27860258	G>A,T	SNV	GPN1	—	A	G	0.682	-0.0198	0.00165616	3.27115e-16	7345	A	G	0.695951	-0.000711989	0.0024	0.67	461026	68.0625	0.00918391	FALSE	FALSE	FALSE	TRUE	FALSE
Mannose	Hand grip strength (left)	rs2270451	12	12849826	A>C,G	SNV	GPR19	—	G	A	0.1059	-0.0152	0.00245762	7.52506e-06	7345	G	A	0.103013	-0.00184862	0.0034	0.450001	461026	19.9862	0.00271441	FALSE	FALSE	FALSE	FALSE	TRUE
Mannose	Hand grip strength (left)	rs2272172	7	105251106	C>T	SNV	ATXN7L1	—	T	C	0.0226	-0.0648	0.00527438	7.50793e-06	1754	T	C	0.02112	-0.0108282	0.0145	0.04	461026	19.9717	0.0112709	FALSE	FALSE	FALSE	FALSE	TRUE
Mannose	Hand grip strength (left)	rs2289017	2	27015903	T>A,C,G	SNV	CENPA	—	C	T	0.3438	-0.0113	0.00155596	4.10904e-06	7345	C	T	0.349517	-0.00094334	0.0025	0.54	461026	20.4304	0.00277458	FALSE	FALSE	FALSE	FALSE	TRUE
Mannose	Hand grip strength (left)	rs2304684	2	27466368	C>A,G,T	SNV	CAD	benign	T	C	0.0182	-0.0438	0.00552756	3.02099e-06	7345	T	C	0.019496	-0.00636969	0.0094	0.25	461026	21.7116	0.00294806	FALSE	FALSE	FALSE	FALSE	TRUE
Mannose	Hand grip strength (left)	rs2723713	4	169599841	C>T	SNV	PALLD;LOC1249——8—8	—	T	C	0.0254	-0.0356	0.00395112	9.19009e-06	7345	T	C	0.037171	0.00243932	0.008	0.54	461026	19.8025	0.00268953	FALSE	FALSE	FALSE	FALSE	TRUE
Mannose	Hand grip strength (left)	rs435315	15	70150016	T>A,G	SNV	—	—	A	T	0.2033	-0.0121	0.00183895	2.18002e-06	7345	A	T	0.205913	-0.00420252	0.0026	0.0219999	461026	21.6583	0.00294084	FALSE	TRUE	FALSE	FALSE	FALSE
Mannose	Hand grip strength (left)	rs6547811	2	28070071	T>A	SNV	RBKS	—	A	T	0.1583	0.0222	0.00205232	7.09741e-12	7345	A	T	0.160781	0.00289805	0.0032	0.16	461026	48.1289	0.00651171	FALSE	TRUE	FALSE	FALSE	FALSE
Mannose	Hand grip strength (left)	rs7007251	8	103054099	G>A	SNV	NCALD	—	A	G	0.1057	-0.015	0.00242807	8.75992e-06	7345	A	G	0.104513	-0.00298034	0.0034	0.22	461026	19.4637	0.00264364	FALSE	FALSE	FALSE	FALSE	TRUE
Mannose	Hand grip strength (left)	rs7349418	2	28443050	C>T	SNV	BABAM2	—	T	C	0.5484	0.0154	0.00150553	1.84701e-10	7345	T	C	0.553236	0.00426123	0.0024	0.00460002	461026	41.1736	0.00557593	FALSE	FALSE	FALSE	FALSE	TRUE
Mannose	Hand grip strength (left)	rs7583698	2	27712408	C>T	SNV	IFT172	benign	T	C	0.0483	0.0338	0.00336032	8.5487e-12	7345	T	C	0.051557	-0.00015604	0.0049	0.96	461026	47.5818	0.00643817	FALSE	FALSE	FALSE	FALSE	TRUE
Mannose	Hand grip strength (left)	rs7596471	2	27386726	A>C,T	SNV	—	—	C	A	0.6917	-0.0137	0.00158833	7.46896e-08	7345	C	A	0.660001	-0.00187801	0.0025	0.24	461026	30.0304	0.00407301	FALSE	FALSE	FALSE	FALSE	TRUE
Mannose	Hand grip strength (left)	rs7747345	6	20512373	A>C,T	SNV	—	—	T	A	0.1847	-0.0122	0.00185875	2.524e-06	7345	T	A	0.198391	0.00714695	0.0026	0.00012	461026	22.0178	0.0029895	FALSE	TRUE	FALSE	FALSE	FALSE
Mannose	Hand grip strength (left)	rs937813	2	28301540	T>A,C	SNV	BABAM2	—	C	T	0.0975	-0.0271	0.00238731	2.64484e-12	7345	C	T	0.11012	-0.00195366	0.0039	0.41	461026	48.2847	0.00653265	FALSE	FALSE	FALSE	FALSE	TRUE
Mannose	Hand grip strength (left)	rs991670	4	54558299	T>A,C	SNV	—	—	C	T	0.3376	0.0111	0.00157235	7.47601e-06	7345	C	T	0.3358	-0.000330981	0.0025	0.83	461026	19.7136	0.00267749	FALSE	FALSE	FALSE	FALSE	TRUE
Lysine	Appendicular lean mass	rs10095414	8	20578915	A>C,G,T	SNV	LOC1—5379315	—	G	A	0.1381	-0.0086	0.0027	2.28502e-06	7363	G	A	0.1412	0.0043	0.0018	0.1145	450243	22.8272	0.00309151	FALSE	FALSE	FALSE	FALSE	TRUE
Lysine	Appendicular lean mass	rs10491431	5	35968000	C>A,G	SNV	UGT3A1	—	A	C	0.1435	0.0082	0.0027	3.79997e-06	7363	A	C	0.1421	-0.0118	0.0018	1.243e-05	450243	20.7531	0.0028114	FALSE	FALSE	FALSE	FALSE	TRUE
Lysine	Appendicular lean mass	rs10738383	9	15016042	G>A,T	SNV	LOC3897—5	—	A	G	0.6175	-0.0131	0.0019	7.38499e-06	1763	A	G	0.6118	-0.0007	0.0029	0.7249	450243	20.4055	0.0114547	FALSE	FALSE	FALSE	FALSE	TRUE
Lysine	Appendicular lean mass	rs10850904	12	118255232	C>G,T	SNV	KSR2	—	T	C	0.127	0.0085	0.0029	2.73798e-06	7363	T	C	0.126	-0.005	0.0018	0.0816601	450243	22.2994	0.00302025	FALSE	FALSE	FALSE	FALSE	TRUE
Lysine	Appendicular lean mass	rs10917910	1	164065297	A>C	SNV	—	—	C	A	0.1403	0.0086	0.0027	1.652e-06	7363	C	A	0.1396	-0.0037	0.0018	0.1725	450243	22.8272	0.00309151	FALSE	FALSE	FALSE	FALSE	TRUE
Lysine	Appendicular lean mass	rs11151130	18	73323599	G>A,C	SNV	—	—	A	G	0.1379	0.0085	0.0028	1.78599e-06	7363	A	G	0.1371	-0.0004	0.0018	0.8932	450243	22.2994	0.00302025	FALSE	FALSE	FALSE	FALSE	TRUE
Lysine	Appendicular lean mass	rs11600689	11	19979528	T>A,G	SNV	NAV2	—	A	T	0.1616	-0.0103	0.0023	9.13608e-06	7363	A	T	0.2079	-0.0003	0.0023	0.8882	450243	20.0548	0.00271707	FALSE	TRUE	FALSE	FALSE	FALSE
Lysine	Appendicular lean mass	rs11659807	18	33101254	G>C,T	SNV	—	—	C	G	0.1964	-0.0082	0.0023	2.15501e-06	7363	C	G	0.2306	-0.004	0.0017	0.0792501	450243	23.2664	0.00315081	FALSE	TRUE	FALSE	FALSE	FALSE
Lysine	Appendicular lean mass	rs1179979	14	37346974	G>A	SNV	SLC25A21	—	A	G	0.9214	-0.0128	0.0035	9.48899e-07	7363	A	G	0.9208	-0.0038	0.0026	0.2852	450243	24.2367	0.00328178	FALSE	FALSE	FALSE	FALSE	TRUE
Lysine	Appendicular lean mass	rs12268257	10	25864681	C>G,T	SNV	GPR158	—	T	C	0.1339	-0.0082	0.0028	5.59101e-06	7363	T	C	0.1324	0.0012	0.0018	0.665001	450243	20.7531	0.0028114	FALSE	FALSE	FALSE	FALSE	TRUE
Lysine	Appendicular lean mass	rs12927959	16	67727069	A>G	SNV	GFOD2	—	G	A	0.2752	-0.0089	0.0021	3.76002e-07	7363	G	A	0.3004	0.0108	0.0018	1.852e-07	450243	24.4475	0.00331023	FALSE	FALSE	FALSE	FALSE	TRUE
Lysine	Appendicular lean mass	rs13302218	9	113390612	A>G	SNV	—	—	G	A	0.068	0.0118	0.0039	6.79908e-06	7363	G	A	0.0632	-0.0037	0.0026	0.3427	450243	20.5976	0.0027904	FALSE	FALSE	FALSE	FALSE	TRUE
Lysine	Appendicular lean mass	rs13339263	16	49001156	A>G	SNV	—	—	G	A	0.1413	0.0081	0.0027	6.52004e-06	7363	G	A	0.1426	0.0005	0.0018	0.8679	450243	20.25	0.00274344	FALSE	FALSE	FALSE	FALSE	TRUE
Lysine	Appendicular lean mass	rs1402325	19	44105736	G>A	SNV	ZNF576	—	A	G	0.1437	-0.008	0.0026	8.23e-06	7363	A	G	0.1528	-0.004	0.0018	0.134	450243	19.7531	0.0026763	FALSE	FALSE	FALSE	FALSE	TRUE
Lysine	Appendicular lean mass	rs1573544	11	15195648	T>A,C,G	SNV	INSC	—	C	T	0.8516	-0.0087	0.0026	9.63496e-07	7363	C	T	0.8418	0.0036	0.0018	0.1667	450243	23.3611	0.00316359	FALSE	FALSE	FALSE	FALSE	TRUE
Lysine	Appendicular lean mass	rs1894947	16	56006578	T>A,C,G	SNV	—	—	C	T	0.8199	-0.0083	0.0025	1.84701e-06	7363	C	T	0.8182	0.0106	0.0017	1.83299e-05	450243	23.8374	0.00322788	FALSE	FALSE	FALSE	FALSE	TRUE
Lysine	Appendicular lean mass	rs2383208	9	22132076	A>G,T	SNV	—	—	G	A	0.1777	-0.0078	0.0025	8.78901e-06	7363	G	A	0.1781	0.0011	0.0017	0.6605	450243	21.0519	0.00285177	FALSE	FALSE	FALSE	TRUE	FALSE
Lysine	Appendicular lean mass	rs2863979	16	68331890	G>A,C	SNV	SLC7A6;SLC7A6OS	—	A	G	0.7241	0.0143	0.0021	1.44311e-17	7363	A	G	0.7242	-0.0111	0.0017	1.734e-07	450243	70.7578	0.009521	FALSE	FALSE	FALSE	FALSE	TRUE
Lysine	Appendicular lean mass	rs3024536	16	27352713	C>T	SNV	IL4R	—	T	C	0.1443	-0.0085	0.0027	1.69001e-06	7363	T	C	0.1441	0.0025	0.0018	0.3519	450243	22.2994	0.00302025	FALSE	FALSE	FALSE	FALSE	TRUE
Lysine	Appendicular lean mass	rs4317453	6	1424362	G>A,C	SNV	—	—	A	G	0.3363	-0.0077	0.002	9.11591e-06	7363	A	G	0.3718	-0.0055	0.0017	0.00709692	450243	20.5156	0.00277932	FALSE	FALSE	FALSE	FALSE	TRUE
Lysine	Appendicular lean mass	rs4426541	2	167120956	A>G	SNV	SCN9A;SCN1A-AS1	—	G	A	0.7771	0.0079	0.0022	5.39498e-06	7363	G	A	0.7734	-0.0007	0.0017	0.745101	450243	21.5952	0.00292514	FALSE	FALSE	FALSE	FALSE	TRUE
Lysine	Appendicular lean mass	rs6587731	1	153187680	T>A,C,G	SNV	—	—	G	T	0.8374	0.0093	0.0026	1.963e-07	7363	G	T	0.8329	0.0008	0.0018	0.756901	450243	26.6944	0.00361337	FALSE	FALSE	FALSE	FALSE	TRUE
Lysine	Appendicular lean mass	rs7572149	2	104848853	T>A,C,G	SNV	—	—	C	T	0.867	-0.0088	0.0028	1.00201e-06	7363	C	T	0.8668	-0.0054	0.0018	0.0497405	450243	23.9012	0.0032365	FALSE	FALSE	FALSE	FALSE	TRUE
Lysine	Appendicular lean mass	rs7583413	2	228477310	C>T	SNV	C2orf83	—	T	C	0.8245	0.0082	0.0024	2.61999e-06	7363	T	C	0.8061	0.003	0.0017	0.2054	450243	23.2664	0.00315081	FALSE	FALSE	FALSE	FALSE	TRUE
Lysine	Appendicular lean mass	rs9642758	8	35721159	G>A,T	SNV	—	—	A	G	0.1578	0.0086	0.0027	1.28201e-06	7363	A	G	0.1518	-0.001	0.0018	0.7088	450243	22.8272	0.00309151	FALSE	FALSE	FALSE	FALSE	TRUE
Lysine	Hand grip strength (right)	rs10095414	8	20578915	A>C,G,T	SNV	LOC1—5379315	—	G	A	0.1381	-0.0086	0.00213754	2.28502e-06	7363	G	A	0.141138	0.000775102	0.0018	0.719999	461089	22.8272	0.00309151	FALSE	FALSE	FALSE	FALSE	TRUE
Lysine	Hand grip strength (right)	rs10491431	5	35968000	C>A,G	SNV	UGT3A1	—	A	C	0.1435	0.0082	0.00212872	3.79997e-06	7363	A	C	0.142243	0.00256856	0.0018	0.23	461089	20.7531	0.0028114	FALSE	FALSE	FALSE	FALSE	TRUE
Lysine	Hand grip strength (right)	rs10738383	9	15016042	G>A,T	SNV	LOC3897—5	—	A	G	0.6175	-0.0131	0.00152557	7.38499e-06	1763	A	G	0.611445	-0.00196955	0.0029	0.2	461089	20.4055	0.0114547	FALSE	FALSE	FALSE	FALSE	TRUE
Lysine	Hand grip strength (right)	rs10850904	12	118255232	C>G,T	SNV	KSR2	—	T	C	0.127	0.0085	0.0022519	2.73798e-06	7363	T	C	0.125812	-0.00156888	0.0018	0.49	461089	22.2994	0.00302025	FALSE	FALSE	FALSE	FALSE	TRUE
Lysine	Hand grip strength (right)	rs10917910	1	164065297	A>C	SNV	—	—	C	A	0.1403	0.0086	0.0021434	1.652e-06	7363	C	A	0.139404	-0.0028269	0.0018	0.19	461089	22.8272	0.00309151	FALSE	FALSE	FALSE	FALSE	TRUE
Lysine	Hand grip strength (right)	rs11151130	18	73323599	G>A,C	SNV	—	—	A	G	0.1379	0.0085	0.00217102	1.78599e-06	7363	A	G	0.137205	0.000961587	0.0018	0.66	461089	22.2994	0.00302025	FALSE	FALSE	FALSE	FALSE	TRUE
Lysine	Hand grip strength (right)	rs11600689	11	19979528	T>A,G	SNV	NAV2	—	A	T	0.1616	-0.0103	0.00183847	9.13608e-06	7363	A	T	0.208072	-0.000704741	0.0023	0.7	461089	20.0548	0.00271707	FALSE	TRUE	FALSE	FALSE	FALSE
Lysine	Hand grip strength (right)	rs11659807	18	33101254	G>C,T	SNV	—	—	C	G	0.1964	-0.0082	0.00178517	2.15501e-06	7363	C	G	0.230435	0.000498509	0.0017	0.780001	461089	23.2664	0.00315081	FALSE	TRUE	FALSE	FALSE	FALSE
Lysine	Hand grip strength (right)	rs1179979	14	37346974	G>A	SNV	SLC25A21	—	A	G	0.9214	-0.0128	0.00274506	9.48899e-07	7363	A	G	0.920398	1.29062e-05	0.0026	1	461089	24.2367	0.00328178	FALSE	FALSE	FALSE	FALSE	TRUE
Lysine	Hand grip strength (right)	rs12268257	10	25864681	C>G,T	SNV	GPR158	—	T	C	0.1339	-0.0082	0.002201	5.59101e-06	7363	T	C	0.132537	-5.3527e-05	0.0018	0.98	461089	20.7531	0.0028114	FALSE	FALSE	FALSE	FALSE	TRUE
Lysine	Hand grip strength (right)	rs12927959	16	67727069	A>G	SNV	GFOD2	—	G	A	0.2752	-0.0089	0.00161956	3.76002e-07	7363	G	A	0.30038	-5.41249e-05	0.0018	0.97	461089	24.4475	0.00331023	FALSE	FALSE	FALSE	FALSE	TRUE
Lysine	Hand grip strength (right)	rs13302218	9	113390612	A>G	SNV	—	—	G	A	0.068	0.0118	0.00305971	6.79908e-06	7363	G	A	0.063314	-0.00162888	0.0026	0.59	461089	20.5976	0.0027904	FALSE	FALSE	FALSE	FALSE	TRUE
Lysine	Hand grip strength (right)	rs13339263	16	49001156	A>G	SNV	—	—	G	A	0.1413	0.0081	0.0021329	6.52004e-06	7363	G	A	0.142904	-0.000146432	0.0018	0.95	461089	20.25	0.00274344	FALSE	FALSE	FALSE	FALSE	TRUE
Lysine	Hand grip strength (right)	rs1402325	19	44105736	G>A	SNV	ZNF576	—	A	G	0.1437	-0.008	0.00206848	8.23e-06	7363	A	G	0.152735	0.000666261	0.0018	0.75	461089	19.7531	0.0026763	FALSE	FALSE	FALSE	FALSE	TRUE
Lysine	Hand grip strength (right)	rs1573544	11	15195648	T>A,C,G	SNV	INSC	—	C	T	0.8516	-0.0087	0.00203674	9.63496e-07	7363	C	T	0.841883	0.00215	0.0018	0.29	461089	23.3611	0.00316359	FALSE	FALSE	FALSE	FALSE	TRUE
Lysine	Hand grip strength (right)	rs1894947	16	56006578	T>A,C,G	SNV	—	—	C	T	0.8199	-0.0083	0.0019356	1.84701e-06	7363	C	T	0.818058	0.00318265	0.0017	0.1	461089	23.8374	0.00322788	FALSE	FALSE	FALSE	FALSE	TRUE
Lysine	Hand grip strength (right)	rs2383208	9	22132076	A>G,T	SNV	—	—	G	A	0.1777	-0.0078	0.00194327	8.78901e-06	7363	G	A	0.178049	0.00194919	0.0017	0.32	461089	21.0519	0.00285177	FALSE	FALSE	FALSE	TRUE	FALSE
Lysine	Hand grip strength (right)	rs2863979	16	68331890	G>A,C	SNV	SLC7A6;SLC7A6OS	—	A	G	0.7241	0.0143	0.00166176	1.44311e-17	7363	A	G	0.724213	-0.000508041	0.0017	0.760001	461089	70.7578	0.009521	FALSE	FALSE	FALSE	FALSE	TRUE
Lysine	Hand grip strength (right)	rs3024536	16	27352713	C>T	SNV	IL4R	—	T	C	0.1443	-0.0085	0.00212228	1.69001e-06	7363	T	C	0.144207	0.00247099	0.0018	0.24	461089	22.2994	0.00302025	FALSE	FALSE	FALSE	FALSE	TRUE
Lysine	Hand grip strength (right)	rs4317453	6	1424362	G>A,C	SNV	—	—	A	G	0.3363	-0.0077	0.00159989	9.11591e-06	7363	A	G	0.371075	-0.00477023	0.0017	0.00290001	461089	20.5156	0.00277932	FALSE	FALSE	FALSE	FALSE	TRUE
Lysine	Hand grip strength (right)	rs4426541	2	167120956	A>G	SNV	SCN9A;SCN1A-AS1	—	G	A	0.7771	0.0079	0.00177384	5.39498e-06	7363	G	A	0.77334	-0.000175713	0.0017	0.92	461089	21.5952	0.00292514	FALSE	FALSE	FALSE	FALSE	TRUE
Lysine	Hand grip strength (right)	rs6587731	1	153187680	T>A,C,G	SNV	—	—	G	T	0.8374	0.0093	0.00203724	1.963e-07	7363	G	T	0.833173	-0.00124494	0.0018	0.54	461089	26.6944	0.00361337	FALSE	FALSE	FALSE	FALSE	TRUE
Lysine	Hand grip strength (right)	rs7572149	2	104848853	T>A,C,G	SNV	—	—	C	T	0.867	-0.0088	0.00219231	1.00201e-06	7363	C	T	0.867203	-0.00107859	0.0018	0.62	461089	23.9012	0.0032365	FALSE	FALSE	FALSE	FALSE	TRUE
Lysine	Hand grip strength (right)	rs7583413	2	228477310	C>T	SNV	C2orf83	—	T	C	0.8245	0.0082	0.00188859	2.61999e-06	7363	T	C	0.806078	0.00180411	0.0017	0.34	461089	23.2664	0.00315081	FALSE	FALSE	FALSE	FALSE	TRUE
Lysine	Hand grip strength (right)	rs9642758	8	35721159	G>A,T	SNV	—	—	A	G	0.1578	0.0086	0.00210478	1.28201e-06	7363	A	G	0.151741	-0.00429885	0.0018	0.0409996	461089	22.8272	0.00309151	FALSE	FALSE	FALSE	FALSE	TRUE
Lysine	Walking pace	rs10095414	8	20578915	A>C,G,T	SNV	LOC1—5379315	—	G	A	0.1381	-0.0086	0.0018194	2.28502e-06	7363	G	A	0.141182	0.00318802	0.0018	0.08	459915	22.8272	0.00309151	FALSE	FALSE	FALSE	FALSE	TRUE
Lysine	Walking pace	rs10491431	5	35968000	C>A,G	SNV	UGT3A1	—	A	C	0.1435	0.0082	0.001813	3.79997e-06	7363	A	C	0.142209	-0.000766846	0.0018	0.67	459915	20.7531	0.0028114	FALSE	FALSE	FALSE	FALSE	TRUE
Lysine	Walking pace	rs10738383	9	15016042	G>A,T	SNV	LOC3897—5	—	A	G	0.6175	-0.0131	0.00129896	7.38499e-06	1763	A	G	0.611486	0.000811935	0.0029	0.53	459915	20.4055	0.0114547	FALSE	FALSE	FALSE	FALSE	TRUE
Lysine	Walking pace	rs10850904	12	118255232	C>G,T	SNV	KSR2	—	T	C	0.127	0.0085	0.00191751	2.73798e-06	7363	T	C	0.125857	0.000326216	0.0018	0.86	459915	22.2994	0.00302025	FALSE	FALSE	FALSE	FALSE	TRUE
Lysine	Walking pace	rs10917910	1	164065297	A>C	SNV	—	—	C	A	0.1403	0.0086	0.00182603	1.652e-06	7363	C	A	0.139452	-0.00095139	0.0018	0.6	459915	22.8272	0.00309151	FALSE	FALSE	FALSE	FALSE	TRUE
Lysine	Walking pace	rs11151130	18	73323599	G>A,C	SNV	—	—	A	G	0.1379	0.0085	0.00184791	1.78599e-06	7363	A	G	0.137176	0.00490233	0.0018	0.008	459915	22.2994	0.00302025	FALSE	FALSE	FALSE	FALSE	TRUE
Lysine	Walking pace	rs11600689	11	19979528	T>A,G	SNV	NAV2	—	A	T	0.1616	-0.0103	0.00156541	9.13608e-06	7363	A	T	0.20803	-0.00209116	0.0023	0.18	459915	20.0548	0.00271707	FALSE	TRUE	FALSE	FALSE	FALSE
Lysine	Walking pace	rs11659807	18	33101254	G>C,T	SNV	—	—	C	G	0.1964	-0.0082	0.00151919	2.15501e-06	7363	C	G	0.23051	0.00171901	0.0017	0.26	459915	23.2664	0.00315081	FALSE	TRUE	FALSE	FALSE	FALSE
Lysine	Walking pace	rs1179979	14	37346974	G>A	SNV	SLC25A21	—	A	G	0.9214	-0.0128	0.00233726	9.48899e-07	7363	A	G	0.920409	0.00368973	0.0026	0.11	459915	24.2367	0.00328178	FALSE	FALSE	FALSE	FALSE	TRUE
Lysine	Walking pace	rs12268257	10	25864681	C>G,T	SNV	GPR158	—	T	C	0.1339	-0.0082	0.00187382	5.59101e-06	7363	T	C	0.13254	0.00666083	0.0018	0.000379997	459915	20.7531	0.0028114	FALSE	FALSE	FALSE	FALSE	TRUE
Lysine	Walking pace	rs12927959	16	67727069	A>G	SNV	GFOD2	—	G	A	0.2752	-0.0089	0.00137891	3.76002e-07	7363	G	A	0.300398	0.000826182	0.0018	0.55	459915	24.4475	0.00331023	FALSE	FALSE	FALSE	FALSE	TRUE
Lysine	Walking pace	rs13302218	9	113390612	A>G	SNV	—	—	G	A	0.068	0.0118	0.00260592	6.79908e-06	7363	G	A	0.063257	-0.00472643	0.0026	0.0700003	459915	20.5976	0.0027904	FALSE	FALSE	FALSE	FALSE	TRUE
Lysine	Walking pace	rs13339263	16	49001156	A>G	SNV	—	—	G	A	0.1413	0.0081	0.00181572	6.52004e-06	7363	G	A	0.142857	0.00530245	0.0018	0.00350002	459915	20.25	0.00274344	FALSE	FALSE	FALSE	FALSE	TRUE
Lysine	Walking pace	rs1402325	19	44105736	G>A	SNV	ZNF576	—	A	G	0.1437	-0.008	0.00176072	8.23e-06	7363	A	G	0.152718	-0.00142762	0.0018	0.42	459915	19.7531	0.0026763	FALSE	FALSE	FALSE	FALSE	TRUE
Lysine	Walking pace	rs1573544	11	15195648	T>A,C,G	SNV	INSC	—	C	T	0.8516	-0.0087	0.00173459	9.63496e-07	7363	C	T	0.84196	-0.00151953	0.0018	0.38	459915	23.3611	0.00316359	FALSE	FALSE	FALSE	FALSE	TRUE
Lysine	Walking pace	rs1894947	16	56006578	T>A,C,G	SNV	—	—	C	T	0.8199	-0.0083	0.00164806	1.84701e-06	7363	C	T	0.81814	0.00268076	0.0017	0.1	459915	23.8374	0.00322788	FALSE	FALSE	FALSE	FALSE	TRUE
Lysine	Walking pace	rs2383208	9	22132076	A>G,T	SNV	—	—	G	A	0.1777	-0.0078	0.00165441	8.78901e-06	7363	G	A	0.178091	0.00116387	0.0017	0.48	459915	21.0519	0.00285177	FALSE	FALSE	FALSE	TRUE	FALSE
Lysine	Walking pace	rs2863979	16	68331890	G>A,C	SNV	SLC7A6;SLC7A6OS	—	A	G	0.7241	0.0143	0.00141478	1.44311e-17	7363	A	G	0.724192	-0.000805666	0.0017	0.57	459915	70.7578	0.009521	FALSE	FALSE	FALSE	FALSE	TRUE
Lysine	Walking pace	rs3024536	16	27352713	C>T	SNV	IL4R	—	T	C	0.1443	-0.0085	0.00180664	1.69001e-06	7363	T	C	0.144246	-0.00113496	0.0018	0.53	459915	22.2994	0.00302025	FALSE	FALSE	FALSE	FALSE	TRUE
Lysine	Walking pace	rs4317453	6	1424362	G>A,C	SNV	—	—	A	G	0.3363	-0.0077	0.00136258	9.11591e-06	7363	A	G	0.371062	-0.00205147	0.0017	0.13	459915	20.5156	0.00277932	FALSE	FALSE	FALSE	FALSE	TRUE
Lysine	Walking pace	rs4426541	2	167120956	A>G	SNV	SCN9A;SCN1A-AS1	—	G	A	0.7771	0.0079	0.00151134	5.39498e-06	7363	G	A	0.773321	-0.000958374	0.0017	0.53	459915	21.5952	0.00292514	FALSE	FALSE	FALSE	FALSE	TRUE
Lysine	Walking pace	rs6587731	1	153187680	T>A,C,G	SNV	—	—	G	T	0.8374	0.0093	0.00173575	1.963e-07	7363	G	T	0.833199	-0.00407987	0.0018	0.0189998	459915	26.6944	0.00361337	FALSE	FALSE	FALSE	FALSE	TRUE
Lysine	Walking pace	rs7572149	2	104848853	T>A,C,G	SNV	—	—	C	T	0.867	-0.0088	0.00186779	1.00201e-06	7363	C	T	0.867195	-0.00137405	0.0018	0.46	459915	23.9012	0.0032365	FALSE	FALSE	FALSE	FALSE	TRUE
Lysine	Walking pace	rs7583413	2	228477310	C>T	SNV	C2orf83	—	T	C	0.8245	0.0082	0.00160912	2.61999e-06	7363	T	C	0.806123	0.000251709	0.0017	0.88	459915	23.2664	0.00315081	FALSE	FALSE	FALSE	FALSE	TRUE
Lysine	Walking pace	rs9642758	8	35721159	G>A,T	SNV	—	—	A	G	0.1578	0.0086	0.00179207	1.28201e-06	7363	A	G	0.151736	-0.00382604	0.0018	0.0329997	459915	22.8272	0.00309151	FALSE	FALSE	FALSE	FALSE	TRUE
Lysine	Hand grip strength (left)	rs10095414	8	20578915	A>C,G,T	SNV	LOC1—5379315	—	G	A	0.1381	-0.0086	0.002134	2.28502e-06	7363	G	A	0.141174	-0.000840131	0.0018	0.69	461026	22.8272	0.00309151	FALSE	FALSE	FALSE	FALSE	TRUE
Lysine	Hand grip strength (left)	rs10491431	5	35968000	C>A,G	SNV	UGT3A1	—	A	C	0.1435	0.0082	0.00212529	3.79997e-06	7363	A	C	0.142249	0.00226688	0.0018	0.29	461026	20.7531	0.0028114	FALSE	FALSE	FALSE	FALSE	TRUE
Lysine	Hand grip strength (left)	rs10738383	9	15016042	G>A,T	SNV	LOC3897—5	—	A	G	0.6175	-0.0131	0.00152354	7.38499e-06	1763	A	G	0.611446	-0.00146907	0.0029	0.33	461026	20.4055	0.0114547	FALSE	FALSE	FALSE	FALSE	TRUE
Lysine	Hand grip strength (left)	rs10850904	12	118255232	C>G,T	SNV	KSR2	—	T	C	0.127	0.0085	0.00224877	2.73798e-06	7363	T	C	0.125801	-0.00521015	0.0018	0.021	461026	22.2994	0.00302025	FALSE	FALSE	FALSE	FALSE	TRUE
Lysine	Hand grip strength (left)	rs10917910	1	164065297	A>C	SNV	—	—	C	A	0.1403	0.0086	0.00214028	1.652e-06	7363	C	A	0.139421	-0.00263832	0.0018	0.22	461026	22.8272	0.00309151	FALSE	FALSE	FALSE	FALSE	TRUE
Lysine	Hand grip strength (left)	rs11151130	18	73323599	G>A,C	SNV	—	—	A	G	0.1379	0.0085	0.00216802	1.78599e-06	7363	A	G	0.137165	0.00268731	0.0018	0.22	461026	22.2994	0.00302025	FALSE	FALSE	FALSE	FALSE	TRUE
Lysine	Hand grip strength (left)	rs11600689	11	19979528	T>A,G	SNV	NAV2	—	A	T	0.1616	-0.0103	0.00183579	9.13608e-06	7363	A	T	0.208083	-0.000401623	0.0023	0.83	461026	20.0548	0.00271707	FALSE	TRUE	FALSE	FALSE	FALSE
Lysine	Hand grip strength (left)	rs11659807	18	33101254	G>C,T	SNV	—	—	C	G	0.1964	-0.0082	0.00178243	2.15501e-06	7363	C	G	0.230489	-7.77783e-05	0.0017	0.97	461026	23.2664	0.00315081	FALSE	TRUE	FALSE	FALSE	FALSE
Lysine	Hand grip strength (left)	rs1179979	14	37346974	G>A	SNV	SLC25A21	—	A	G	0.9214	-0.0128	0.0027407	9.48899e-07	7363	A	G	0.920371	0.000692633	0.0026	0.8	461026	24.2367	0.00328178	FALSE	FALSE	FALSE	FALSE	TRUE
Lysine	Hand grip strength (left)	rs12268257	10	25864681	C>G,T	SNV	GPR158	—	T	C	0.1339	-0.0082	0.00219772	5.59101e-06	7363	T	C	0.132532	0.000353696	0.0018	0.87	461026	20.7531	0.0028114	FALSE	FALSE	FALSE	FALSE	TRUE
Lysine	Hand grip strength (left)	rs12927959	16	67727069	A>G	SNV	GFOD2	—	G	A	0.2752	-0.0089	0.00161724	3.76002e-07	7363	G	A	0.300406	-0.000176369	0.0018	0.91	461026	24.4475	0.00331023	FALSE	FALSE	FALSE	FALSE	TRUE
Lysine	Hand grip strength (left)	rs13302218	9	113390612	A>G	SNV	—	—	G	A	0.068	0.0118	0.00305593	6.79908e-06	7363	G	A	0.063294	0.000301989	0.0026	0.92	461026	20.5976	0.0027904	FALSE	FALSE	FALSE	FALSE	TRUE
Lysine	Hand grip strength (left)	rs13339263	16	49001156	A>G	SNV	—	—	G	A	0.1413	0.0081	0.00212966	6.52004e-06	7363	G	A	0.142898	-0.000769604	0.0018	0.719999	461026	20.25	0.00274344	FALSE	FALSE	FALSE	FALSE	TRUE
Lysine	Hand grip strength (left)	rs1402325	19	44105736	G>A	SNV	ZNF576	—	A	G	0.1437	-0.008	0.00206534	8.23e-06	7363	A	G	0.152746	0.00148336	0.0018	0.47	461026	19.7531	0.0026763	FALSE	FALSE	FALSE	FALSE	TRUE
Lysine	Hand grip strength (left)	rs1573544	11	15195648	T>A,C,G	SNV	INSC	—	C	T	0.8516	-0.0087	0.00203395	9.63496e-07	7363	C	T	0.841902	0.00240834	0.0018	0.24	461026	23.3611	0.00316359	FALSE	FALSE	FALSE	FALSE	TRUE
Lysine	Hand grip strength (left)	rs1894947	16	56006578	T>A,C,G	SNV	—	—	C	T	0.8199	-0.0083	0.00193283	1.84701e-06	7363	C	T	0.818061	0.00408191	0.0017	0.0350002	461026	23.8374	0.00322788	FALSE	FALSE	FALSE	FALSE	TRUE
Lysine	Hand grip strength (left)	rs2383208	9	22132076	A>G,T	SNV	—	—	G	A	0.1777	-0.0078	0.00194051	8.78901e-06	7363	G	A	0.178079	0.00261995	0.0017	0.18	461026	21.0519	0.00285177	FALSE	FALSE	FALSE	TRUE	FALSE
Lysine	Hand grip strength (left)	rs2863979	16	68331890	G>A,C	SNV	SLC7A6;SLC7A6OS	—	A	G	0.7241	0.0143	0.00165931	1.44311e-17	7363	A	G	0.724188	0.000476801	0.0017	0.77	461026	70.7578	0.009521	FALSE	FALSE	FALSE	FALSE	TRUE
Lysine	Hand grip strength (left)	rs3024536	16	27352713	C>T	SNV	IL4R	—	T	C	0.1443	-0.0085	0.00211917	1.69001e-06	7363	T	C	0.144214	-0.000123532	0.0018	0.95	461026	22.2994	0.00302025	FALSE	FALSE	FALSE	FALSE	TRUE
Lysine	Hand grip strength (left)	rs4317453	6	1424362	G>A,C	SNV	—	—	A	G	0.3363	-0.0077	0.00159755	9.11591e-06	7363	A	G	0.371111	-0.00327227	0.0017	0.0409996	461026	20.5156	0.00277932	FALSE	FALSE	FALSE	FALSE	TRUE
Lysine	Hand grip strength (left)	rs4426541	2	167120956	A>G	SNV	SCN9A;SCN1A-AS1	—	G	A	0.7771	0.0079	0.00177161	5.39498e-06	7363	G	A	0.773389	-0.000346743	0.0017	0.84	461026	21.5952	0.00292514	FALSE	FALSE	FALSE	FALSE	TRUE
Lysine	Hand grip strength (left)	rs6587731	1	153187680	T>A,C,G	SNV	—	—	G	T	0.8374	0.0093	0.00203442	1.963e-07	7363	G	T	0.833194	-0.00244701	0.0018	0.23	461026	26.6944	0.00361337	FALSE	FALSE	FALSE	FALSE	TRUE
Lysine	Hand grip strength (left)	rs7572149	2	104848853	T>A,C,G	SNV	—	—	C	T	0.867	-0.0088	0.00218924	1.00201e-06	7363	C	T	0.867196	-0.00240743	0.0018	0.27	461026	23.9012	0.0032365	FALSE	FALSE	FALSE	FALSE	TRUE
Lysine	Hand grip strength (left)	rs7583413	2	228477310	C>T	SNV	C2orf83	—	T	C	0.8245	0.0082	0.00188583	2.61999e-06	7363	T	C	0.806072	0.000312059	0.0017	0.87	461026	23.2664	0.00315081	FALSE	FALSE	FALSE	FALSE	TRUE
Lysine	Hand grip strength (left)	rs9642758	8	35721159	G>A,T	SNV	—	—	A	G	0.1578	0.0086	0.00210168	1.28201e-06	7363	A	G	0.151747	-0.00298921	0.0018	0.15	461026	22.8272	0.00309151	FALSE	FALSE	FALSE	FALSE	TRUE
Nonadecanoate (19:0)	Appendicular lean mass	rs10021069	4	32355847	T>C	SNV	—	—	C	T	0.0336	-0.031	0.0047	4.06499e-06	7335	C	T	0.0422	0.0071	0.0067	0.132	450243	21.4079	0.00291089	FALSE	FALSE	FALSE	FALSE	TRUE
Nonadecanoate (19:0)	Appendicular lean mass	rs10156335	8	95643315	A>G	SNV	—	—	G	A	0.1527	0.0153	0.0026	7.17398e-06	7335	G	A	0.1626	0.0016	0.0034	0.5311	450243	20.25	0.00275388	FALSE	FALSE	FALSE	FALSE	TRUE
Nonadecanoate (19:0)	Appendicular lean mass	rs11118895	1	222093006	C>T	SNV	LINC—2257	—	T	C	0.4675	0.0202	0.0019	7.15501e-06	1755	T	C	0.4179	-0.0036	0.0045	0.0570296	450243	20.1501	0.011364	FALSE	FALSE	FALSE	FALSE	TRUE
Nonadecanoate (19:0)	Appendicular lean mass	rs11674467	2	38621456	T>C	SNV	—	—	C	T	0.5819	-0.0148	0.0019	7.00503e-07	7335	C	T	0.5744	-0.0022	0.003	0.2543	450243	24.3378	0.00330796	FALSE	FALSE	FALSE	FALSE	TRUE
Nonadecanoate (19:0)	Appendicular lean mass	rs11780703	8	139674108	C>G,T	SNV	COL22A1	—	T	C	0.7557	-0.0127	0.0022	9.89191e-07	7335	T	C	0.7565	0.0027	0.0026	0.225	450243	23.8595	0.00324316	FALSE	FALSE	FALSE	FALSE	TRUE
Nonadecanoate (19:0)	Appendicular lean mass	rs11824733	11	23569779	C>T	SNV	—	—	T	C	0.0212	0.072	0.0064	7.64399e-06	1755	T	C	0.0227	0.0007	0.0161	0.9161	450243	19.9992	0.0112799	FALSE	FALSE	FALSE	FALSE	TRUE
Nonadecanoate (19:0)	Appendicular lean mass	rs12862123	13	80587669	G>A,C	SNV	LINC—1—8—	—	C	G	0.4723	-0.0119	0.0019	2.618e-06	7335	C	G	0.4737	0.0005	0.0025	0.8045	450243	22.6576	0.0030803	FALSE	TRUE	TRUE	FALSE	FALSE
Nonadecanoate (19:0)	Appendicular lean mass	rs1483739	4	96314260	C>A,G,T	SNV	UNC5C	—	A	C	0.2369	0.0117	0.0023	9.50692e-06	7335	A	C	0.237	-0.0027	0.0026	0.2399	450243	20.25	0.00275388	FALSE	FALSE	FALSE	FALSE	TRUE
Nonadecanoate (19:0)	Appendicular lean mass	rs17066836	18	58034591	G>A,C	SNV	—	—	C	G	0.0202	-0.0707	0.0072	6.24295e-06	1755	C	G	0.0183	-0.0167	0.0157	0.0198299	450243	20.2787	0.0114357	FALSE	TRUE	FALSE	FALSE	FALSE
Nonadecanoate (19:0)	Appendicular lean mass	rs17511568	6	4461144	T>C	SNV	LOC1—5374894;LOC1—7986561	—	C	T	0.1577	-0.0152	0.0025	5.26005e-06	7335	C	T	0.177	0.0004	0.0033	0.8583	450243	21.2158	0.00288485	FALSE	FALSE	FALSE	FALSE	TRUE
Nonadecanoate (19:0)	Appendicular lean mass	rs1801838	4	76568609	T>A,C	SNV	G3BP2	—	C	T	0.0345	0.0469	0.003	8.51295e-06	7335	C	T	0.1136	-0.0071	0.0105	0.0169099	450243	19.9511	0.00271335	FALSE	FALSE	FALSE	FALSE	TRUE
Nonadecanoate (19:0)	Appendicular lean mass	rs281216	15	47708579	G>A,C,T	SNV	SEMA6D	—	T	G	0.9184	0.0205	0.0034	1.704e-06	7335	T	G	0.9133	-0.0027	0.0043	0.4169	450243	22.7285	0.0030899	FALSE	FALSE	FALSE	FALSE	TRUE
Nonadecanoate (19:0)	Appendicular lean mass	rs4472784	1	173396971	C>A,T	SNV	TNFSF4;LOC1——5—6—23;PRDX6-AS1	—	T	C	0.3048	-0.0118	0.002	4.782e-06	7335	T	C	0.3197	-0.0036	0.0026	0.0735005	450243	20.5976	0.00280103	FALSE	FALSE	FALSE	FALSE	TRUE
Nonadecanoate (19:0)	Appendicular lean mass	rs603424	10	102075479	G>A	SNV	PKD2L1	—	A	G	0.1833	0.0182	0.0025	2.229e-08	7335	A	G	0.1721	0.0127	0.0032	3.58699e-07	450243	32.3477	0.00439187	FALSE	FALSE	FALSE	FALSE	TRUE
Nonadecanoate (19:0)	Appendicular lean mass	rs6486528	12	130689914	G>A,C	SNV	—	—	C	G	0.9236	0.0228	0.0036	3.30202e-06	7335	C	G	0.9219	-0.0022	0.0049	0.528901	450243	21.651	0.00294385	FALSE	TRUE	FALSE	FALSE	FALSE
Nonadecanoate (19:0)	Appendicular lean mass	rs9291034	3	192632492	C>T	SNV	MB21D2	—	T	C	0.4068	-0.0117	0.0019	5.41602e-06	7335	T	C	0.4224	-0.0015	0.0026	0.4252	450243	20.25	0.00275388	FALSE	FALSE	FALSE	FALSE	TRUE
Nonadecanoate (19:0)	Appendicular lean mass	rs9543361	13	73976863	C>T	SNV	—	—	T	C	0.0422	-0.0514	0.0047	3.182e-06	1755	T	C	0.0431	0.006	0.011	0.2015	450243	21.8344	0.0123022	FALSE	FALSE	FALSE	FALSE	TRUE
Nonadecanoate (19:0)	Hand grip strength (right)	rs10021069	4	32355847	T>C	SNV	—	—	C	T	0.0336	-0.031	0.00369445	4.06499e-06	7335	C	T	0.042204	-0.00264369	0.0067	0.47	461089	21.4079	0.00291089	FALSE	FALSE	FALSE	FALSE	TRUE
Nonadecanoate (19:0)	Hand grip strength (right)	rs10156335	8	95643315	A>G	SNV	—	—	G	A	0.1527	0.0153	0.00203665	7.17398e-06	7335	G	A	0.162515	-0.00284842	0.0034	0.16	461089	20.25	0.00275388	FALSE	FALSE	FALSE	FALSE	TRUE
Nonadecanoate (19:0)	Hand grip strength (right)	rs11118895	1	222093006	C>T	SNV	LINC—2257	—	T	C	0.4675	0.0202	0.00150321	7.15501e-06	1755	T	C	0.418252	0.00208708	0.0045	0.17	461089	20.1501	0.011364	FALSE	FALSE	FALSE	FALSE	TRUE
Nonadecanoate (19:0)	Hand grip strength (right)	rs11674467	2	38621456	T>C	SNV	—	—	C	T	0.5819	-0.0148	0.00150006	7.00503e-07	7335	C	T	0.574726	0.0010489	0.003	0.48	461089	24.3378	0.00330796	FALSE	FALSE	FALSE	FALSE	TRUE
Nonadecanoate (19:0)	Hand grip strength (right)	rs11780703	8	139674108	C>G,T	SNV	COL22A1	—	T	C	0.7557	-0.0127	0.00172838	9.89191e-07	7335	T	C	0.756378	0.00188284	0.0026	0.28	461089	23.8595	0.00324316	FALSE	FALSE	FALSE	FALSE	TRUE
Nonadecanoate (19:0)	Hand grip strength (right)	rs11824733	11	23569779	C>T	SNV	—	—	T	C	0.0212	0.072	0.00497757	7.64399e-06	1755	T	C	0.022825	-0.00654078	0.0161	0.19	461089	19.9992	0.0112799	FALSE	FALSE	FALSE	FALSE	TRUE
Nonadecanoate (19:0)	Hand grip strength (right)	rs12862123	13	80587669	G>A,C	SNV	LINC—1—8—	—	C	G	0.4723	-0.0119	0.00150322	2.618e-06	7335	C	G	0.473492	-0.000204198	0.0025	0.89	461089	22.6576	0.0030803	FALSE	TRUE	TRUE	FALSE	FALSE
Nonadecanoate (19:0)	Hand grip strength (right)	rs1483739	4	96314260	C>A,G,T	SNV	UNC5C	—	A	C	0.2369	0.0117	0.00178002	9.50692e-06	7335	A	C	0.23706	-0.000705215	0.0026	0.69	461089	20.25	0.00275388	FALSE	FALSE	FALSE	FALSE	TRUE
Nonadecanoate (19:0)	Hand grip strength (right)	rs17066836	18	58034591	G>A,C	SNV	—	—	C	G	0.0202	-0.0707	0.00560108	6.24295e-06	1755	C	G	0.018359	0.000646457	0.0157	0.91	461089	20.2787	0.0114357	FALSE	TRUE	FALSE	FALSE	FALSE
Nonadecanoate (19:0)	Hand grip strength (right)	rs17511568	6	4461144	T>C	SNV	LOC1—5374894;LOC1—7986561	—	C	T	0.1577	-0.0152	0.00197648	5.26005e-06	7335	C	T	0.176623	-0.00287176	0.0033	0.15	461089	21.2158	0.00288485	FALSE	FALSE	FALSE	FALSE	TRUE
Nonadecanoate (19:0)	Hand grip strength (right)	rs1801838	4	76568609	T>A,C	SNV	G3BP2	—	C	T	0.0345	0.0469	0.00234407	8.51295e-06	7335	C	T	0.113379	-1.03187e-05	0.0105	1	461089	19.9511	0.00271335	FALSE	FALSE	FALSE	FALSE	TRUE
Nonadecanoate (19:0)	Hand grip strength (right)	rs281216	15	47708579	G>A,C,T	SNV	SEMA6D	—	T	G	0.9184	0.0205	0.00264281	1.704e-06	7335	T	G	0.913609	0.00052448	0.0043	0.84	461089	22.7285	0.0030899	FALSE	FALSE	FALSE	FALSE	TRUE
Nonadecanoate (19:0)	Hand grip strength (right)	rs4472784	1	173396971	C>A,T	SNV	TNFSF4;LOC1——5—6—23;PRDX6-AS1	—	T	C	0.3048	-0.0118	0.0015965	4.782e-06	7335	T	C	0.319793	0.00136229	0.0026	0.39	461089	20.5976	0.00280103	FALSE	FALSE	FALSE	FALSE	TRUE
Nonadecanoate (19:0)	Hand grip strength (right)	rs603424	10	102075479	G>A	SNV	PKD2L1	—	A	G	0.1833	0.0182	0.00195863	2.229e-08	7335	A	G	0.173156	-0.000687076	0.0032	0.73	461089	32.3477	0.00439187	FALSE	FALSE	FALSE	FALSE	TRUE
Nonadecanoate (19:0)	Hand grip strength (right)	rs6486528	12	130689914	G>A,C	SNV	—	—	C	G	0.9236	0.0228	0.00280897	3.30202e-06	7335	C	G	0.921655	-0.00205779	0.0049	0.46	461089	21.651	0.00294385	FALSE	TRUE	FALSE	FALSE	FALSE
Nonadecanoate (19:0)	Hand grip strength (right)	rs9291034	3	192632492	C>T	SNV	MB21D2	—	T	C	0.4068	-0.0117	0.00150364	5.41602e-06	7335	T	C	0.422232	0.000801361	0.0026	0.59	461089	20.25	0.00275388	FALSE	FALSE	FALSE	FALSE	TRUE
Nonadecanoate (19:0)	Hand grip strength (right)	rs9543361	13	73976863	C>T	SNV	—	—	T	C	0.0422	-0.0514	0.00366634	3.182e-06	1755	T	C	0.043305	0.00148337	0.011	0.69	461089	21.8344	0.0123022	FALSE	FALSE	FALSE	FALSE	TRUE
Nonadecanoate (19:0)	Walking pace	rs10021069	4	32355847	T>C	SNV	—	—	C	T	0.0336	-0.031	0.00314597	4.06499e-06	7335	C	T	0.042206	0.00661269	0.0067	0.0359998	459915	21.4079	0.00291089	FALSE	FALSE	FALSE	FALSE	TRUE
Nonadecanoate (19:0)	Walking pace	rs10156335	8	95643315	A>G	SNV	—	—	G	A	0.1527	0.0153	0.00173378	7.17398e-06	7335	G	A	0.162567	0.000660482	0.0034	0.7	459915	20.25	0.00275388	FALSE	FALSE	FALSE	FALSE	TRUE
Nonadecanoate (19:0)	Walking pace	rs11118895	1	222093006	C>T	SNV	LINC—2257	—	T	C	0.4675	0.0202	0.00128074	7.15501e-06	1755	T	C	0.418291	-0.000786151	0.0045	0.54	459915	20.1501	0.011364	FALSE	FALSE	FALSE	FALSE	TRUE
Nonadecanoate (19:0)	Walking pace	rs11674467	2	38621456	T>C	SNV	—	—	C	T	0.5819	-0.0148	0.00127797	7.00503e-07	7335	C	T	0.574653	-0.000258632	0.003	0.84	459915	24.3378	0.00330796	FALSE	FALSE	FALSE	FALSE	TRUE
Nonadecanoate (19:0)	Walking pace	rs11780703	8	139674108	C>G,T	SNV	COL22A1	—	T	C	0.7557	-0.0127	0.00147157	9.89191e-07	7335	T	C	0.756376	0.00182661	0.0026	0.21	459915	23.8595	0.00324316	FALSE	FALSE	FALSE	FALSE	TRUE
Nonadecanoate (19:0)	Walking pace	rs11824733	11	23569779	C>T	SNV	—	—	T	C	0.0212	0.072	0.004239	7.64399e-06	1755	T	C	0.022821	-0.00779231	0.0161	0.0659994	459915	19.9992	0.0112799	FALSE	FALSE	FALSE	FALSE	TRUE
Nonadecanoate (19:0)	Walking pace	rs12862123	13	80587669	G>A,C	SNV	LINC—1—8—	—	C	G	0.4723	-0.0119	0.00127948	2.618e-06	7335	C	G	0.47356	0.00174907	0.0025	0.17	459915	22.6576	0.0030803	FALSE	TRUE	TRUE	FALSE	FALSE
Nonadecanoate (19:0)	Walking pace	rs1483739	4	96314260	C>A,G,T	SNV	UNC5C	—	A	C	0.2369	0.0117	0.00151639	9.50692e-06	7335	A	C	0.237005	0.000574109	0.0026	0.7	459915	20.25	0.00275388	FALSE	FALSE	FALSE	FALSE	TRUE
Nonadecanoate (19:0)	Walking pace	rs17066836	18	58034591	G>A,C	SNV	—	—	C	G	0.0202	-0.0707	0.00476713	6.24295e-06	1755	C	G	0.018361	0.00028379	0.0157	0.95	459915	20.2787	0.0114357	FALSE	TRUE	FALSE	FALSE	FALSE
Nonadecanoate (19:0)	Walking pace	rs17511568	6	4461144	T>C	SNV	LOC1—5374894;LOC1—7986561	—	C	T	0.1577	-0.0152	0.00168332	5.26005e-06	7335	C	T	0.176621	-0.000822186	0.0033	0.630001	459915	21.2158	0.00288485	FALSE	FALSE	FALSE	FALSE	TRUE
Nonadecanoate (19:0)	Walking pace	rs1801838	4	76568609	T>A,C	SNV	G3BP2	—	C	T	0.0345	0.0469	0.00199545	8.51295e-06	7335	C	T	0.113464	-0.000887198	0.0105	0.66	459915	19.9511	0.00271335	FALSE	FALSE	FALSE	FALSE	TRUE
Nonadecanoate (19:0)	Walking pace	rs281216	15	47708579	G>A,C,T	SNV	SEMA6D	—	T	G	0.9184	0.0205	0.00225005	1.704e-06	7335	T	G	0.913603	-0.00261516	0.0043	0.25	459915	22.7285	0.0030899	FALSE	FALSE	FALSE	FALSE	TRUE
Nonadecanoate (19:0)	Walking pace	rs4472784	1	173396971	C>A,T	SNV	TNFSF4;LOC1——5—6—23;PRDX6-AS1	—	T	C	0.3048	-0.0118	0.00136016	4.782e-06	7335	T	C	0.319788	-9.57404e-05	0.0026	0.94	459915	20.5976	0.00280103	FALSE	FALSE	FALSE	FALSE	TRUE
Nonadecanoate (19:0)	Walking pace	rs603424	10	102075479	G>A	SNV	PKD2L1	—	A	G	0.1833	0.0182	0.00166767	2.229e-08	7335	A	G	0.17313	-0.000635641	0.0032	0.7	459915	32.3477	0.00439187	FALSE	FALSE	FALSE	FALSE	TRUE
Nonadecanoate (19:0)	Walking pace	rs6486528	12	130689914	G>A,C	SNV	—	—	C	G	0.9236	0.0228	0.00239221	3.30202e-06	7335	C	G	0.921667	0.0002153	0.0049	0.93	459915	21.651	0.00294385	FALSE	TRUE	FALSE	FALSE	FALSE
Nonadecanoate (19:0)	Walking pace	rs9291034	3	192632492	C>T	SNV	MB21D2	—	T	C	0.4068	-0.0117	0.00128033	5.41602e-06	7335	T	C	0.422201	0.000770877	0.0026	0.55	459915	20.25	0.00275388	FALSE	FALSE	FALSE	FALSE	TRUE
Nonadecanoate (19:0)	Walking pace	rs9543361	13	73976863	C>T	SNV	—	—	T	C	0.0422	-0.0514	0.00311997	3.182e-06	1755	T	C	0.043309	0.00075424	0.011	0.81	459915	21.8344	0.0123022	FALSE	FALSE	FALSE	FALSE	TRUE
Nonadecanoate (19:0)	Hand grip strength (left)	rs10021069	4	32355847	T>C	SNV	—	—	C	T	0.0336	-0.031	0.00368917	4.06499e-06	7335	C	T	0.042202	-0.00225355	0.0067	0.54	461026	21.4079	0.00291089	FALSE	FALSE	FALSE	FALSE	TRUE
Nonadecanoate (19:0)	Hand grip strength (left)	rs10156335	8	95643315	A>G	SNV	—	—	G	A	0.1527	0.0153	0.00203358	7.17398e-06	7335	G	A	0.162518	-0.00147575	0.0034	0.47	461026	20.25	0.00275388	FALSE	FALSE	FALSE	FALSE	TRUE
Nonadecanoate (19:0)	Hand grip strength (left)	rs11118895	1	222093006	C>T	SNV	LINC—2257	—	T	C	0.4675	0.0202	0.00150103	7.15501e-06	1755	T	C	0.41823	0.00109167	0.0045	0.47	461026	20.1501	0.011364	FALSE	FALSE	FALSE	FALSE	TRUE
Nonadecanoate (19:0)	Hand grip strength (left)	rs11674467	2	38621456	T>C	SNV	—	—	C	T	0.5819	-0.0148	0.00149787	7.00503e-07	7335	C	T	0.574742	0.000737152	0.003	0.62	461026	24.3378	0.00330796	FALSE	FALSE	FALSE	FALSE	TRUE
Nonadecanoate (19:0)	Hand grip strength (left)	rs11780703	8	139674108	C>G,T	SNV	COL22A1	—	T	C	0.7557	-0.0127	0.00172572	9.89191e-07	7335	T	C	0.756363	0.00131882	0.0026	0.44	461026	23.8595	0.00324316	FALSE	FALSE	FALSE	FALSE	TRUE
Nonadecanoate (19:0)	Hand grip strength (left)	rs11824733	11	23569779	C>T	SNV	—	—	T	C	0.0212	0.072	0.00497129	7.64399e-06	1755	T	C	0.022814	-0.00672603	0.0161	0.18	461026	19.9992	0.0112799	FALSE	FALSE	FALSE	FALSE	TRUE
Nonadecanoate (19:0)	Hand grip strength (left)	rs12862123	13	80587669	G>A,C	SNV	LINC—1—8—	—	C	G	0.4723	-0.0119	0.00150078	2.618e-06	7335	C	G	0.473518	0.00147554	0.0025	0.33	461026	22.6576	0.0030803	FALSE	TRUE	TRUE	FALSE	FALSE
Nonadecanoate (19:0)	Hand grip strength (left)	rs1483739	4	96314260	C>A,G,T	SNV	UNC5C	—	A	C	0.2369	0.0117	0.0017773	9.50692e-06	7335	A	C	0.237088	0.00250567	0.0026	0.16	461026	20.25	0.00275388	FALSE	FALSE	FALSE	FALSE	TRUE
Nonadecanoate (19:0)	Hand grip strength (left)	rs17066836	18	58034591	G>A,C	SNV	—	—	C	G	0.0202	-0.0707	0.00559432	6.24295e-06	1755	C	G	0.018351	-0.00253762	0.0157	0.649999	461026	20.2787	0.0114357	FALSE	TRUE	FALSE	FALSE	FALSE
Nonadecanoate (19:0)	Hand grip strength (left)	rs17511568	6	4461144	T>C	SNV	LOC1—5374894;LOC1—7986561	—	C	T	0.1577	-0.0152	0.00197367	5.26005e-06	7335	C	T	0.176643	-0.00334679	0.0033	0.0899995	461026	21.2158	0.00288485	FALSE	FALSE	FALSE	FALSE	TRUE
Nonadecanoate (19:0)	Hand grip strength (left)	rs1801838	4	76568609	T>A,C	SNV	G3BP2	—	C	T	0.0345	0.0469	0.00234059	8.51295e-06	7335	C	T	0.113385	0.00165749	0.0105	0.48	461026	19.9511	0.00271335	FALSE	FALSE	FALSE	FALSE	TRUE
Nonadecanoate (19:0)	Hand grip strength (left)	rs281216	15	47708579	G>A,C,T	SNV	SEMA6D	—	T	G	0.9184	0.0205	0.00263885	1.704e-06	7335	T	G	0.913595	0.00188879	0.0043	0.47	461026	22.7285	0.0030899	FALSE	FALSE	FALSE	FALSE	TRUE
Nonadecanoate (19:0)	Hand grip strength (left)	rs4472784	1	173396971	C>A,T	SNV	TNFSF4;LOC1——5—6—23;PRDX6-AS1	—	T	C	0.3048	-0.0118	0.00159415	4.782e-06	7335	T	C	0.319786	0.00112612	0.0026	0.48	461026	20.5976	0.00280103	FALSE	FALSE	FALSE	FALSE	TRUE
Nonadecanoate (19:0)	Hand grip strength (left)	rs603424	10	102075479	G>A	SNV	PKD2L1	—	A	G	0.1833	0.0182	0.00195559	2.229e-08	7335	A	G	0.173198	0.000789291	0.0032	0.69	461026	32.3477	0.00439187	FALSE	FALSE	FALSE	FALSE	TRUE
Nonadecanoate (19:0)	Hand grip strength (left)	rs6486528	12	130689914	G>A,C	SNV	—	—	C	G	0.9236	0.0228	0.00280499	3.30202e-06	7335	C	G	0.921654	-0.00259618	0.0049	0.35	461026	21.651	0.00294385	FALSE	TRUE	FALSE	FALSE	FALSE
Nonadecanoate (19:0)	Hand grip strength (left)	rs9291034	3	192632492	C>T	SNV	MB21D2	—	T	C	0.4068	-0.0117	0.00150133	5.41602e-06	7335	T	C	0.42223	0.000150015	0.0026	0.92	461026	20.25	0.00275388	FALSE	FALSE	FALSE	FALSE	TRUE
Nonadecanoate (19:0)	Hand grip strength (left)	rs9543361	13	73976863	C>T	SNV	—	—	T	C	0.0422	-0.0514	0.00366112	3.182e-06	1755	T	C	0.04329	-0.000528338	0.011	0.89	461026	21.8344	0.0123022	FALSE	FALSE	FALSE	FALSE	TRUE
Pentadecanoate (15:0)	Appendicular lean mass	rs10509840	10	109373772	G>A,C,T	SNV	—	—	A	G	0.6879	-0.0119	0.0022	4.22503e-06	7063	A	G	0.7441	0.0021	0.0026	0.3293	450243	20.9482	0.00295797	FALSE	FALSE	FALSE	FALSE	TRUE
Pentadecanoate (15:0)	Appendicular lean mass	rs11036893	11	42466106	C>A,T	SNV	—	—	T	C	0.3592	-0.013	0.002	3.00497e-07	7063	T	C	0.3667	0.0042	0.0025	0.0322099	450243	27.04	0.00381488	FALSE	FALSE	FALSE	FALSE	TRUE
Pentadecanoate (15:0)	Appendicular lean mass	rs11245200	10	126182752	C>T	SNV	LHPP	—	T	C	0.1119	0.018	0.0031	8.94108e-06	7063	T	C	0.1082	-0.0041	0.004	0.1804	450243	20.25	0.00285966	FALSE	FALSE	FALSE	FALSE	TRUE
Pentadecanoate (15:0)	Appendicular lean mass	rs11791164	9	38285271	G>A,T	SNV	—	—	T	G	0.0803	0.0196	0.0031	4.345e-06	7063	T	G	0.1027	-0.005	0.0043	0.1098	450243	20.7766	0.00293382	FALSE	FALSE	FALSE	FALSE	TRUE
Pentadecanoate (15:0)	Appendicular lean mass	rs16830012	2	134812663	T>G	SNV	—	—	G	T	0.0281	0.0328	0.0055	7.40696e-06	7063	G	T	0.0298	0.0089	0.0073	0.1074	450243	20.1884	0.00285099	FALSE	FALSE	FALSE	FALSE	TRUE
Pentadecanoate (15:0)	Appendicular lean mass	rs17056226	18	72767269	G>T	SNV	ZNF4—7	—	T	G	0.1416	0.0153	0.0027	7.06496e-06	7063	T	G	0.1481	-0.0043	0.0034	0.1084	450243	20.25	0.00285966	FALSE	FALSE	FALSE	FALSE	TRUE
Pentadecanoate (15:0)	Appendicular lean mass	rs17385848	2	17277900	A>G	SNV	—	—	G	A	0.3557	-0.0122	0.002	1.16201e-06	7063	G	A	0.3387	0.0007	0.0025	0.724299	450243	23.8144	0.00336133	FALSE	FALSE	FALSE	FALSE	TRUE
Pentadecanoate (15:0)	Appendicular lean mass	rs17773390	4	6173521	G>A,C	SNV	JAKMIP1	—	A	G	0.2915	0.0123	0.002	3.25402e-06	7063	A	G	0.3137	-0.0032	0.0026	0.1087	450243	22.3802	0.00315953	FALSE	FALSE	FALSE	FALSE	TRUE
Pentadecanoate (15:0)	Appendicular lean mass	rs1830241	3	22114812	A>G,T	SNV	ZNF385D	—	G	A	0.6569	-0.0118	0.0019	7.49704e-06	7063	G	A	0.5928	0.0028	0.0026	0.1519	450243	20.5976	0.00290861	FALSE	FALSE	FALSE	FALSE	TRUE
Pentadecanoate (15:0)	Appendicular lean mass	rs3135095	4	2389800	A>C,G,T	SNV	ZFYVE28	—	G	A	0.7007	0.0117	0.002	3.91796e-06	7063	G	A	0.6889	-0.003	0.0025	0.1415	450243	21.9024	0.00309229	FALSE	FALSE	FALSE	FALSE	TRUE
Pentadecanoate (15:0)	Appendicular lean mass	rs3900774	6	168870384	T>G	SNV	SMOC2;LOC1249—1466	—	G	T	0.012	-0.061	0.0064	2.70097e-06	5363	G	T	0.0223	0.0147	0.013	0.02174	450243	22.0178	0.00409022	FALSE	FALSE	FALSE	FALSE	TRUE
Pentadecanoate (15:0)	Appendicular lean mass	rs4960640	7	154676752	T>C	SNV	DPP6	—	C	T	0.0333	0.0285	0.0049	9.69505e-06	7063	C	T	0.0393	-0.0064	0.0064	0.1846	450243	19.8303	0.00280056	FALSE	FALSE	FALSE	FALSE	TRUE
Pentadecanoate (15:0)	Appendicular lean mass	rs6471261	8	91890170	G>C,T	SNV	NECAB1;LOC1—5375634	—	T	G	0.2806	0.0115	0.0021	6.16396e-06	7063	T	G	0.2914	-0.0133	0.0025	1.63501e-10	450243	21.16	0.00298779	FALSE	FALSE	FALSE	FALSE	TRUE
Pentadecanoate (15:0)	Appendicular lean mass	rs6472299	8	68365314	A>G	SNV	CPA6;ARFGEF1-DT	—	G	A	0.1619	0.0149	0.0026	7.86593e-06	7063	G	A	0.1596	-0.0069	0.0033	0.00776497	450243	20.3866	0.0028789	FALSE	FALSE	FALSE	FALSE	TRUE
Pentadecanoate (15:0)	Appendicular lean mass	rs6783294	3	133905345	G>A	SNV	RYK	—	A	G	0.4281	-0.0213	0.0019	2.41002e-06	1700	A	G	0.3844	0.0025	0.0045	0.2047	450243	22.4044	0.0130228	FALSE	FALSE	FALSE	FALSE	TRUE
Pentadecanoate (15:0)	Appendicular lean mass	rs6887589	5	107011559	A>G	SNV	—	—	G	A	0.2213	0.0142	0.0023	4.33002e-08	7063	G	A	0.2167	-0.0026	0.0026	0.2589	450243	29.8284	0.00420662	FALSE	FALSE	FALSE	FALSE	TRUE
Pentadecanoate (15:0)	Appendicular lean mass	rs7710912	5	83978954	A>C,G,T	SNV	—	—	G	A	0.9272	0.0189	0.0036	8.30195e-06	7063	G	A	0.9276	-0.0035	0.0042	0.3373	450243	20.25	0.00285966	FALSE	FALSE	FALSE	FALSE	TRUE
Pentadecanoate (15:0)	Appendicular lean mass	rs7791503	7	46007683	T>A,C,G	SNV	LOC1—2723446	—	C	T	0.731	-0.0126	0.0021	9.64806e-07	7063	C	T	0.7307	0.0095	0.0026	9.74204e-06	450243	23.4852	0.00331502	FALSE	FALSE	FALSE	FALSE	TRUE
Pentadecanoate (15:0)	Appendicular lean mass	rs8098317	18	22207719	T>A,G	SNV	LINC—1915	—	G	T	0.2143	0.0119	0.0023	6.64293e-06	7063	G	T	0.2189	-0.0014	0.0026	0.539499	450243	20.9482	0.00295797	FALSE	FALSE	FALSE	FALSE	TRUE
Pentadecanoate (15:0)	Appendicular lean mass	rs961959	9	121550035	A>C,G,T	SNV	—	—	C	A	0.8075	0.0121	0.0024	5.26199e-06	7063	C	A	0.8014	-0.0022	0.0027	0.3621	450243	20.0837	0.00283624	FALSE	FALSE	FALSE	FALSE	TRUE
Pentadecanoate (15:0)	Hand grip strength (right)	rs10509840	10	109373772	G>A,C,T	SNV	—	—	A	G	0.6879	-0.0119	0.00172282	4.22503e-06	7063	A	G	0.743834	-0.00178206	0.0026	0.3	461089	20.9482	0.00295797	FALSE	FALSE	FALSE	FALSE	TRUE
Pentadecanoate (15:0)	Hand grip strength (right)	rs11036893	11	42466106	C>A,T	SNV	—	—	T	C	0.3592	-0.013	0.00154344	3.00497e-07	7063	T	C	0.3664	-0.00166503	0.0025	0.28	461089	27.04	0.00381488	FALSE	FALSE	FALSE	FALSE	TRUE
Pentadecanoate (15:0)	Hand grip strength (right)	rs11245200	10	126182752	C>T	SNV	LHPP	—	T	C	0.1119	0.018	0.00241622	8.94108e-06	7063	T	C	0.108113	0.000861425	0.004	0.719999	461089	20.25	0.00285966	FALSE	FALSE	FALSE	FALSE	TRUE
Pentadecanoate (15:0)	Hand grip strength (right)	rs11791164	9	38285271	G>A,T	SNV	—	—	T	G	0.0803	0.0196	0.00247047	4.345e-06	7063	T	G	0.102467	0.00105413	0.0043	0.67	461089	20.7766	0.00293382	FALSE	FALSE	FALSE	FALSE	TRUE
Pentadecanoate (15:0)	Hand grip strength (right)	rs16830012	2	134812663	T>G	SNV	—	—	G	T	0.0281	0.0328	0.00437451	7.40696e-06	7063	G	T	0.029837	0.00197368	0.0073	0.649999	461089	20.1884	0.00285099	FALSE	FALSE	FALSE	FALSE	TRUE
Pentadecanoate (15:0)	Hand grip strength (right)	rs17056226	18	72767269	G>T	SNV	ZNF4—7	—	T	G	0.1416	0.0153	0.00209536	7.06496e-06	7063	T	G	0.14833	-0.00203087	0.0034	0.33	461089	20.25	0.00285966	FALSE	FALSE	FALSE	FALSE	TRUE
Pentadecanoate (15:0)	Hand grip strength (right)	rs17385848	2	17277900	A>G	SNV	—	—	G	A	0.3557	-0.0122	0.00157846	1.16201e-06	7063	G	A	0.338797	7.71905e-05	0.0025	0.96	461089	23.8144	0.00336133	FALSE	FALSE	FALSE	FALSE	TRUE
Pentadecanoate (15:0)	Hand grip strength (right)	rs17773390	4	6173521	G>A,C	SNV	JAKMIP1	—	A	G	0.2915	0.0123	0.00159542	3.25402e-06	7063	A	G	0.313316	-0.0014581	0.0026	0.36	461089	22.3802	0.00315953	FALSE	FALSE	FALSE	FALSE	TRUE
Pentadecanoate (15:0)	Hand grip strength (right)	rs1830241	3	22114812	A>G,T	SNV	ZNF385D	—	G	A	0.6569	-0.0118	0.00151697	7.49704e-06	7063	G	A	0.592904	0.00103826	0.0026	0.49	461089	20.5976	0.00290861	FALSE	FALSE	FALSE	FALSE	TRUE
Pentadecanoate (15:0)	Hand grip strength (right)	rs3135095	4	2389800	A>C,G,T	SNV	ZFYVE28	—	G	A	0.7007	0.0117	0.00160633	3.91796e-06	7063	G	A	0.688748	0.00360708	0.0025	0.025	461089	21.9024	0.00309229	FALSE	FALSE	FALSE	FALSE	TRUE
Pentadecanoate (15:0)	Hand grip strength (right)	rs3900774	6	168870384	T>G	SNV	SMOC2;LOC1249—1466	—	G	T	0.012	-0.061	0.00502518	2.70097e-06	5363	G	T	0.022487	0.00762955	0.013	0.13	461089	22.0178	0.00409022	FALSE	FALSE	FALSE	FALSE	TRUE
Pentadecanoate (15:0)	Hand grip strength (right)	rs4960640	7	154676752	T>C	SNV	DPP6	—	C	T	0.0333	0.0285	0.00382488	9.69505e-06	7063	C	T	0.039267	-0.00171059	0.0064	0.649999	461089	19.8303	0.00280056	FALSE	FALSE	FALSE	FALSE	TRUE
Pentadecanoate (15:0)	Hand grip strength (right)	rs6471261	8	91890170	G>C,T	SNV	NECAB1;LOC1—5375634	—	T	G	0.2806	0.0115	0.00163771	6.16396e-06	7063	T	G	0.29125	0.0031285	0.0025	0.0560003	461089	21.16	0.00298779	FALSE	FALSE	FALSE	FALSE	TRUE
Pentadecanoate (15:0)	Hand grip strength (right)	rs6472299	8	68365314	A>G	SNV	CPA6;ARFGEF1-DT	—	G	A	0.1619	0.0149	0.00203775	7.86593e-06	7063	G	A	0.159764	-0.000350847	0.0033	0.86	461089	20.3866	0.0028789	FALSE	FALSE	FALSE	FALSE	TRUE
Pentadecanoate (15:0)	Hand grip strength (right)	rs6783294	3	133905345	G>A	SNV	RYK	—	A	G	0.4281	-0.0213	0.0015264	2.41002e-06	1700	A	G	0.38441	0.00063678	0.0045	0.68	461089	22.4044	0.0130228	FALSE	FALSE	FALSE	FALSE	TRUE
Pentadecanoate (15:0)	Hand grip strength (right)	rs6887589	5	107011559	A>G	SNV	—	—	G	A	0.2213	0.0142	0.00181497	4.33002e-08	7063	G	A	0.217095	-0.00101981	0.0026	0.57	461089	29.8284	0.00420662	FALSE	FALSE	FALSE	FALSE	TRUE
Pentadecanoate (15:0)	Hand grip strength (right)	rs7710912	5	83978954	A>C,G,T	SNV	—	—	G	A	0.9272	0.0189	0.00286483	8.30195e-06	7063	G	A	0.927614	0.000421295	0.0042	0.88	461089	20.25	0.00285966	FALSE	FALSE	FALSE	FALSE	TRUE
Pentadecanoate (15:0)	Hand grip strength (right)	rs7791503	7	46007683	T>A,C,G	SNV	LOC1—2723446	—	C	T	0.731	-0.0126	0.00168458	9.64806e-07	7063	C	T	0.731006	0.000374422	0.0026	0.82	461089	23.4852	0.00331502	FALSE	FALSE	FALSE	FALSE	TRUE
Pentadecanoate (15:0)	Hand grip strength (right)	rs8098317	18	22207719	T>A,G	SNV	LINC—1915	—	G	T	0.2143	0.0119	0.00180405	6.64293e-06	7063	G	T	0.218868	0.00500695	0.0026	0.00549997	461089	20.9482	0.00295797	FALSE	FALSE	FALSE	FALSE	TRUE
Pentadecanoate (15:0)	Hand grip strength (right)	rs961959	9	121550035	A>C,G,T	SNV	—	—	C	A	0.8075	0.0121	0.00186147	5.26199e-06	7063	C	A	0.801197	-0.00131095	0.0027	0.48	461089	20.0837	0.00283624	FALSE	FALSE	FALSE	FALSE	TRUE
Pentadecanoate (15:0)	Walking pace	rs10509840	10	109373772	G>A,C,T	SNV	—	—	A	G	0.6879	-0.0119	0.00146687	4.22503e-06	7063	A	G	0.743856	-0.000259568	0.0026	0.86	459915	20.9482	0.00295797	FALSE	FALSE	FALSE	FALSE	TRUE
Pentadecanoate (15:0)	Walking pace	rs11036893	11	42466106	C>A,T	SNV	—	—	T	C	0.3592	-0.013	0.00131439	3.00497e-07	7063	T	C	0.36644	-0.00375412	0.0025	0.00430002	459915	27.04	0.00381488	FALSE	FALSE	FALSE	FALSE	TRUE
Pentadecanoate (15:0)	Walking pace	rs11245200	10	126182752	C>T	SNV	LHPP	—	T	C	0.1119	0.018	0.00205752	8.94108e-06	7063	T	C	0.108096	-0.00148135	0.004	0.47	459915	20.25	0.00285966	FALSE	FALSE	FALSE	FALSE	TRUE
Pentadecanoate (15:0)	Walking pace	rs11791164	9	38285271	G>A,T	SNV	—	—	T	G	0.0803	0.0196	0.00210351	4.345e-06	7063	T	G	0.102466	-0.00428042	0.0043	0.0420001	459915	20.7766	0.00293382	FALSE	FALSE	FALSE	FALSE	TRUE
Pentadecanoate (15:0)	Walking pace	rs16830012	2	134812663	T>G	SNV	—	—	G	T	0.0281	0.0328	0.00372949	7.40696e-06	7063	G	T	0.029796	0.00202649	0.0073	0.59	459915	20.1884	0.00285099	FALSE	FALSE	FALSE	FALSE	TRUE
Pentadecanoate (15:0)	Walking pace	rs17056226	18	72767269	G>T	SNV	ZNF4—7	—	T	G	0.1416	0.0153	0.00178316	7.06496e-06	7063	T	G	0.148375	-0.00164125	0.0034	0.36	459915	20.25	0.00285966	FALSE	FALSE	FALSE	FALSE	TRUE
Pentadecanoate (15:0)	Walking pace	rs17385848	2	17277900	A>G	SNV	—	—	G	A	0.3557	-0.0122	0.00134479	1.16201e-06	7063	G	A	0.338841	0.00189498	0.0025	0.16	459915	23.8144	0.00336133	FALSE	FALSE	FALSE	FALSE	TRUE
Pentadecanoate (15:0)	Walking pace	rs17773390	4	6173521	G>A,C	SNV	JAKMIP1	—	A	G	0.2915	0.0123	0.00135843	3.25402e-06	7063	A	G	0.313415	-0.00244814	0.0026	0.0719996	459915	22.3802	0.00315953	FALSE	FALSE	FALSE	FALSE	TRUE
Pentadecanoate (15:0)	Walking pace	rs1830241	3	22114812	A>G,T	SNV	ZNF385D	—	G	A	0.6569	-0.0118	0.00129179	7.49704e-06	7063	G	A	0.592921	-0.00257888	0.0026	0.0460002	459915	20.5976	0.00290861	FALSE	FALSE	FALSE	FALSE	TRUE
Pentadecanoate (15:0)	Walking pace	rs3135095	4	2389800	A>C,G,T	SNV	ZFYVE28	—	G	A	0.7007	0.0117	0.00136799	3.91796e-06	7063	G	A	0.688909	0.00291331	0.0025	0.0329997	459915	21.9024	0.00309229	FALSE	FALSE	FALSE	FALSE	TRUE
Pentadecanoate (15:0)	Walking pace	rs3900774	6	168870384	T>G	SNV	SMOC2;LOC1249—1466	—	G	T	0.012	-0.061	0.00428117	2.70097e-06	5363	G	T	0.022472	0.00470976	0.013	0.27	459915	22.0178	0.00409022	FALSE	FALSE	FALSE	FALSE	TRUE
Pentadecanoate (15:0)	Walking pace	rs4960640	7	154676752	T>C	SNV	DPP6	—	C	T	0.0333	0.0285	0.00325744	9.69505e-06	7063	C	T	0.039256	0.00159855	0.0064	0.62	459915	19.8303	0.00280056	FALSE	FALSE	FALSE	FALSE	TRUE
Pentadecanoate (15:0)	Walking pace	rs6471261	8	91890170	G>C,T	SNV	NECAB1;LOC1—5375634	—	T	G	0.2806	0.0115	0.00139457	6.16396e-06	7063	T	G	0.291265	0.000319654	0.0025	0.82	459915	21.16	0.00298779	FALSE	FALSE	FALSE	FALSE	TRUE
Pentadecanoate (15:0)	Walking pace	rs6472299	8	68365314	A>G	SNV	CPA6;ARFGEF1-DT	—	G	A	0.1619	0.0149	0.00173464	7.86593e-06	7063	G	A	0.159791	0.000601117	0.0033	0.73	459915	20.3866	0.0028789	FALSE	FALSE	FALSE	FALSE	TRUE
Pentadecanoate (15:0)	Walking pace	rs6783294	3	133905345	G>A	SNV	RYK	—	A	G	0.4281	-0.0213	0.00129987	2.41002e-06	1700	A	G	0.384369	0.000592071	0.0045	0.649999	459915	22.4044	0.0130228	FALSE	FALSE	FALSE	FALSE	TRUE
Pentadecanoate (15:0)	Walking pace	rs6887589	5	107011559	A>G	SNV	—	—	G	A	0.2213	0.0142	0.00154587	4.33002e-08	7063	G	A	0.217052	0.000753954	0.0026	0.630001	459915	29.8284	0.00420662	FALSE	FALSE	FALSE	FALSE	TRUE
Pentadecanoate (15:0)	Walking pace	rs7710912	5	83978954	A>C,G,T	SNV	—	—	G	A	0.9272	0.0189	0.00244058	8.30195e-06	7063	G	A	0.927651	0.00341763	0.0042	0.16	459915	20.25	0.00285966	FALSE	FALSE	FALSE	FALSE	TRUE
Pentadecanoate (15:0)	Walking pace	rs7791503	7	46007683	T>A,C,G	SNV	LOC1—2723446	—	C	T	0.731	-0.0126	0.0014343	9.64806e-07	7063	C	T	0.731072	0.00132689	0.0026	0.35	459915	23.4852	0.00331502	FALSE	FALSE	FALSE	FALSE	TRUE
Pentadecanoate (15:0)	Walking pace	rs8098317	18	22207719	T>A,G	SNV	LINC—1915	—	G	T	0.2143	0.0119	0.00153521	6.64293e-06	7063	G	T	0.218912	-0.000858907	0.0026	0.58	459915	20.9482	0.00295797	FALSE	FALSE	FALSE	FALSE	TRUE
Pentadecanoate (15:0)	Walking pace	rs961959	9	121550035	A>C,G,T	SNV	—	—	C	A	0.8075	0.0121	0.00158499	5.26199e-06	7063	C	A	0.801155	0.00232918	0.0027	0.14	459915	20.0837	0.00283624	FALSE	FALSE	FALSE	FALSE	TRUE
Pentadecanoate (15:0)	Hand grip strength (left)	rs10509840	10	109373772	G>A,C,T	SNV	—	—	A	G	0.6879	-0.0119	0.00172024	4.22503e-06	7063	A	G	0.743851	-0.00332318	0.0026	0.0530005	461026	20.9482	0.00295797	FALSE	FALSE	FALSE	FALSE	TRUE
Pentadecanoate (15:0)	Hand grip strength (left)	rs11036893	11	42466106	C>A,T	SNV	—	—	T	C	0.3592	-0.013	0.00154128	3.00497e-07	7063	T	C	0.366413	0.000103263	0.0025	0.95	461026	27.04	0.00381488	FALSE	FALSE	FALSE	FALSE	TRUE
Pentadecanoate (15:0)	Hand grip strength (left)	rs11245200	10	126182752	C>T	SNV	LHPP	—	T	C	0.1119	0.018	0.00241268	8.94108e-06	7063	T	C	0.108112	-0.00074767	0.004	0.760001	461026	20.25	0.00285966	FALSE	FALSE	FALSE	FALSE	TRUE
Pentadecanoate (15:0)	Hand grip strength (left)	rs11791164	9	38285271	G>A,T	SNV	—	—	T	G	0.0803	0.0196	0.00246731	4.345e-06	7063	T	G	0.102451	0.00170725	0.0043	0.49	461026	20.7766	0.00293382	FALSE	FALSE	FALSE	FALSE	TRUE
Pentadecanoate (15:0)	Hand grip strength (left)	rs16830012	2	134812663	T>G	SNV	—	—	G	T	0.0281	0.0328	0.00436849	7.40696e-06	7063	G	T	0.029831	-0.00277189	0.0073	0.53	461026	20.1884	0.00285099	FALSE	FALSE	FALSE	FALSE	TRUE
Pentadecanoate (15:0)	Hand grip strength (left)	rs17056226	18	72767269	G>T	SNV	ZNF4—7	—	T	G	0.1416	0.0153	0.00209219	7.06496e-06	7063	T	G	0.148345	-0.000429538	0.0034	0.84	461026	20.25	0.00285966	FALSE	FALSE	FALSE	FALSE	TRUE
Pentadecanoate (15:0)	Hand grip strength (left)	rs17385848	2	17277900	A>G	SNV	—	—	G	A	0.3557	-0.0122	0.0015762	1.16201e-06	7063	G	A	0.338755	1.19359e-05	0.0025	0.99	461026	23.8144	0.00336133	FALSE	FALSE	FALSE	FALSE	TRUE
Pentadecanoate (15:0)	Hand grip strength (left)	rs17773390	4	6173521	G>A,C	SNV	JAKMIP1	—	A	G	0.2915	0.0123	0.00159305	3.25402e-06	7063	A	G	0.313329	-0.00274683	0.0026	0.0850002	461026	22.3802	0.00315953	FALSE	FALSE	FALSE	FALSE	TRUE
Pentadecanoate (15:0)	Hand grip strength (left)	rs1830241	3	22114812	A>G,T	SNV	ZNF385D	—	G	A	0.6569	-0.0118	0.00151468	7.49704e-06	7063	G	A	0.592881	-0.000304659	0.0026	0.84	461026	20.5976	0.00290861	FALSE	FALSE	FALSE	FALSE	TRUE
Pentadecanoate (15:0)	Hand grip strength (left)	rs3135095	4	2389800	A>C,G,T	SNV	ZFYVE28	—	G	A	0.7007	0.0117	0.00160393	3.91796e-06	7063	G	A	0.688755	0.00420227	0.0025	0.00879995	461026	21.9024	0.00309229	FALSE	FALSE	FALSE	FALSE	TRUE
Pentadecanoate (15:0)	Hand grip strength (left)	rs3900774	6	168870384	T>G	SNV	SMOC2;LOC1249—1466	—	G	T	0.012	-0.061	0.00501849	2.70097e-06	5363	G	T	0.022484	0.0078023	0.013	0.12	461026	22.0178	0.00409022	FALSE	FALSE	FALSE	FALSE	TRUE
Pentadecanoate (15:0)	Hand grip strength (left)	rs4960640	7	154676752	T>C	SNV	DPP6	—	C	T	0.0333	0.0285	0.00381966	9.69505e-06	7063	C	T	0.039266	-0.00214313	0.0064	0.57	461026	19.8303	0.00280056	FALSE	FALSE	FALSE	FALSE	TRUE
Pentadecanoate (15:0)	Hand grip strength (left)	rs6471261	8	91890170	G>C,T	SNV	NECAB1;LOC1—5375634	—	T	G	0.2806	0.0115	0.00163529	6.16396e-06	7063	T	G	0.291288	0.00262991	0.0025	0.11	461026	21.16	0.00298779	FALSE	FALSE	FALSE	FALSE	TRUE
Pentadecanoate (15:0)	Hand grip strength (left)	rs6472299	8	68365314	A>G	SNV	CPA6;ARFGEF1-DT	—	G	A	0.1619	0.0149	0.00203458	7.86593e-06	7063	G	A	0.159804	0.000604267	0.0033	0.77	461026	20.3866	0.0028789	FALSE	FALSE	FALSE	FALSE	TRUE
Pentadecanoate (15:0)	Hand grip strength (left)	rs6783294	3	133905345	G>A	SNV	RYK	—	A	G	0.4281	-0.0213	0.00152402	2.41002e-06	1700	A	G	0.384416	0.000626616	0.0045	0.68	461026	22.4044	0.0130228	FALSE	FALSE	FALSE	FALSE	TRUE
Pentadecanoate (15:0)	Hand grip strength (left)	rs6887589	5	107011559	A>G	SNV	—	—	G	A	0.2213	0.0142	0.00181222	4.33002e-08	7063	G	A	0.217089	-0.00214687	0.0026	0.24	461026	29.8284	0.00420662	FALSE	FALSE	FALSE	FALSE	TRUE
Pentadecanoate (15:0)	Hand grip strength (left)	rs7710912	5	83978954	A>C,G,T	SNV	—	—	G	A	0.9272	0.0189	0.0028601	8.30195e-06	7063	G	A	0.927586	-0.000978827	0.0042	0.73	461026	20.25	0.00285966	FALSE	FALSE	FALSE	FALSE	TRUE
Pentadecanoate (15:0)	Hand grip strength (left)	rs7791503	7	46007683	T>A,C,G	SNV	LOC1—2723446	—	C	T	0.731	-0.0126	0.0016822	9.64806e-07	7063	C	T	0.731038	0.00182637	0.0026	0.28	461026	23.4852	0.00331502	FALSE	FALSE	FALSE	FALSE	TRUE
Pentadecanoate (15:0)	Hand grip strength (left)	rs8098317	18	22207719	T>A,G	SNV	LINC—1915	—	G	T	0.2143	0.0119	0.00180129	6.64293e-06	7063	G	T	0.218876	0.00351524	0.0026	0.051	461026	20.9482	0.00295797	FALSE	FALSE	FALSE	FALSE	TRUE
Pentadecanoate (15:0)	Hand grip strength (left)	rs961959	9	121550035	A>C,G,T	SNV	—	—	C	A	0.8075	0.0121	0.00185901	5.26199e-06	7063	C	A	0.801172	-0.00314764	0.0027	0.0899995	461026	20.0837	0.00283624	FALSE	FALSE	FALSE	FALSE	TRUE
Pantothenate	Appendicular lean mass	rs10919047	1	169033499	C>A,G,T	SNV	LINC——97—	—	A	C	0.1408	0.0176	0.0027	6.75103e-07	7160	A	C	0.1422	-0.0011	0.0035	0.6772	450243	25.2865	0.00352019	FALSE	FALSE	FALSE	FALSE	TRUE
Pantothenate	Appendicular lean mass	rs11719633	3	20402881	G>A	SNV	—	—	A	G	0.0945	-0.0206	0.0032	3.01203e-06	7160	A	G	0.0985	0.0052	0.0044	0.1026	450243	21.9194	0.00305288	FALSE	FALSE	FALSE	FALSE	TRUE
Pantothenate	Appendicular lean mass	rs12544560	8	21368451	G>A	SNV	—	—	A	G	0.148	0.0164	0.0027	3.31803e-06	7160	A	G	0.1408	0.0042	0.0035	0.1229	450243	21.9559	0.00305795	FALSE	FALSE	FALSE	FALSE	TRUE
Pantothenate	Appendicular lean mass	rs13212846	6	50301100	A>C,G	SNV	—	—	C	A	0.0748	0.0241	0.0032	2.88197e-06	7160	C	A	0.0933	-0.002	0.0052	0.5384	450243	21.4797	0.00299181	FALSE	FALSE	FALSE	FALSE	TRUE
Pantothenate	Appendicular lean mass	rs1350858	3	109874627	A>C,G	SNV	—	—	C	A	0.8217	-0.0152	0.0024	8.21297e-06	7160	C	A	0.8101	-0.0035	0.0034	0.1447	450243	19.9862	0.00278437	FALSE	FALSE	FALSE	FALSE	TRUE
Pantothenate	Appendicular lean mass	rs1395	2	27424636	G>A,T	SNV	SLC5A6	benign	A	G	0.7034	0.0172	0.002	8.13767e-11	7160	A	G	0.6963	-0.013	0.0027	1.902e-10	450243	40.5816	0.00563745	FALSE	FALSE	FALSE	FALSE	TRUE
Pantothenate	Appendicular lean mass	rs17049936	2	59346812	T>C	SNV	—	—	C	T	0.1088	0.0187	0.0028	9.58407e-06	7160	C	T	0.1272	-0.003	0.0042	0.2951	450243	19.8237	0.0027618	FALSE	FALSE	FALSE	FALSE	TRUE
Pantothenate	Appendicular lean mass	rs17751805	14	65034363	A>G	SNV	PPP1R36	—	G	A	0.0355	-0.0628	0.0053	3.39899e-06	1650	G	A	0.0343	0.0122	0.0135	0.0199499	450243	21.6397	0.0129607	FALSE	FALSE	FALSE	FALSE	TRUE
Pantothenate	Appendicular lean mass	rs1975271	16	9497663	C>A,G,T	SNV	LINC—2177;LOC1—1927—26	—	T	C	0.5872	0.0116	0.0019	8.682e-06	7160	T	C	0.5698	-0.0009	0.0026	0.652701	450243	19.9053	0.00277314	FALSE	FALSE	FALSE	FALSE	TRUE
Pantothenate	Appendicular lean mass	rs2173615	3	191673577	G>T	SNV	—	—	T	G	0.3153	0.0125	0.002	1.69301e-06	7160	T	G	0.3046	0.0022	0.0026	0.2738	450243	23.1139	0.00321871	FALSE	FALSE	FALSE	FALSE	TRUE
Pantothenate	Appendicular lean mass	rs248063	5	126500208	A>T	SNV	—	—	T	A	0.4981	0.024	0.0019	2.43002e-06	1650	T	A	0.4951	-0.0083	0.0051	1.09799e-05	450243	22.1453	0.0132595	FALSE	TRUE	TRUE	FALSE	FALSE
Pantothenate	Appendicular lean mass	rs2526477	17	20131193	A>G,T	SNV	SPECC1	—	G	A	0.391	0.012	0.0019	2.988e-06	7160	G	A	0.3894	0.0008	0.0026	0.685199	450243	21.3018	0.00296711	FALSE	FALSE	FALSE	FALSE	TRUE
Pantothenate	Appendicular lean mass	rs271072	5	144532826	A>C,T	SNV	—	—	C	A	0.6159	0.0118	0.0022	5.94101e-06	7160	C	A	0.3775	-0.0019	0.0026	0.3984	450243	20.5976	0.00286931	FALSE	FALSE	FALSE	FALSE	TRUE
Pantothenate	Appendicular lean mass	rs2967437	19	37086645	G>A	SNV	ZNF529	—	A	G	0.6902	-0.0126	0.002	1.87901e-06	7160	A	G	0.6866	0.0052	0.0027	0.01118	450243	21.7778	0.00303321	FALSE	FALSE	FALSE	FALSE	TRUE
Pantothenate	Appendicular lean mass	rs3949865	1	183930806	C>G,T	SNV	COLGALT2	—	G	C	0.3813	0.0115	0.0019	9.49096e-06	7160	G	C	0.3911	0.0016	0.0026	0.4084	450243	19.5636	0.00272566	FALSE	TRUE	FALSE	FALSE	FALSE
Pantothenate	Appendicular lean mass	rs4269521	8	132358549	G>A,C,T	SNV	—	—	A	G	0.8431	0.0168	0.0026	1.034e-06	7160	A	G	0.849	-0.0007	0.0034	0.777	450243	24.4152	0.00339931	FALSE	FALSE	FALSE	FALSE	TRUE
Pantothenate	Appendicular lean mass	rs4746017	10	71774872	A>C	SNV	LINC—2636	—	C	A	0.287	0.0122	0.0021	5.098e-06	7160	C	A	0.2869	-0.0031	0.0027	0.1341	450243	20.417	0.00284422	FALSE	FALSE	FALSE	FALSE	TRUE
Pantothenate	Appendicular lean mass	rs6034318	20	15863999	G>A	SNV	MACROD2	—	A	G	0.013	0.1083	0.0102	4.51804e-06	1650	A	G	0.0089	0.0132	0.0236	0.1958	450243	21.0588	0.0126172	FALSE	FALSE	FALSE	FALSE	TRUE
Pantothenate	Appendicular lean mass	rs6078500	20	182013	T>A,C	SNV	—	—	C	T	0.4883	0.0118	0.0019	4.46797e-06	7160	C	T	0.5062	-0.0007	0.0026	0.7218	450243	20.5976	0.00286931	FALSE	FALSE	FALSE	FALSE	TRUE
Pantothenate	Appendicular lean mass	rs6774965	3	27548813	A>C,G	SNV	—	—	G	A	0.1418	0.0163	0.0028	3.16002e-06	7160	G	A	0.1313	-0.0021	0.0035	0.4482	450243	21.689	0.00302088	FALSE	FALSE	FALSE	FALSE	TRUE
Pantothenate	Appendicular lean mass	rs6848070	4	127862814	G>A	SNV	—	—	A	G	0.3521	-0.0117	0.002	9.91106e-06	7160	A	G	0.3587	0.0071	0.0027	0.000308702	450243	18.7778	0.00261646	FALSE	FALSE	FALSE	FALSE	TRUE
Pantothenate	Appendicular lean mass	rs7009776	8	90373191	T>C,G	SNV	—	—	C	T	0.6658	0.0268	0.002	7.11607e-06	1650	C	T	0.6257	-0.0002	0.006	0.9221	450243	19.9511	0.0119614	FALSE	FALSE	FALSE	FALSE	TRUE
Pantothenate	Appendicular lean mass	rs7166370	15	60959089	G>C	SNV	RORA	—	C	G	0.4297	0.0119	0.0019	5.22902e-06	7160	C	G	0.4383	-0.0033	0.0026	0.0826399	450243	20.9482	0.00291801	FALSE	TRUE	TRUE	FALSE	FALSE
Pantothenate	Appendicular lean mass	rs7458704	7	67422093	T>A,G	SNV	—	—	G	T	0.016	0.0544	0.0067	5.60003e-07	7160	G	T	0.0204	-0.0014	0.0109	0.8305	450243	24.9083	0.00346772	FALSE	FALSE	FALSE	FALSE	TRUE
Pantothenate	Appendicular lean mass	rs7574257	2	105988447	T>A,C	SNV	FHL2;C2orf49	—	C	T	0.675	-0.0118	0.002	7.76408e-06	7160	C	T	0.6673	0.0009	0.0026	0.6615	450243	20.5976	0.00286931	FALSE	FALSE	FALSE	FALSE	TRUE
Pantothenate	Appendicular lean mass	rs8065435	17	56157617	G>A	SNV	DYNLL2-DT	—	A	G	0.327	-0.0128	0.0021	5.03396e-06	7160	A	G	0.3315	0.0022	0.0028	0.294	450243	20.898	0.00291103	FALSE	FALSE	FALSE	FALSE	TRUE
Pantothenate	Appendicular lean mass	rs9365106	6	160282834	G>A	SNV	—	—	A	G	0.6824	-0.0117	0.002	8.05508e-06	7160	A	G	0.6829	-0.0045	0.0026	0.02548	450243	20.25	0.00282102	FALSE	FALSE	FALSE	FALSE	TRUE
Pantothenate	Hand grip strength (right)	rs10919047	1	169033499	C>A,G,T	SNV	LINC——97—	—	A	C	0.1408	0.0176	0.00213692	6.75103e-07	7160	A	C	0.142003	0.00161378	0.0035	0.450001	461089	25.2865	0.00352019	FALSE	FALSE	FALSE	FALSE	TRUE
Pantothenate	Hand grip strength (right)	rs11719633	3	20402881	G>A	SNV	—	—	A	G	0.0945	-0.0206	0.0025231	3.01203e-06	7160	A	G	0.098414	0.00398072	0.0044	0.11	461089	21.9194	0.00305288	FALSE	FALSE	FALSE	FALSE	TRUE
Pantothenate	Hand grip strength (right)	rs12544560	8	21368451	G>A	SNV	—	—	A	G	0.148	0.0164	0.00213915	3.31803e-06	7160	A	G	0.140801	0.000520412	0.0035	0.81	461089	21.9559	0.00305795	FALSE	FALSE	FALSE	FALSE	TRUE
Pantothenate	Hand grip strength (right)	rs13212846	6	50301100	A>C,G	SNV	—	—	C	A	0.0748	0.0241	0.00255401	2.88197e-06	7160	C	A	0.093308	-0.00164581	0.0052	0.52	461089	21.4797	0.00299181	FALSE	FALSE	FALSE	FALSE	TRUE
Pantothenate	Hand grip strength (right)	rs1350858	3	109874627	A>C,G	SNV	—	—	C	A	0.8217	-0.0152	0.00189427	8.21297e-06	7160	C	A	0.81025	-0.000395785	0.0034	0.83	461089	19.9862	0.00278437	FALSE	FALSE	FALSE	FALSE	TRUE
Pantothenate	Hand grip strength (right)	rs1395	2	27424636	G>A,T	SNV	SLC5A6	benign	A	G	0.7034	0.0172	0.0016123	8.13767e-11	7160	A	G	0.69586	-0.00342361	0.0027	0.0340001	461089	40.5816	0.00563745	FALSE	FALSE	FALSE	FALSE	TRUE
Pantothenate	Hand grip strength (right)	rs17049936	2	59346812	T>C	SNV	—	—	C	T	0.1088	0.0187	0.0022422	9.58407e-06	7160	C	T	0.127361	-0.0109578	0.0042	1e-06	461089	19.8237	0.0027618	FALSE	FALSE	FALSE	FALSE	TRUE
Pantothenate	Hand grip strength (right)	rs17082600	13	26228314	C>T	SNV	ATP8A2	—	T	C	0.0193	0.0476	0.00566573	4.08197e-07	7160	T	C	0.017639	-0.00920866	0.0094	0.1	461089	25.6424	0.00356955	FALSE	FALSE	FALSE	FALSE	TRUE
Pantothenate	Hand grip strength (right)	rs17751805	14	65034363	A>G	SNV	PPP1R36	—	G	A	0.0355	-0.0628	0.00412043	3.39899e-06	1650	G	A	0.034355	0.00109548	0.0135	0.79	461089	21.6397	0.0129607	FALSE	FALSE	FALSE	FALSE	TRUE
Pantothenate	Hand grip strength (right)	rs1975271	16	9497663	C>A,G,T	SNV	LINC—2177;LOC1—1927—26	—	T	C	0.5872	0.0116	0.00150364	8.682e-06	7160	T	C	0.570074	0.00113564	0.0026	0.450001	461089	19.9053	0.00277314	FALSE	FALSE	FALSE	FALSE	TRUE
Pantothenate	Hand grip strength (right)	rs2173615	3	191673577	G>T	SNV	—	—	T	G	0.3153	0.0125	0.00161129	1.69301e-06	7160	T	G	0.304611	0.00071872	0.0026	0.66	461089	23.1139	0.00321871	FALSE	FALSE	FALSE	FALSE	TRUE
Pantothenate	Hand grip strength (right)	rs248063	5	126500208	A>T	SNV	—	—	T	A	0.4981	0.024	0.00148895	2.43002e-06	1650	T	A	0.495213	0.000771279	0.0051	0.6	461089	22.1453	0.0132595	FALSE	TRUE	TRUE	FALSE	FALSE
Pantothenate	Hand grip strength (right)	rs2526477	17	20131193	A>G,T	SNV	SPECC1	—	G	A	0.391	0.012	0.00152578	2.988e-06	7160	G	A	0.389438	-0.000342324	0.0026	0.82	461089	21.3018	0.00296711	FALSE	FALSE	FALSE	FALSE	TRUE
Pantothenate	Hand grip strength (right)	rs271072	5	144532826	A>C,T	SNV	—	—	C	A	0.6159	0.0118	0.00173214	5.94101e-06	7160	C	A	0.377398	0.000643138	0.0026	0.709999	461089	20.5976	0.00286931	FALSE	FALSE	FALSE	FALSE	TRUE
Pantothenate	Hand grip strength (right)	rs2967437	19	37086645	G>A	SNV	ZNF529	—	A	G	0.6902	-0.0126	0.00160298	1.87901e-06	7160	A	G	0.686353	0.00554527	0.0027	0.000539995	461089	21.7778	0.00303321	FALSE	FALSE	FALSE	FALSE	TRUE
Pantothenate	Hand grip strength (right)	rs3949865	1	183930806	C>G,T	SNV	COLGALT2	—	G	C	0.3813	0.0115	0.00152726	9.49096e-06	7160	G	C	0.39103	-0.00240156	0.0026	0.12	461089	19.5636	0.00272566	FALSE	TRUE	FALSE	FALSE	FALSE
Pantothenate	Hand grip strength (right)	rs4269521	8	132358549	G>A,C,T	SNV	—	—	A	G	0.8431	0.0168	0.00207639	1.034e-06	7160	A	G	0.848934	-0.00339341	0.0034	0.1	461089	24.4152	0.00339931	FALSE	FALSE	FALSE	FALSE	TRUE
Pantothenate	Hand grip strength (right)	rs4746017	10	71774872	A>C	SNV	LINC—2636	—	C	A	0.287	0.0122	0.00164641	5.098e-06	7160	C	A	0.28725	0.000104231	0.0027	0.95	461089	20.417	0.00284422	FALSE	FALSE	FALSE	FALSE	TRUE
Pantothenate	Hand grip strength (right)	rs6034318	20	15863999	G>A	SNV	MACROD2	—	A	G	0.013	0.1083	0.00796742	4.51804e-06	1650	A	G	0.008901	-0.00484275	0.0236	0.54	461089	21.0588	0.0126172	FALSE	FALSE	FALSE	FALSE	TRUE
Pantothenate	Hand grip strength (right)	rs6078500	20	182013	T>A,C	SNV	—	—	C	T	0.4883	0.0118	0.00148709	4.46797e-06	7160	C	T	0.506296	-0.00233886	0.0026	0.12	461089	20.5976	0.00286931	FALSE	FALSE	FALSE	FALSE	TRUE
Pantothenate	Hand grip strength (right)	rs6774965	3	27548813	A>C,G	SNV	—	—	G	A	0.1418	0.0163	0.00220496	3.16002e-06	7160	G	A	0.131523	-0.00146282	0.0035	0.51	461089	21.689	0.00302088	FALSE	FALSE	FALSE	FALSE	TRUE
Pantothenate	Hand grip strength (right)	rs6848070	4	127862814	G>A	SNV	—	—	A	G	0.3521	-0.0117	0.00154906	9.91106e-06	7160	A	G	0.358287	0.00145711	0.0027	0.35	461089	18.7778	0.00261646	FALSE	FALSE	FALSE	FALSE	TRUE
Pantothenate	Hand grip strength (right)	rs7009776	8	90373191	T>C,G	SNV	—	—	C	T	0.6658	0.0268	0.00154765	7.11607e-06	1650	C	T	0.625909	-0.00230263	0.006	0.14	461089	19.9511	0.0119614	FALSE	FALSE	FALSE	FALSE	TRUE
Pantothenate	Hand grip strength (right)	rs7166370	15	60959089	G>C	SNV	RORA	—	C	G	0.4297	0.0119	0.00150107	5.22902e-06	7160	C	G	0.437846	-0.000355831	0.0026	0.81	461089	20.9482	0.00291801	FALSE	TRUE	TRUE	FALSE	FALSE
Pantothenate	Hand grip strength (right)	rs7458704	7	67422093	T>A,G	SNV	—	—	G	T	0.016	0.0544	0.00523416	5.60003e-07	7160	G	T	0.020576	0.00700341	0.0109	0.18	461089	24.9083	0.00346772	FALSE	FALSE	FALSE	FALSE	TRUE
Pantothenate	Hand grip strength (right)	rs7574257	2	105988447	T>A,C	SNV	FHL2;C2orf49	—	C	T	0.675	-0.0118	0.00158604	7.76408e-06	7160	C	T	0.667161	-0.0030536	0.0026	0.0539995	461089	20.5976	0.00286931	FALSE	FALSE	FALSE	FALSE	TRUE
Pantothenate	Hand grip strength (right)	rs8065435	17	56157617	G>A	SNV	DYNLL2-DT	—	A	G	0.327	-0.0128	0.00164648	5.03396e-06	7160	A	G	0.331309	-0.000347095	0.0028	0.83	461089	20.898	0.00291103	FALSE	FALSE	FALSE	FALSE	TRUE
Pantothenate	Hand grip strength (right)	rs9365106	6	160282834	G>A	SNV	—	—	A	G	0.6824	-0.0117	0.0015968	8.05508e-06	7160	A	G	0.68287	0.00309114	0.0026	0.0530005	461089	20.25	0.00282102	FALSE	FALSE	FALSE	FALSE	TRUE
Pantothenate	Walking pace	rs10919047	1	169033499	C>A,G,T	SNV	LINC——97—	—	A	C	0.1408	0.0176	0.00182051	6.75103e-07	7160	A	C	0.142023	0.0010587	0.0035	0.56	459915	25.2865	0.00352019	FALSE	FALSE	FALSE	FALSE	TRUE
Pantothenate	Walking pace	rs11719633	3	20402881	G>A	SNV	—	—	A	G	0.0945	-0.0206	0.00214883	3.01203e-06	7160	A	G	0.098402	0.00154777	0.0044	0.47	459915	21.9194	0.00305288	FALSE	FALSE	FALSE	FALSE	TRUE
Pantothenate	Walking pace	rs12544560	8	21368451	G>A	SNV	—	—	A	G	0.148	0.0164	0.00182122	3.31803e-06	7160	A	G	0.140767	0.0031219	0.0035	0.0860003	459915	21.9559	0.00305795	FALSE	FALSE	FALSE	FALSE	TRUE
Pantothenate	Walking pace	rs13212846	6	50301100	A>C,G	SNV	—	—	C	A	0.0748	0.0241	0.00217489	2.88197e-06	7160	C	A	0.093326	0.00075272	0.0052	0.73	459915	21.4797	0.00299181	FALSE	FALSE	FALSE	FALSE	TRUE
Pantothenate	Walking pace	rs1350858	3	109874627	A>C,G	SNV	—	—	C	A	0.8217	-0.0152	0.00161266	8.21297e-06	7160	C	A	0.810175	0.00165729	0.0034	0.3	459915	19.9862	0.00278437	FALSE	FALSE	FALSE	FALSE	TRUE
Pantothenate	Walking pace	rs1395	2	27424636	G>A,T	SNV	SLC5A6	benign	A	G	0.7034	0.0172	0.00137361	8.13767e-11	7160	A	G	0.695849	-0.000735514	0.0027	0.59	459915	40.5816	0.00563745	FALSE	FALSE	FALSE	FALSE	TRUE
Pantothenate	Walking pace	rs17049936	2	59346812	T>C	SNV	—	—	C	T	0.1088	0.0187	0.00191098	9.58407e-06	7160	C	T	0.127277	-0.00178055	0.0042	0.35	459915	19.8237	0.0027618	FALSE	FALSE	FALSE	FALSE	TRUE
Pantothenate	Walking pace	rs17082600	13	26228314	C>T	SNV	ATP8A2	—	T	C	0.0193	0.0476	0.00482059	4.08197e-07	7160	T	C	0.017651	-0.00168683	0.0094	0.73	459915	25.6424	0.00356955	FALSE	FALSE	FALSE	FALSE	TRUE
Pantothenate	Walking pace	rs17751805	14	65034363	A>G	SNV	PPP1R36	—	G	A	0.0355	-0.0628	0.00350897	3.39899e-06	1650	G	A	0.034328	0.00328886	0.0135	0.35	459915	21.6397	0.0129607	FALSE	FALSE	FALSE	FALSE	TRUE
Pantothenate	Walking pace	rs1975271	16	9497663	C>A,G,T	SNV	LINC—2177;LOC1—1927—26	—	T	C	0.5872	0.0116	0.00127993	8.682e-06	7160	T	C	0.570158	-0.00274623	0.0026	0.032	459915	19.9053	0.00277314	FALSE	FALSE	FALSE	FALSE	TRUE
Pantothenate	Walking pace	rs2173615	3	191673577	G>T	SNV	—	—	T	G	0.3153	0.0125	0.001372	1.69301e-06	7160	T	G	0.304561	0.000117441	0.0026	0.93	459915	23.1139	0.00321871	FALSE	FALSE	FALSE	FALSE	TRUE
Pantothenate	Walking pace	rs248063	5	126500208	A>T	SNV	—	—	T	A	0.4981	0.024	0.00126821	2.43002e-06	1650	T	A	0.49522	-0.0003095	0.0051	0.81	459915	22.1453	0.0132595	FALSE	TRUE	TRUE	FALSE	FALSE
Pantothenate	Walking pace	rs2526477	17	20131193	A>G,T	SNV	SPECC1	—	G	A	0.391	0.012	0.00129901	2.988e-06	7160	G	A	0.389376	0.000130929	0.0026	0.92	459915	21.3018	0.00296711	FALSE	FALSE	FALSE	FALSE	TRUE
Pantothenate	Walking pace	rs271072	5	144532826	A>C,T	SNV	—	—	C	A	0.6159	0.0118	0.00147518	5.94101e-06	7160	C	A	0.377335	-0.00118512	0.0026	0.42	459915	20.5976	0.00286931	FALSE	FALSE	FALSE	FALSE	TRUE
Pantothenate	Walking pace	rs2967437	19	37086645	G>A	SNV	ZNF529	—	A	G	0.6902	-0.0126	0.00136454	1.87901e-06	7160	A	G	0.686352	0.00159633	0.0027	0.24	459915	21.7778	0.00303321	FALSE	FALSE	FALSE	FALSE	TRUE
Pantothenate	Walking pace	rs3949865	1	183930806	C>G,T	SNV	COLGALT2	—	G	C	0.3813	0.0115	0.00130121	9.49096e-06	7160	G	C	0.390978	-0.000387898	0.0026	0.77	459915	19.5636	0.00272566	FALSE	TRUE	FALSE	FALSE	FALSE
Pantothenate	Walking pace	rs4269521	8	132358549	G>A,C,T	SNV	—	—	A	G	0.8431	0.0168	0.00176796	1.034e-06	7160	A	G	0.848963	-0.000348568	0.0034	0.84	459915	24.4152	0.00339931	FALSE	FALSE	FALSE	FALSE	TRUE
Pantothenate	Walking pace	rs4746017	10	71774872	A>C	SNV	LINC—2636	—	C	A	0.287	0.0122	0.00140169	5.098e-06	7160	C	A	0.287169	0.00220038	0.0027	0.12	459915	20.417	0.00284422	FALSE	FALSE	FALSE	FALSE	TRUE
Pantothenate	Walking pace	rs6034318	20	15863999	G>A	SNV	MACROD2	—	A	G	0.013	0.1083	0.00678854	4.51804e-06	1650	A	G	0.008884	0.00804056	0.0236	0.24	459915	21.0588	0.0126172	FALSE	FALSE	FALSE	FALSE	TRUE
Pantothenate	Walking pace	rs6078500	20	182013	T>A,C	SNV	—	—	C	T	0.4883	0.0118	0.00126583	4.46797e-06	7160	C	T	0.506306	-0.00114955	0.0026	0.36	459915	20.5976	0.00286931	FALSE	FALSE	FALSE	FALSE	TRUE
Pantothenate	Walking pace	rs6774965	3	27548813	A>C,G	SNV	—	—	G	A	0.1418	0.0163	0.0018777	3.16002e-06	7160	G	A	0.131511	0.00055643	0.0035	0.77	459915	21.689	0.00302088	FALSE	FALSE	FALSE	FALSE	TRUE
Pantothenate	Walking pace	rs6848070	4	127862814	G>A	SNV	—	—	A	G	0.3521	-0.0117	0.00131935	9.91106e-06	7160	A	G	0.358245	-0.00236055	0.0027	0.0739997	459915	18.7778	0.00261646	FALSE	FALSE	FALSE	FALSE	TRUE
Pantothenate	Walking pace	rs7009776	8	90373191	T>C,G	SNV	—	—	C	T	0.6658	0.0268	0.00131758	7.11607e-06	1650	C	T	0.625901	-0.000607911	0.006	0.64	459915	19.9511	0.0119614	FALSE	FALSE	FALSE	FALSE	TRUE
Pantothenate	Walking pace	rs7166370	15	60959089	G>C	SNV	RORA	—	C	G	0.4297	0.0119	0.00127794	5.22902e-06	7160	C	G	0.437923	-0.00174727	0.0026	0.17	459915	20.9482	0.00291801	FALSE	TRUE	TRUE	FALSE	FALSE
Pantothenate	Walking pace	rs7458704	7	67422093	T>A,G	SNV	—	—	G	T	0.016	0.0544	0.00445634	5.60003e-07	7160	G	T	0.02058	-0.00931437	0.0109	0.0369999	459915	24.9083	0.00346772	FALSE	FALSE	FALSE	FALSE	TRUE
Pantothenate	Walking pace	rs7574257	2	105988447	T>A,C	SNV	FHL2;C2orf49	—	C	T	0.675	-0.0118	0.00135112	7.76408e-06	7160	C	T	0.66713	-0.00547274	0.0026	5.1e-05	459915	20.5976	0.00286931	FALSE	FALSE	FALSE	FALSE	TRUE
Pantothenate	Walking pace	rs8065435	17	56157617	G>A	SNV	DYNLL2-DT	—	A	G	0.327	-0.0128	0.00140141	5.03396e-06	7160	A	G	0.331401	0.00247835	0.0028	0.0769999	459915	20.898	0.00291103	FALSE	FALSE	FALSE	FALSE	TRUE
Pantothenate	Walking pace	rs9365106	6	160282834	G>A	SNV	—	—	A	G	0.6824	-0.0117	0.00136019	8.05508e-06	7160	A	G	0.682884	0.00349654	0.0026	0.01	459915	20.25	0.00282102	FALSE	FALSE	FALSE	FALSE	TRUE
Pantothenate	Hand grip strength (left)	rs10919047	1	169033499	C>A,G,T	SNV	LINC——97—	—	A	C	0.1408	0.0176	0.00213373	6.75103e-07	7160	A	C	0.142012	0.00386062	0.0035	0.0700003	461026	25.2865	0.00352019	FALSE	FALSE	FALSE	FALSE	TRUE
Pantothenate	Hand grip strength (left)	rs11719633	3	20402881	G>A	SNV	—	—	A	G	0.0945	-0.0206	0.00251954	3.01203e-06	7160	A	G	0.098394	0.00521113	0.0044	0.0389996	461026	21.9194	0.00305288	FALSE	FALSE	FALSE	FALSE	TRUE
Pantothenate	Hand grip strength (left)	rs12544560	8	21368451	G>A	SNV	—	—	A	G	0.148	0.0164	0.00213572	3.31803e-06	7160	A	G	0.140816	-0.000691809	0.0035	0.75	461026	21.9559	0.00305795	FALSE	FALSE	FALSE	FALSE	TRUE
Pantothenate	Hand grip strength (left)	rs13212846	6	50301100	A>C,G	SNV	—	—	C	A	0.0748	0.0241	0.00255007	2.88197e-06	7160	C	A	0.093332	0.0022472	0.0052	0.38	461026	21.4797	0.00299181	FALSE	FALSE	FALSE	FALSE	TRUE
Pantothenate	Hand grip strength (left)	rs1350858	3	109874627	A>C,G	SNV	—	—	C	A	0.8217	-0.0152	0.00189149	8.21297e-06	7160	C	A	0.810274	-0.000221603	0.0034	0.91	461026	19.9862	0.00278437	FALSE	FALSE	FALSE	FALSE	TRUE
Pantothenate	Hand grip strength (left)	rs1395	2	27424636	G>A,T	SNV	SLC5A6	benign	A	G	0.7034	0.0172	0.00160989	8.13767e-11	7160	A	G	0.695808	-0.00383831	0.0027	0.017	461026	40.5816	0.00563745	FALSE	FALSE	FALSE	FALSE	TRUE
Pantothenate	Hand grip strength (left)	rs17049936	2	59346812	T>C	SNV	—	—	C	T	0.1088	0.0187	0.00223929	9.58407e-06	7160	C	T	0.127348	-0.00822742	0.0042	0.000239999	461026	19.8237	0.0027618	FALSE	FALSE	FALSE	FALSE	TRUE
Pantothenate	Hand grip strength (left)	rs17082600	13	26228314	C>T	SNV	ATP8A2	—	T	C	0.0193	0.0476	0.00565863	4.08197e-07	7160	T	C	0.017632	-0.0121591	0.0094	0.032	461026	25.6424	0.00356955	FALSE	FALSE	FALSE	FALSE	TRUE
Pantothenate	Hand grip strength (left)	rs17751805	14	65034363	A>G	SNV	PPP1R36	—	G	A	0.0355	-0.0628	0.00411478	3.39899e-06	1650	G	A	0.034347	0.0061574	0.0135	0.13	461026	21.6397	0.0129607	FALSE	FALSE	FALSE	FALSE	TRUE
Pantothenate	Hand grip strength (left)	rs1975271	16	9497663	C>A,G,T	SNV	LINC—2177;LOC1—1927—26	—	T	C	0.5872	0.0116	0.00150141	8.682e-06	7160	T	C	0.570068	0.000304208	0.0026	0.84	461026	19.9053	0.00277314	FALSE	FALSE	FALSE	FALSE	TRUE
Pantothenate	Hand grip strength (left)	rs2173615	3	191673577	G>T	SNV	—	—	T	G	0.3153	0.0125	0.00160887	1.69301e-06	7160	T	G	0.304548	-0.000714492	0.0026	0.66	461026	23.1139	0.00321871	FALSE	FALSE	FALSE	FALSE	TRUE
Pantothenate	Hand grip strength (left)	rs248063	5	126500208	A>T	SNV	—	—	T	A	0.4981	0.024	0.00148692	2.43002e-06	1650	T	A	0.495193	0.00218938	0.0051	0.14	461026	22.1453	0.0132595	FALSE	TRUE	TRUE	FALSE	FALSE
Pantothenate	Hand grip strength (left)	rs2526477	17	20131193	A>G,T	SNV	SPECC1	—	G	A	0.391	0.012	0.00152371	2.988e-06	7160	G	A	0.389401	5.22284e-06	0.0026	1	461026	21.3018	0.00296711	FALSE	FALSE	FALSE	FALSE	TRUE
Pantothenate	Hand grip strength (left)	rs271072	5	144532826	A>C,T	SNV	—	—	C	A	0.6159	0.0118	0.00172958	5.94101e-06	7160	C	A	0.377372	0.0025842	0.0026	0.14	461026	20.5976	0.00286931	FALSE	FALSE	FALSE	FALSE	TRUE
Pantothenate	Hand grip strength (left)	rs2967437	19	37086645	G>A	SNV	ZNF529	—	A	G	0.6902	-0.0126	0.00160049	1.87901e-06	7160	A	G	0.686349	0.00399267	0.0027	0.0129999	461026	21.7778	0.00303321	FALSE	FALSE	FALSE	FALSE	TRUE
Pantothenate	Hand grip strength (left)	rs3949865	1	183930806	C>G,T	SNV	COLGALT2	—	G	C	0.3813	0.0115	0.00152506	9.49096e-06	7160	G	C	0.391038	-0.00118296	0.0026	0.44	461026	19.5636	0.00272566	FALSE	TRUE	FALSE	FALSE	FALSE
Pantothenate	Hand grip strength (left)	rs4269521	8	132358549	G>A,C,T	SNV	—	—	A	G	0.8431	0.0168	0.00207332	1.034e-06	7160	A	G	0.848943	-0.00198824	0.0034	0.34	461026	24.4152	0.00339931	FALSE	FALSE	FALSE	FALSE	TRUE
Pantothenate	Hand grip strength (left)	rs4746017	10	71774872	A>C	SNV	LINC—2636	—	C	A	0.287	0.0122	0.001644	5.098e-06	7160	C	A	0.287175	0.00062567	0.0027	0.7	461026	20.417	0.00284422	FALSE	FALSE	FALSE	FALSE	TRUE
Pantothenate	Hand grip strength (left)	rs6034318	20	15863999	G>A	SNV	MACROD2	—	A	G	0.013	0.1083	0.00795781	4.51804e-06	1650	A	G	0.008897	-0.00887978	0.0236	0.26	461026	21.0588	0.0126172	FALSE	FALSE	FALSE	FALSE	TRUE
Pantothenate	Hand grip strength (left)	rs6078500	20	182013	T>A,C	SNV	—	—	C	T	0.4883	0.0118	0.00148514	4.46797e-06	7160	C	T	0.506394	-0.000530325	0.0026	0.719999	461026	20.5976	0.00286931	FALSE	FALSE	FALSE	FALSE	TRUE
Pantothenate	Hand grip strength (left)	rs6774965	3	27548813	A>C,G	SNV	—	—	G	A	0.1418	0.0163	0.00220118	3.16002e-06	7160	G	A	0.131555	-6.32975e-05	0.0035	0.98	461026	21.689	0.00302088	FALSE	FALSE	FALSE	FALSE	TRUE
Pantothenate	Hand grip strength (left)	rs6848070	4	127862814	G>A	SNV	—	—	A	G	0.3521	-0.0117	0.00154676	9.91106e-06	7160	A	G	0.358302	0.00159162	0.0027	0.3	461026	18.7778	0.00261646	FALSE	FALSE	FALSE	FALSE	TRUE
Pantothenate	Hand grip strength (left)	rs7009776	8	90373191	T>C,G	SNV	—	—	C	T	0.6658	0.0268	0.00154534	7.11607e-06	1650	C	T	0.625963	-0.00179365	0.006	0.25	461026	19.9511	0.0119614	FALSE	FALSE	FALSE	FALSE	TRUE
Pantothenate	Hand grip strength (left)	rs7166370	15	60959089	G>C	SNV	RORA	—	C	G	0.4297	0.0119	0.00149891	5.22902e-06	7160	C	G	0.437833	0.00021195	0.0026	0.89	461026	20.9482	0.00291801	FALSE	TRUE	TRUE	FALSE	FALSE
Pantothenate	Hand grip strength (left)	rs7458704	7	67422093	T>A,G	SNV	—	—	G	T	0.016	0.0544	0.00522841	5.60003e-07	7160	G	T	0.020567	0.00705423	0.0109	0.18	461026	24.9083	0.00346772	FALSE	FALSE	FALSE	FALSE	TRUE
Pantothenate	Hand grip strength (left)	rs7574257	2	105988447	T>A,C	SNV	FHL2;C2orf49	—	C	T	0.675	-0.0118	0.00158381	7.76408e-06	7160	C	T	0.667194	-0.00373629	0.0026	0.0179999	461026	20.5976	0.00286931	FALSE	FALSE	FALSE	FALSE	TRUE
Pantothenate	Hand grip strength (left)	rs8065435	17	56157617	G>A	SNV	DYNLL2-DT	—	A	G	0.327	-0.0128	0.00164406	5.03396e-06	7160	A	G	0.331331	-0.00115345	0.0028	0.48	461026	20.898	0.00291103	FALSE	FALSE	FALSE	FALSE	TRUE
Pantothenate	Hand grip strength (left)	rs9365106	6	160282834	G>A	SNV	—	—	A	G	0.6824	-0.0117	0.00159458	8.05508e-06	7160	A	G	0.682878	0.00390636	0.0026	0.0140001	461026	20.25	0.00282102	FALSE	FALSE	FALSE	FALSE	TRUE
Alpha-tocopherol	Appendicular lean mass	rs10163969	18	9067439	G>A,T	SNV	LOC1249—4243	—	T	G	0.0412	-0.0352	0.0049	9.38491e-06	7276	T	G	0.0388	-0.0024	0.008	0.623199	450243	19.36	0.00265447	FALSE	FALSE	FALSE	FALSE	TRUE
Alpha-tocopherol	Appendicular lean mass	rs10245705	7	26129672	C>T	SNV	LOC1—5375199	—	T	C	0.0181	-0.0663	0.007	1.94599e-07	7276	T	C	0.0198	0.0091	0.0127	0.1929	450243	27.2533	0.00373269	FALSE	FALSE	FALSE	FALSE	TRUE
Alpha-tocopherol	Appendicular lean mass	rs10935814	3	150352873	G>A	SNV	—	—	A	G	0.1006	-0.037	0.0029	9.443e-06	1759	A	G	0.1246	0.0002	0.0083	0.9351	450243	19.8723	0.0111838	FALSE	FALSE	FALSE	FALSE	TRUE
Alpha-tocopherol	Appendicular lean mass	rs11145330	9	71733603	A>C	SNV	—	—	C	A	0.1092	-0.0324	0.003	1.945e-06	1759	C	A	0.1132	-0.0014	0.0068	0.6357	450243	22.7024	0.0127563	FALSE	FALSE	FALSE	FALSE	TRUE
Alpha-tocopherol	Appendicular lean mass	rs11992435	8	81526083	A>G	SNV	—	—	G	A	0.0512	-0.0327	0.0041	6.38293e-06	7276	G	A	0.058	-0.0018	0.0072	0.6609	450243	20.6267	0.00282766	FALSE	FALSE	FALSE	FALSE	TRUE
Alpha-tocopherol	Appendicular lean mass	rs1404410	7	124248950	C>G,T	SNV	—	—	G	C	0.2147	0.0236	0.0024	4.56804e-06	1759	G	C	0.1986	-0.0016	0.0052	0.5112	450243	20.5976	0.0115873	FALSE	TRUE	FALSE	FALSE	FALSE
Alpha-tocopherol	Appendicular lean mass	rs1532701	16	55698027	G>A,C	SNV	SLC6A2	—	A	G	0.5456	0.0137	0.0019	5.07399e-06	7276	A	G	0.5381	0.006	0.003	0.00165402	450243	20.8544	0.00285879	FALSE	FALSE	FALSE	FALSE	TRUE
Alpha-tocopherol	Appendicular lean mass	rs2074731	22	30733914	C>A,T	SNV	SF3A1	—	A	C	0.1654	-0.0184	0.0026	2.30701e-06	7276	A	C	0.162	-0.0021	0.0039	0.4107	450243	22.259	0.00305075	FALSE	FALSE	FALSE	FALSE	TRUE
Alpha-tocopherol	Appendicular lean mass	rs261342	15	58731153	G>A,C,T	SNV	LIPC;LIPC-AS1	—	C	G	0.794	-0.0169	0.0023	5.40505e-06	7276	C	G	0.7793	0.0027	0.0037	0.2444	450243	20.8627	0.00285991	FALSE	TRUE	FALSE	FALSE	FALSE
Alpha-tocopherol	Appendicular lean mass	rs7238006	18	31927898	T>A,C	SNV	—	—	C	T	0.0738	-0.0281	0.0037	6.77205e-07	7276	C	T	0.0694	0.0007	0.0057	0.8481	450243	24.3032	0.00332998	FALSE	FALSE	FALSE	FALSE	TRUE
Alpha-tocopherol	Appendicular lean mass	rs7930821	11	19142695	C>T	SNV	ZDHHC13	—	T	C	0.0202	0.0666	0.0068	7.52991e-06	1759	T	C	0.0199	-0.0169	0.0149	0.01274	450243	19.9791	0.0112433	FALSE	FALSE	FALSE	FALSE	TRUE
Alpha-tocopherol	Hand grip strength (right)	rs10163969	18	9067439	G>A,T	SNV	LOC1249—4243	—	T	G	0.0412	-0.0352	0.00384351	9.38491e-06	7276	T	G	0.038914	-1.58164e-05	0.008	1	461089	19.36	0.00265447	FALSE	FALSE	FALSE	FALSE	TRUE
Alpha-tocopherol	Hand grip strength (right)	rs10245705	7	26129672	C>T	SNV	LOC1—5375199	—	T	C	0.0181	-0.0663	0.0054903	1.94599e-07	7276	T	C	0.019776	0.00693002	0.0127	0.21	461089	27.2533	0.00373269	FALSE	FALSE	FALSE	FALSE	TRUE
Alpha-tocopherol	Hand grip strength (right)	rs10935814	3	150352873	G>A	SNV	—	—	A	G	0.1006	-0.037	0.00226829	9.443e-06	1759	A	G	0.124707	-0.00504416	0.0083	0.0259998	461089	19.8723	0.0111838	FALSE	FALSE	FALSE	FALSE	TRUE
Alpha-tocopherol	Hand grip strength (right)	rs11145330	9	71733603	A>C	SNV	—	—	C	A	0.1092	-0.0324	0.00235124	1.945e-06	1759	C	A	0.112973	0.000821941	0.0068	0.73	461089	22.7024	0.0127563	FALSE	FALSE	FALSE	FALSE	TRUE
Alpha-tocopherol	Hand grip strength (right)	rs11992435	8	81526083	A>G	SNV	—	—	G	A	0.0512	-0.0327	0.00320633	6.38293e-06	7276	G	A	0.05817	0.00545019	0.0072	0.089	461089	20.6267	0.00282766	FALSE	FALSE	FALSE	FALSE	TRUE
Alpha-tocopherol	Hand grip strength (right)	rs1404410	7	124248950	C>G,T	SNV	—	—	G	C	0.2147	0.0236	0.00186685	4.56804e-06	1759	G	C	0.198515	0.00167334	0.0052	0.37	461089	20.5976	0.0115873	FALSE	TRUE	FALSE	FALSE	FALSE
Alpha-tocopherol	Hand grip strength (right)	rs1532701	16	55698027	G>A,C	SNV	SLC6A2	—	A	G	0.5456	0.0137	0.00149237	5.07399e-06	7276	A	G	0.538197	0.00112253	0.003	0.450001	461089	20.8544	0.00285879	FALSE	FALSE	FALSE	FALSE	TRUE
Alpha-tocopherol	Hand grip strength (right)	rs2074731	22	30733914	C>A,T	SNV	SF3A1	—	A	C	0.1654	-0.0184	0.00201756	2.30701e-06	7276	A	C	0.162083	0.00343456	0.0039	0.089	461089	22.259	0.00305075	FALSE	FALSE	FALSE	FALSE	TRUE
Alpha-tocopherol	Hand grip strength (right)	rs261342	15	58731153	G>A,C,T	SNV	LIPC;LIPC-AS1	—	C	G	0.794	-0.0169	0.0018016	5.40505e-06	7276	C	G	0.779208	0.00205547	0.0037	0.25	461089	20.8627	0.00285991	FALSE	TRUE	FALSE	FALSE	FALSE
Alpha-tocopherol	Hand grip strength (right)	rs7238006	18	31927898	T>A,C	SNV	—	—	C	T	0.0738	-0.0281	0.00293147	6.77205e-07	7276	C	T	0.069474	-0.00164644	0.0057	0.57	461089	24.3032	0.00332998	FALSE	FALSE	FALSE	FALSE	TRUE
Alpha-tocopherol	Hand grip strength (right)	rs7930821	11	19142695	C>T	SNV	ZDHHC13	—	T	C	0.0202	0.0666	0.0053173	7.52991e-06	1759	T	C	0.019991	-0.00213989	0.0149	0.69	461089	19.9791	0.0112433	FALSE	FALSE	FALSE	FALSE	TRUE
Alpha-tocopherol	Walking pace	rs10163969	18	9067439	G>A,T	SNV	LOC1249—4243	—	T	G	0.0412	-0.0352	0.00327245	9.38491e-06	7276	T	G	0.038886	0.00119769	0.008	0.709999	459915	19.36	0.00265447	FALSE	FALSE	FALSE	FALSE	TRUE
Alpha-tocopherol	Walking pace	rs10245705	7	26129672	C>T	SNV	LOC1—5375199	—	T	C	0.0181	-0.0663	0.00467242	1.94599e-07	7276	T	C	0.019796	0.0122538	0.0127	0.00870001	459915	27.2533	0.00373269	FALSE	FALSE	FALSE	FALSE	TRUE
Alpha-tocopherol	Walking pace	rs10935814	3	150352873	G>A	SNV	—	—	A	G	0.1006	-0.037	0.00193168	9.443e-06	1759	A	G	0.124656	0.000688679	0.0083	0.719999	459915	19.8723	0.0111838	FALSE	FALSE	FALSE	FALSE	TRUE
Alpha-tocopherol	Walking pace	rs11145330	9	71733603	A>C	SNV	—	—	C	A	0.1092	-0.0324	0.00200204	1.945e-06	1759	C	A	0.112965	0.000521917	0.0068	0.79	459915	22.7024	0.0127563	FALSE	FALSE	FALSE	FALSE	TRUE
Alpha-tocopherol	Walking pace	rs11992435	8	81526083	A>G	SNV	—	—	G	A	0.0512	-0.0327	0.00273054	6.38293e-06	7276	G	A	0.058133	0.0027636	0.0072	0.31	459915	20.6267	0.00282766	FALSE	FALSE	FALSE	FALSE	TRUE
Alpha-tocopherol	Walking pace	rs1404410	7	124248950	C>G,T	SNV	—	—	G	C	0.2147	0.0236	0.00158953	4.56804e-06	1759	G	C	0.198549	0.000898773	0.0052	0.57	459915	20.5976	0.0115873	FALSE	TRUE	FALSE	FALSE	FALSE
Alpha-tocopherol	Walking pace	rs1532701	16	55698027	G>A,C	SNV	SLC6A2	—	A	G	0.5456	0.0137	0.00127032	5.07399e-06	7276	A	G	0.538168	-0.00291205	0.003	0.0219999	459915	20.8544	0.00285879	FALSE	FALSE	FALSE	FALSE	TRUE
Alpha-tocopherol	Walking pace	rs2074731	22	30733914	C>A,T	SNV	SF3A1	—	A	C	0.1654	-0.0184	0.00171718	2.30701e-06	7276	A	C	0.162079	0.00137097	0.0039	0.42	459915	22.259	0.00305075	FALSE	FALSE	FALSE	FALSE	TRUE
Alpha-tocopherol	Walking pace	rs261342	15	58731153	G>A,C,T	SNV	LIPC;LIPC-AS1	—	C	G	0.794	-0.0169	0.00153375	5.40505e-06	7276	C	G	0.779113	-0.000221417	0.0037	0.89	459915	20.8627	0.00285991	FALSE	TRUE	FALSE	FALSE	FALSE
Alpha-tocopherol	Walking pace	rs7238006	18	31927898	T>A,C	SNV	—	—	C	T	0.0738	-0.0281	0.00249538	6.77205e-07	7276	C	T	0.069462	0.000614949	0.0057	0.81	459915	24.3032	0.00332998	FALSE	FALSE	FALSE	FALSE	TRUE
Alpha-tocopherol	Walking pace	rs7930821	11	19142695	C>T	SNV	ZDHHC13	—	T	C	0.0202	0.0666	0.00452785	7.52991e-06	1759	T	C	0.019985	-0.00483132	0.0149	0.29	459915	19.9791	0.0112433	FALSE	FALSE	FALSE	FALSE	TRUE
Alpha-tocopherol	Hand grip strength (left)	rs10163969	18	9067439	G>A,T	SNV	LOC1249—4243	—	T	G	0.0412	-0.0352	0.00383773	9.38491e-06	7276	T	G	0.038919	0.00361136	0.008	0.35	461026	19.36	0.00265447	FALSE	FALSE	FALSE	FALSE	TRUE
Alpha-tocopherol	Hand grip strength (left)	rs10245705	7	26129672	C>T	SNV	LOC1—5375199	—	T	C	0.0181	-0.0663	0.00548156	1.94599e-07	7276	T	C	0.019779	0.00923172	0.0127	0.0920005	461026	27.2533	0.00373269	FALSE	FALSE	FALSE	FALSE	TRUE
Alpha-tocopherol	Hand grip strength (left)	rs10935814	3	150352873	G>A	SNV	—	—	A	G	0.1006	-0.037	0.00226495	9.443e-06	1759	A	G	0.124714	-0.0029606	0.0083	0.19	461026	19.8723	0.0111838	FALSE	FALSE	FALSE	FALSE	TRUE
Alpha-tocopherol	Hand grip strength (left)	rs11145330	9	71733603	A>C	SNV	—	—	C	A	0.1092	-0.0324	0.00234817	1.945e-06	1759	C	A	0.112968	0.000212947	0.0068	0.93	461026	22.7024	0.0127563	FALSE	FALSE	FALSE	FALSE	TRUE
Alpha-tocopherol	Hand grip strength (left)	rs11992435	8	81526083	A>G	SNV	—	—	G	A	0.0512	-0.0327	0.00320161	6.38293e-06	7276	G	A	0.058173	0.00420953	0.0072	0.19	461026	20.6267	0.00282766	FALSE	FALSE	FALSE	FALSE	TRUE
Alpha-tocopherol	Hand grip strength (left)	rs1404410	7	124248950	C>G,T	SNV	—	—	G	C	0.2147	0.0236	0.00186421	4.56804e-06	1759	G	C	0.198484	0.000203953	0.0052	0.91	461026	20.5976	0.0115873	FALSE	TRUE	FALSE	FALSE	FALSE
Alpha-tocopherol	Hand grip strength (left)	rs1532701	16	55698027	G>A,C	SNV	SLC6A2	—	A	G	0.5456	0.0137	0.00149021	5.07399e-06	7276	A	G	0.538171	0.00270408	0.003	0.0700003	461026	20.8544	0.00285879	FALSE	FALSE	FALSE	FALSE	TRUE
Alpha-tocopherol	Hand grip strength (left)	rs2074731	22	30733914	C>A,T	SNV	SF3A1	—	A	C	0.1654	-0.0184	0.00201489	2.30701e-06	7276	A	C	0.162041	-0.000458964	0.0039	0.82	461026	22.259	0.00305075	FALSE	FALSE	FALSE	FALSE	TRUE
Alpha-tocopherol	Hand grip strength (left)	rs261342	15	58731153	G>A,C,T	SNV	LIPC;LIPC-AS1	—	C	G	0.794	-0.0169	0.00179932	5.40505e-06	7276	C	G	0.779221	0.001227	0.0037	0.5	461026	20.8627	0.00285991	FALSE	TRUE	FALSE	FALSE	FALSE
Alpha-tocopherol	Hand grip strength (left)	rs7238006	18	31927898	T>A,C	SNV	—	—	C	T	0.0738	-0.0281	0.00292736	6.77205e-07	7276	C	T	0.069467	-0.00114038	0.0057	0.7	461026	24.3032	0.00332998	FALSE	FALSE	FALSE	FALSE	TRUE
Alpha-tocopherol	Hand grip strength (left)	rs7930821	11	19142695	C>T	SNV	ZDHHC13	—	T	C	0.0202	0.0666	0.00531166	7.52991e-06	1759	T	C	0.019972	-0.00194049	0.0149	0.709999	461026	19.9791	0.0112433	FALSE	FALSE	FALSE	FALSE	TRUE
Citrate	Appendicular lean mass	rs10043015	5	168658371	C>T	SNV	SLIT3	—	T	C	0.7113	0.0082	0.0021	5.582e-06	7364	T	C	0.709	0.0076	0.0018	0.000258	450243	20.7531	0.00281102	FALSE	FALSE	FALSE	FALSE	TRUE
Citrate	Appendicular lean mass	rs10514735	3	85798950	A>G	SNV	CADM2	—	G	A	0.015	-0.0346	0.0075	6.50504e-06	7364	G	A	0.0159	0.0001	0.0077	0.9914	450243	20.1916	0.00273518	FALSE	FALSE	FALSE	FALSE	TRUE
Citrate	Appendicular lean mass	rs10787308	10	112908968	G>A,T	SNV	—	—	A	G	0.2701	-0.009	0.0021	6.03893e-07	7364	A	G	0.2724	-0.0025	0.0018	0.2332	450243	25	0.00338432	FALSE	FALSE	FALSE	FALSE	TRUE
Citrate	Appendicular lean mass	rs10992722	9	96163761	C>A,T	SNV	—	—	A	C	0.0163	0.0326	0.007	2.44101e-06	7364	A	C	0.0187	0.0112	0.0069	0.1112	450243	22.3222	0.00302292	FALSE	FALSE	FALSE	FALSE	TRUE
Citrate	Appendicular lean mass	rs11120725	1	216206768	G>A,C	SNV	USH2A	—	A	G	0.4596	-0.0181	0.0019	4.60903e-06	1761	A	G	0.4401	-0.0031	0.0039	0.0998389	450243	21.5391	0.012097	FALSE	FALSE	FALSE	FALSE	TRUE
Citrate	Appendicular lean mass	rs1125471	22	17656724	C>A,G	SNV	—	—	A	C	0.2928	-0.0085	0.0021	4.47404e-06	7364	A	C	0.2942	-0.0032	0.0018	0.1225	450243	22.2994	0.00301984	FALSE	FALSE	FALSE	FALSE	TRUE
Citrate	Appendicular lean mass	rs11905229	20	55151100	C>A,G,T	SNV	LINC—1716	—	G	C	0.5746	-0.0131	0.0019	5.84602e-06	7364	G	C	0.4535	-0.0004	0.0029	0.8163	450243	20.4055	0.00276407	FALSE	TRUE	TRUE	FALSE	FALSE
Citrate	Appendicular lean mass	rs12121428	1	209375114	C>T	SNV	—	—	T	C	0.0535	-0.0197	0.0041	6.09397e-06	7364	T	C	0.0577	-0.0019	0.0044	0.6423	450243	20.046	0.0027155	FALSE	FALSE	FALSE	FALSE	TRUE
Citrate	Appendicular lean mass	rs12625828	20	48844585	G>C,T	SNV	—	—	T	G	0.3366	0.0086	0.002	2.05499e-06	7364	T	G	0.3456	0.0062	0.0018	0.00196399	450243	22.8272	0.00309109	FALSE	FALSE	FALSE	FALSE	TRUE
Citrate	Appendicular lean mass	rs12803308	11	96180609	T>A,C,G	SNV	JRKL-AS1	—	A	T	0.6752	-0.0081	0.002	5.96705e-06	7364	A	T	0.6726	-0.0032	0.0018	0.118	450243	20.25	0.00274307	FALSE	TRUE	FALSE	FALSE	FALSE
Citrate	Appendicular lean mass	rs13130021	4	2277763	T>A,C	SNV	ZFYVE28	—	C	T	0.5688	0.0089	0.0019	1.41101e-06	7364	C	T	0.5624	-0.005	0.0018	0.00814198	450243	24.4475	0.00330978	FALSE	FALSE	FALSE	FALSE	TRUE
Citrate	Appendicular lean mass	rs13151462	4	12670968	A>T	SNV	—	—	T	A	0.4227	-0.0081	0.0019	5.05999e-06	7364	T	A	0.4269	-0.0038	0.0018	0.0467897	450243	20.25	0.00274307	FALSE	TRUE	TRUE	FALSE	FALSE
Citrate	Appendicular lean mass	rs1380634	8	80237893	A>C,G,T	SNV	—	—	G	A	0.2575	0.0083	0.0022	5.17404e-06	7364	G	A	0.2587	0.0027	0.0018	0.2093	450243	21.2623	0.0028798	FALSE	FALSE	FALSE	FALSE	TRUE
Citrate	Appendicular lean mass	rs13966	11	61664992	T>C	SNV	RAB3IL1	—	C	T	0.533	-0.0082	0.0019	9.99402e-06	7364	C	T	0.5251	-0.0089	0.0019	3.55599e-06	450243	18.626	0.00252364	FALSE	FALSE	FALSE	FALSE	TRUE
Citrate	Appendicular lean mass	rs1404373	4	58204024	C>G,T	SNV	—	—	T	C	0.6525	-0.0084	0.002	2.91702e-06	7364	T	C	0.6482	0.0064	0.0018	0.00126	450243	21.7778	0.00294941	FALSE	FALSE	FALSE	FALSE	TRUE
Citrate	Appendicular lean mass	rs1509123	17	6683878	C>A,T	SNV	FBXO39	—	T	C	0.0476	-0.0248	0.0039	5.20295e-09	7364	T	C	0.0627	-0.0118	0.0043	0.00243703	450243	33.2634	0.00449793	FALSE	FALSE	FALSE	FALSE	TRUE
Citrate	Appendicular lean mass	rs1530219	15	39602380	A>G	SNV	LOC1—537—777	—	G	A	0.5203	0.0078	0.0019	9.94191e-06	7364	G	A	0.5246	-0.0068	0.0018	0.000340997	450243	18.7778	0.00254415	FALSE	FALSE	FALSE	FALSE	TRUE
Citrate	Appendicular lean mass	rs170149	17	6595930	G>A	SNV	SLC13A5	—	A	G	0.074	0.0256	0.0036	1.42102e-13	7364	A	G	0.0736	0.0064	0.0035	0.0763695	450243	53.4988	0.00721445	FALSE	FALSE	FALSE	FALSE	TRUE
Citrate	Appendicular lean mass	rs17034684	4	105511810	G>C,T	SNV	CXXC4-AS1;LOC1249——745	—	T	G	0.2881	0.0081	0.0021	7.89896e-06	7364	T	G	0.2882	0.004	0.0018	0.0563495	450243	20.25	0.00274307	FALSE	FALSE	FALSE	FALSE	TRUE
Citrate	Appendicular lean mass	rs2143327	6	146616239	C>T	SNV	GRM1	—	T	C	0.0129	0.0392	0.007	4.27602e-06	7364	T	C	0.0183	0.0027	0.0085	0.6964	450243	21.2684	0.00288062	FALSE	FALSE	FALSE	FALSE	TRUE
Citrate	Appendicular lean mass	rs218682	17	6614288	C>A,T	SNV	SLC13A5	—	T	C	0.3999	0.0093	0.002	2.97502e-07	7364	T	C	0.4008	0.0014	0.0018	0.4659	450243	26.6944	0.00361288	FALSE	FALSE	FALSE	FALSE	TRUE
Citrate	Appendicular lean mass	rs2236299	14	55255335	G>A	SNV	SAMD4A	—	A	G	0.3065	0.0087	0.0021	1.69399e-06	7364	A	G	0.2958	0.0083	0.0018	7.03493e-05	450243	23.3611	0.00316316	FALSE	FALSE	FALSE	FALSE	TRUE
Citrate	Appendicular lean mass	rs2239337	16	22911553	G>A,C	SNV	HS3ST2	—	C	G	0.0356	0.023	0.0054	7.51398e-06	7364	C	G	0.0325	0.0043	0.0051	0.4221	450243	20.3383	0.002755	FALSE	TRUE	FALSE	FALSE	FALSE
Citrate	Appendicular lean mass	rs2370136	19	57619241	T>C,G	SNV	—	—	C	T	0.5125	0.0086	0.0019	1.24899e-06	7364	C	T	0.5338	-0.0001	0.0018	0.9744	450243	22.8272	0.00309109	FALSE	FALSE	FALSE	FALSE	TRUE
Citrate	Appendicular lean mass	rs2534835	5	56948443	G>A,T	SNV	LOC1—19285—5	—	T	G	0.2407	-0.0083	0.0022	6.23003e-06	7364	T	G	0.2453	-0.0016	0.0018	0.4634	450243	21.2623	0.0028798	FALSE	FALSE	FALSE	FALSE	TRUE
Citrate	Appendicular lean mass	rs3193970	10	97072008	T>C	SNV	SORBS1	—	C	T	0.4199	-0.0081	0.0019	6.06499e-06	7364	C	T	0.427	-0.0009	0.0018	0.635801	450243	20.25	0.00274307	FALSE	FALSE	FALSE	FALSE	TRUE
Citrate	Appendicular lean mass	rs4235093	4	72346252	A>G,T	SNV	SLC4A4	—	G	A	0.7126	0.0083	0.0021	5.03999e-06	7364	G	A	0.7082	0.0019	0.0018	0.3715	450243	21.2623	0.0028798	FALSE	FALSE	FALSE	FALSE	TRUE
Citrate	Appendicular lean mass	rs4779800	15	29411326	G>A	SNV	FAM189A1	—	A	G	0.8831	-0.0122	0.003	6.05606e-06	7364	A	G	0.8881	0.0009	0.0027	0.760001	450243	20.417	0.00276563	FALSE	FALSE	FALSE	FALSE	TRUE
Citrate	Appendicular lean mass	rs588973	19	50736956	G>A,C	SNV	MYH14	—	A	G	0.646	0.009	0.002	6.79501e-06	5603	A	G	0.6473	0.0019	0.002	0.3503	450243	20.25	0.0036024	FALSE	FALSE	FALSE	FALSE	TRUE
Citrate	Appendicular lean mass	rs6077792	20	1096116	G>T	SNV	PSMF1	—	T	G	0.3	-0.0085	0.0021	2.82098e-06	7364	T	G	0.3041	0.002	0.0018	0.3366	450243	22.2994	0.00301984	FALSE	FALSE	FALSE	FALSE	TRUE
Citrate	Appendicular lean mass	rs6507399	18	38732045	A>C,G	SNV	—	—	G	A	0.3287	0.0101	0.002	1.70298e-08	7364	G	A	0.3357	0.0003	0.0018	0.8749	450243	31.4846	0.00425842	FALSE	FALSE	FALSE	FALSE	TRUE
Citrate	Appendicular lean mass	rs6678076	1	199233200	G>A	SNV	LINC—2789	—	A	G	0.0339	-0.0252	0.005	1.084e-06	7364	A	G	0.0368	-0.0031	0.0052	0.5403	450243	23.4852	0.00317991	FALSE	FALSE	FALSE	FALSE	TRUE
Citrate	Appendicular lean mass	rs7105815	11	12309693	G>A	SNV	MICAL2	—	A	G	0.2968	0.0091	0.0021	4.93401e-07	7364	A	G	0.2971	0.0006	0.0018	0.772101	450243	25.5586	0.00345969	FALSE	FALSE	FALSE	FALSE	TRUE
Citrate	Appendicular lean mass	rs7152965	14	63641417	A>G	SNV	LOC1—537—531	—	G	A	0.5948	-0.0079	0.0019	9.00409e-06	7364	G	A	0.5808	-0.0021	0.0018	0.2807	450243	19.2623	0.00260963	FALSE	FALSE	FALSE	FALSE	TRUE
Citrate	Appendicular lean mass	rs7584253	2	48927246	A>C	SNV	LHCGR;STON1-GTF2A1L	—	C	A	0.2953	-0.0083	0.0021	5.04301e-06	7364	C	A	0.2981	0.0036	0.0018	0.0795207	450243	21.2623	0.0028798	FALSE	FALSE	FALSE	FALSE	TRUE
Citrate	Appendicular lean mass	rs7710027	5	55901945	C>A,T	SNV	C5orf67	—	T	C	0.2886	0.0081	0.0021	9.15503e-06	7364	T	C	0.2925	-0.0018	0.0018	0.3778	450243	20.25	0.00274307	FALSE	FALSE	FALSE	FALSE	TRUE
Citrate	Appendicular lean mass	rs7851531	9	85126285	A>C,G,T	SNV	LOC1—7987—87	—	G	A	0.3406	0.009	0.002	6.46696e-07	7364	G	A	0.3659	0.0097	0.0018	8.36893e-07	450243	25	0.00338432	FALSE	FALSE	FALSE	FALSE	TRUE
Citrate	Appendicular lean mass	rs7919076	10	68328936	C>T	SNV	CTNNA3	—	T	C	0.3416	-0.0081	0.002	7.79094e-06	7364	T	C	0.3387	-0.0017	0.0018	0.4062	450243	20.25	0.00274307	FALSE	FALSE	FALSE	FALSE	TRUE
Citrate	Appendicular lean mass	rs8017368	14	63527183	A>C,G	SNV	—	—	C	A	0.3548	0.0083	0.002	3.85301e-06	7364	C	A	0.3694	0.0019	0.0018	0.3238	450243	21.2623	0.0028798	FALSE	FALSE	FALSE	FALSE	TRUE
Citrate	Appendicular lean mass	rs8025554	15	32418417	C>A,G,T	SNV	CHRNA7	—	G	C	0.4824	0.008	0.0019	6.64401e-06	7364	G	C	0.4712	0.0004	0.0018	0.8493	450243	19.7531	0.00267593	FALSE	TRUE	TRUE	FALSE	FALSE
Citrate	Appendicular lean mass	rs807670	22	19154608	A>C,G,T	SNV	—	—	C	A	0.579	-0.011	0.0019	6.84101e-10	7364	C	A	0.5677	0.0029	0.0018	0.1385	450243	37.3457	0.00504716	FALSE	FALSE	FALSE	FALSE	TRUE
Citrate	Appendicular lean mass	rs835154	5	14876569	G>A	SNV	—	—	A	G	0.5753	-0.0114	0.0019	1.14699e-10	7364	A	G	0.5556	0.0004	0.0018	0.8476	450243	40.1111	0.00541887	FALSE	FALSE	FALSE	FALSE	TRUE
Citrate	Appendicular lean mass	rs868395	9	85175793	G>A,T	SNV	LOC1—537611—;LOC1—7987—87	—	T	G	0.6653	0.0101	0.002	2.031e-08	7364	T	G	0.6601	0.0055	0.0018	0.00634805	450243	31.4846	0.00425842	FALSE	FALSE	FALSE	FALSE	TRUE
Citrate	Appendicular lean mass	rs889128	19	10131693	T>A,G	SNV	RDH8	—	G	T	0.3335	-0.0082	0.002	6.75398e-06	7364	G	T	0.3416	-0.0007	0.0018	0.7375	450243	20.7531	0.00281102	FALSE	FALSE	FALSE	FALSE	TRUE
Citrate	Appendicular lean mass	rs906749	17	6682233	A>C,G,T	SNV	FBXO39	—	G	A	0.2842	-0.0105	0.0022	1.084e-08	7364	G	A	0.2815	-0.0004	0.0018	0.8597	450243	34.0278	0.00460082	FALSE	FALSE	FALSE	FALSE	TRUE
Citrate	Appendicular lean mass	rs910616	6	44074976	T>A,C,G	SNV	POLR1C	—	C	T	0.5009	0.0093	0.0019	1.97201e-07	7364	C	T	0.4994	-0.0018	0.0018	0.3517	450243	26.6944	0.00361288	FALSE	FALSE	FALSE	FALSE	TRUE
Citrate	Appendicular lean mass	rs9327706	5	134512608	C>A	SNV	PITX1-AS1	—	A	C	0.5937	0.0081	0.0019	5.61203e-06	7364	A	C	0.5981	0.0111	0.0018	7.55005e-09	450243	20.25	0.00274307	FALSE	FALSE	FALSE	FALSE	TRUE
Citrate	Appendicular lean mass	rs9372398	6	114833591	T>A,C,G	SNV	LNCPOIR	—	C	T	0.4547	-0.0081	0.0019	6.73504e-06	7364	C	T	0.5515	0.0008	0.0018	0.668099	450243	20.25	0.00274307	FALSE	FALSE	FALSE	FALSE	TRUE
Citrate	Appendicular lean mass	rs9389071	6	133674634	G>A,T	SNV	EYA4	—	A	G	0.1579	-0.012	0.0026	5.63793e-06	7364	A	G	0.158	-0.0079	0.0026	0.00210902	450243	21.3018	0.00288513	FALSE	FALSE	FALSE	FALSE	TRUE
Citrate	Appendicular lean mass	rs940697	7	143183203	G>A	SNV	EPHA1-AS1	—	A	G	0.2701	0.0082	0.0021	5.70598e-06	7364	A	G	0.2863	-0.0021	0.0018	0.3206	450243	20.7531	0.00281102	FALSE	FALSE	FALSE	FALSE	TRUE
Citrate	Hand grip strength (right)	rs10043015	5	168658371	C>T	SNV	SLIT3	—	T	C	0.7113	0.0082	0.0016455	5.582e-06	7364	T	C	0.708732	0.00109927	0.0018	0.5	461089	20.7531	0.00281102	FALSE	FALSE	FALSE	FALSE	TRUE
Citrate	Hand grip strength (right)	rs10514735	3	85798950	A>G	SNV	CADM2	—	G	A	0.015	-0.0346	0.00590231	6.50504e-06	7364	G	A	0.016034	-0.00363937	0.0077	0.54	461089	20.1916	0.00273518	FALSE	FALSE	FALSE	FALSE	TRUE
Citrate	Hand grip strength (right)	rs10787308	10	112908968	G>A,T	SNV	—	—	A	G	0.2701	-0.009	0.00167096	6.03893e-07	7364	A	G	0.272431	-0.000401977	0.0018	0.81	461089	25	0.00338432	FALSE	FALSE	FALSE	FALSE	TRUE
Citrate	Hand grip strength (right)	rs10992722	9	96163761	C>A,T	SNV	—	—	A	C	0.0163	0.0326	0.0055081	2.44101e-06	7364	A	C	0.018716	-0.00539527	0.0069	0.33	461089	22.3222	0.00302292	FALSE	FALSE	FALSE	FALSE	TRUE
Citrate	Hand grip strength (right)	rs11120725	1	216206768	G>A,C	SNV	USH2A	—	A	G	0.4596	-0.0181	0.00150828	4.60903e-06	1761	A	G	0.440344	-0.000947265	0.0039	0.53	461089	21.5391	0.012097	FALSE	FALSE	FALSE	FALSE	TRUE
Citrate	Hand grip strength (right)	rs1125471	22	17656724	C>A,G	SNV	—	—	A	C	0.2928	-0.0085	0.00163659	4.47404e-06	7364	A	C	0.294102	0.00188077	0.0018	0.25	461089	22.2994	0.00301984	FALSE	FALSE	FALSE	FALSE	TRUE
Citrate	Hand grip strength (right)	rs11905229	20	55151100	C>A,G,T	SNV	LINC—1716	—	G	C	0.5746	-0.0131	0.00150536	5.84602e-06	7364	G	C	0.453939	0.000135216	0.0029	0.93	461089	20.4055	0.00276407	FALSE	TRUE	TRUE	FALSE	FALSE
Citrate	Hand grip strength (right)	rs12121428	1	209375114	C>T	SNV	—	—	T	C	0.0535	-0.0197	0.0032969	6.09397e-06	7364	T	C	0.057507	-0.003784	0.0044	0.25	461089	20.046	0.0027155	FALSE	FALSE	FALSE	FALSE	TRUE
Citrate	Hand grip strength (right)	rs12625828	20	48844585	G>C,T	SNV	—	—	T	G	0.3366	0.0086	0.00156666	2.05499e-06	7364	T	G	0.345437	0.00389563	0.0018	0.0129999	461089	22.8272	0.00309109	FALSE	FALSE	FALSE	FALSE	TRUE
Citrate	Hand grip strength (right)	rs12803308	11	96180609	T>A,C,G	SNV	JRKL-AS1	—	A	T	0.6752	-0.0081	0.00158724	5.96705e-06	7364	A	T	0.672847	-0.0030396	0.0018	0.0549997	461089	20.25	0.00274307	FALSE	TRUE	FALSE	FALSE	FALSE
Citrate	Hand grip strength (right)	rs13130021	4	2277763	T>A,C	SNV	ZFYVE28	—	C	T	0.5688	0.0089	0.00150062	1.41101e-06	7364	C	T	0.562543	0.00050525	0.0018	0.74	461089	24.4475	0.00330978	FALSE	FALSE	FALSE	FALSE	TRUE
Citrate	Hand grip strength (right)	rs13151462	4	12670968	A>T	SNV	—	—	T	A	0.4227	-0.0081	0.00150426	5.05999e-06	7364	T	A	0.426879	-0.00168615	0.0018	0.26	461089	20.25	0.00274307	FALSE	TRUE	TRUE	FALSE	FALSE
Citrate	Hand grip strength (right)	rs1380634	8	80237893	A>C,G,T	SNV	—	—	G	A	0.2575	0.0083	0.00170378	5.17404e-06	7364	G	A	0.258976	4.57703e-05	0.0018	0.98	461089	21.2623	0.0028798	FALSE	FALSE	FALSE	FALSE	TRUE
Citrate	Hand grip strength (right)	rs13966	11	61664992	T>C	SNV	RAB3IL1	—	C	T	0.533	-0.0082	0.00150266	9.99402e-06	7364	C	T	0.524996	0.00360667	0.0019	0.016	461089	18.626	0.00252364	FALSE	FALSE	FALSE	FALSE	TRUE
Citrate	Hand grip strength (right)	rs1404373	4	58204024	C>G,T	SNV	—	—	T	C	0.6525	-0.0084	0.0015585	2.91702e-06	7364	T	C	0.64851	-0.00244278	0.0018	0.12	461089	21.7778	0.00294941	FALSE	FALSE	FALSE	FALSE	TRUE
Citrate	Hand grip strength (right)	rs1509123	17	6683878	C>A,T	SNV	FBXO39	—	T	C	0.0476	-0.0248	0.0030664	5.20295e-09	7364	T	C	0.062746	-0.00351951	0.0043	0.25	461089	33.2634	0.00449793	FALSE	FALSE	FALSE	FALSE	TRUE
Citrate	Hand grip strength (right)	rs1530219	15	39602380	A>G	SNV	LOC1—537—777	—	G	A	0.5203	0.0078	0.00148989	9.94191e-06	7364	G	A	0.524666	6.30098e-05	0.0018	0.97	461089	18.7778	0.00254415	FALSE	FALSE	FALSE	FALSE	TRUE
Citrate	Hand grip strength (right)	rs170149	17	6595930	G>A	SNV	SLC13A5	—	A	G	0.074	0.0256	0.002848	1.42102e-13	7364	A	G	0.0739	0.0077215	0.0035	0.00669993	461089	53.4988	0.00721445	FALSE	FALSE	FALSE	FALSE	TRUE
Citrate	Hand grip strength (right)	rs17034684	4	105511810	G>C,T	SNV	CXXC4-AS1;LOC1249——745	—	T	G	0.2881	0.0081	0.00164854	7.89896e-06	7364	T	G	0.288139	-0.000177688	0.0018	0.91	461089	20.25	0.00274307	FALSE	FALSE	FALSE	FALSE	TRUE
Citrate	Hand grip strength (right)	rs2143327	6	146616239	C>T	SNV	GRM1	—	T	C	0.0129	0.0392	0.00551107	4.27602e-06	7364	T	C	0.018473	0.00267701	0.0085	0.630001	461089	21.2684	0.00288062	FALSE	FALSE	FALSE	FALSE	TRUE
Citrate	Hand grip strength (right)	rs218682	17	6614288	C>A,T	SNV	SLC13A5	—	T	C	0.3999	0.0093	0.00154094	2.97502e-07	7364	T	C	0.401214	0.0017782	0.0018	0.25	461089	26.6944	0.00361288	FALSE	FALSE	FALSE	FALSE	TRUE
Citrate	Hand grip strength (right)	rs2236299	14	55255335	G>A	SNV	SAMD4A	—	A	G	0.3065	0.0087	0.00163552	1.69399e-06	7364	A	G	0.295521	-0.00352685	0.0018	0.0309999	461089	23.3611	0.00316316	FALSE	FALSE	FALSE	FALSE	TRUE
Citrate	Hand grip strength (right)	rs2239337	16	22911553	G>A,C	SNV	HS3ST2	—	C	G	0.0356	0.023	0.00421385	7.51398e-06	7364	C	G	0.032582	0.00227769	0.0051	0.59	461089	20.3383	0.002755	FALSE	TRUE	FALSE	FALSE	FALSE
Citrate	Hand grip strength (right)	rs2370136	19	57619241	T>C,G	SNV	—	—	C	T	0.5125	0.0086	0.00149084	1.24899e-06	7364	C	T	0.533627	-0.00133638	0.0018	0.37	461089	22.8272	0.00309109	FALSE	FALSE	FALSE	FALSE	TRUE
Citrate	Hand grip strength (right)	rs2534835	5	56948443	G>A,T	SNV	LOC1—19285—5	—	T	G	0.2407	-0.0083	0.00173049	6.23003e-06	7364	T	G	0.24547	0.00221433	0.0018	0.2	461089	21.2623	0.0028798	FALSE	FALSE	FALSE	FALSE	TRUE
Citrate	Hand grip strength (right)	rs3193970	10	97072008	T>C	SNV	SORBS1	—	C	T	0.4199	-0.0081	0.0015072	6.06499e-06	7364	C	T	0.426845	0.000318972	0.0018	0.83	461089	20.25	0.00274307	FALSE	FALSE	FALSE	FALSE	TRUE
Citrate	Hand grip strength (right)	rs4235093	4	72346252	A>G,T	SNV	SLC4A4	—	G	A	0.7126	0.0083	0.00163977	5.03999e-06	7364	G	A	0.707639	0.00179366	0.0018	0.27	461089	21.2623	0.0028798	FALSE	FALSE	FALSE	FALSE	TRUE
Citrate	Hand grip strength (right)	rs4589188	10	5567914	G>A	SNV	CALML3;CALML3-AS1	—	A	G	0.2827	0.0122	0.00163303	3.34303e-06	7364	A	G	0.30728	-0.000820374	0.0026	0.62	461089	22.0178	0.00298181	FALSE	FALSE	FALSE	FALSE	TRUE
Citrate	Hand grip strength (right)	rs4779800	15	29411326	G>A	SNV	FAM189A1	—	A	G	0.8831	-0.0122	0.00237029	6.05606e-06	7364	A	G	0.887907	-5.43617e-05	0.0027	0.98	461089	20.417	0.00276563	FALSE	FALSE	FALSE	FALSE	TRUE
Citrate	Hand grip strength (right)	rs588973	19	50736956	G>A,C	SNV	MYH14	—	A	G	0.646	0.009	0.0015553	6.79501e-06	5603	A	G	0.647222	-0.00032071	0.002	0.84	461089	20.25	0.0036024	FALSE	FALSE	FALSE	FALSE	TRUE
Citrate	Hand grip strength (right)	rs6077792	20	1096116	G>T	SNV	PSMF1	—	T	G	0.3	-0.0085	0.00161671	2.82098e-06	7364	T	G	0.304094	-0.000311117	0.0018	0.85	461089	22.2994	0.00301984	FALSE	FALSE	FALSE	FALSE	TRUE
Citrate	Hand grip strength (right)	rs6507399	18	38732045	A>C,G	SNV	—	—	G	A	0.3287	0.0101	0.00158207	1.70298e-08	7364	G	A	0.335725	0.000191739	0.0018	0.9	461089	31.4846	0.00425842	FALSE	FALSE	FALSE	FALSE	TRUE
Citrate	Hand grip strength (right)	rs6678076	1	199233200	G>A	SNV	LINC—2789	—	A	G	0.0339	-0.0252	0.00396222	1.084e-06	7364	A	G	0.036875	-0.00152344	0.0052	0.7	461089	23.4852	0.00317991	FALSE	FALSE	FALSE	FALSE	TRUE
Citrate	Hand grip strength (right)	rs7105815	11	12309693	G>A	SNV	MICAL2	—	A	G	0.2968	0.0091	0.00162526	4.93401e-07	7364	A	G	0.29713	-0.00131645	0.0018	0.42	461089	25.5586	0.00345969	FALSE	FALSE	FALSE	FALSE	TRUE
Citrate	Hand grip strength (right)	rs7152965	14	63641417	A>G	SNV	LOC1—537—531	—	G	A	0.5948	-0.0079	0.00151164	9.00409e-06	7364	G	A	0.580779	-0.000327839	0.0018	0.83	461089	19.2623	0.00260963	FALSE	FALSE	FALSE	FALSE	TRUE
Citrate	Hand grip strength (right)	rs7584253	2	48927246	A>C	SNV	LHCGR;STON1-GTF2A1L	—	C	A	0.2953	-0.0083	0.00163095	5.04301e-06	7364	C	A	0.297772	-0.000389919	0.0018	0.81	461089	21.2623	0.0028798	FALSE	FALSE	FALSE	FALSE	TRUE
Citrate	Hand grip strength (right)	rs7710027	5	55901945	C>A,T	SNV	C5orf67	—	T	C	0.2886	0.0081	0.00163611	9.15503e-06	7364	T	C	0.292515	0.000799081	0.0018	0.630001	461089	20.25	0.00274307	FALSE	FALSE	FALSE	FALSE	TRUE
Citrate	Hand grip strength (right)	rs7851531	9	85126285	A>C,G,T	SNV	LOC1—7987—87	—	G	A	0.3406	0.009	0.00155316	6.46696e-07	7364	G	A	0.366195	0.00117028	0.0018	0.450001	461089	25	0.00338432	FALSE	FALSE	FALSE	FALSE	TRUE
Citrate	Hand grip strength (right)	rs7919076	10	68328936	C>T	SNV	CTNNA3	—	T	C	0.3416	-0.0081	0.00158316	7.79094e-06	7364	T	C	0.338888	-1.954e-05	0.0018	0.99	461089	20.25	0.00274307	FALSE	FALSE	FALSE	FALSE	TRUE
Citrate	Hand grip strength (right)	rs8017368	14	63527183	A>C,G	SNV	—	—	C	A	0.3548	0.0083	0.0015414	3.85301e-06	7364	C	A	0.36939	0.00189153	0.0018	0.22	461089	21.2623	0.0028798	FALSE	FALSE	FALSE	FALSE	TRUE
Citrate	Hand grip strength (right)	rs8025554	15	32418417	C>A,G,T	SNV	CHRNA7	—	G	C	0.4824	0.008	0.00149166	6.64401e-06	7364	G	C	0.471647	0.00131714	0.0018	0.38	461089	19.7531	0.00267593	FALSE	TRUE	TRUE	FALSE	FALSE
Citrate	Hand grip strength (right)	rs807670	22	19154608	A>C,G,T	SNV	—	—	C	A	0.579	-0.011	0.00151231	6.84101e-10	7364	C	A	0.567957	0.00126357	0.0018	0.4	461089	37.3457	0.00504716	FALSE	FALSE	FALSE	FALSE	TRUE
Citrate	Hand grip strength (right)	rs835154	5	14876569	G>A	SNV	—	—	A	G	0.5753	-0.0114	0.00150687	1.14699e-10	7364	A	G	0.55563	0.000207477	0.0018	0.89	461089	40.1111	0.00541887	FALSE	FALSE	FALSE	FALSE	TRUE
Citrate	Hand grip strength (right)	rs868395	9	85175793	G>A,T	SNV	LOC1—537611—;LOC1—7987—87	—	T	G	0.6653	0.0101	0.00157597	2.031e-08	7364	T	G	0.660432	0.00179958	0.0018	0.25	461089	31.4846	0.00425842	FALSE	FALSE	FALSE	FALSE	TRUE
Citrate	Hand grip strength (right)	rs889128	19	10131693	T>A,G	SNV	RDH8	—	G	T	0.3335	-0.0082	0.00156813	6.75398e-06	7364	G	T	0.341835	0.00571489	0.0018	0.000269998	461089	20.7531	0.00281102	FALSE	FALSE	FALSE	FALSE	TRUE
Citrate	Hand grip strength (right)	rs906749	17	6682233	A>C,G,T	SNV	FBXO39	—	G	A	0.2842	-0.0105	0.00170139	1.084e-08	7364	G	A	0.281819	0.00183604	0.0018	0.28	461089	34.0278	0.00460082	FALSE	FALSE	FALSE	FALSE	TRUE
Citrate	Hand grip strength (right)	rs910616	6	44074976	T>A,C,G	SNV	POLR1C	—	C	T	0.5009	0.0093	0.00148703	1.97201e-07	7364	C	T	0.499644	-0.00130156	0.0018	0.38	461089	26.6944	0.00361288	FALSE	FALSE	FALSE	FALSE	TRUE
Citrate	Hand grip strength (right)	rs9327706	5	134512608	C>A	SNV	PITX1-AS1	—	A	C	0.5937	0.0081	0.00151527	5.61203e-06	7364	A	C	0.597926	0.00138653	0.0018	0.36	461089	20.25	0.00274307	FALSE	FALSE	FALSE	FALSE	TRUE
Citrate	Hand grip strength (right)	rs9372398	6	114833591	T>A,C,G	SNV	LNCPOIR	—	C	T	0.4547	-0.0081	0.0014947	6.73504e-06	7364	C	T	0.551799	-0.000220488	0.0018	0.88	461089	20.25	0.00274307	FALSE	FALSE	FALSE	FALSE	TRUE
Citrate	Hand grip strength (right)	rs9389071	6	133674634	G>A,T	SNV	EYA4	—	A	G	0.1579	-0.012	0.00203863	5.63793e-06	7364	A	G	0.157897	0.000668668	0.0026	0.74	461089	21.3018	0.00288513	FALSE	FALSE	FALSE	FALSE	TRUE
Citrate	Hand grip strength (right)	rs940697	7	143183203	G>A	SNV	EPHA1-AS1	—	A	G	0.2701	0.0082	0.00164688	5.70598e-06	7364	A	G	0.286509	0.00168582	0.0018	0.31	461089	20.7531	0.00281102	FALSE	FALSE	FALSE	FALSE	TRUE
Citrate	Walking pace	rs10043015	5	168658371	C>T	SNV	SLIT3	—	T	C	0.7113	0.0082	0.00140143	5.582e-06	7364	T	C	0.708783	0.000729189	0.0018	0.6	459915	20.7531	0.00281102	FALSE	FALSE	FALSE	FALSE	TRUE
Citrate	Walking pace	rs10514735	3	85798950	A>G	SNV	CADM2	—	G	A	0.015	-0.0346	0.00502815	6.50504e-06	7364	G	A	0.016022	0.00212778	0.0077	0.67	459915	20.1916	0.00273518	FALSE	FALSE	FALSE	FALSE	TRUE
Citrate	Walking pace	rs10787308	10	112908968	G>A,T	SNV	—	—	A	G	0.2701	-0.009	0.00142279	6.03893e-07	7364	A	G	0.272377	0.00112216	0.0018	0.43	459915	25	0.00338432	FALSE	FALSE	FALSE	FALSE	TRUE
Citrate	Walking pace	rs10992722	9	96163761	C>A,T	SNV	—	—	A	C	0.0163	0.0326	0.00468985	2.44101e-06	7364	A	C	0.018712	0.00287274	0.0069	0.54	459915	22.3222	0.00302292	FALSE	FALSE	FALSE	FALSE	TRUE
Citrate	Walking pace	rs11120725	1	216206768	G>A,C	SNV	USH2A	—	A	G	0.4596	-0.0181	0.00128489	4.60903e-06	1761	A	G	0.440302	0.00249041	0.0039	0.0530005	459915	21.5391	0.012097	FALSE	FALSE	FALSE	FALSE	TRUE
Citrate	Walking pace	rs1125471	22	17656724	C>A,G	SNV	—	—	A	C	0.2928	-0.0085	0.00139296	4.47404e-06	7364	A	C	0.29411	0.00103112	0.0018	0.46	459915	22.2994	0.00301984	FALSE	FALSE	FALSE	FALSE	TRUE
Citrate	Walking pace	rs11905229	20	55151100	C>A,G,T	SNV	LINC—1716	—	G	C	0.5746	-0.0131	0.00128152	5.84602e-06	7364	G	C	0.453891	-0.0010805	0.0029	0.4	459915	20.4055	0.00276407	FALSE	TRUE	TRUE	FALSE	FALSE
Citrate	Walking pace	rs12121428	1	209375114	C>T	SNV	—	—	T	C	0.0535	-0.0197	0.00280915	6.09397e-06	7364	T	C	0.057496	-0.0043815	0.0044	0.12	459915	20.046	0.0027155	FALSE	FALSE	FALSE	FALSE	TRUE
Citrate	Walking pace	rs12625828	20	48844585	G>C,T	SNV	—	—	T	G	0.3366	0.0086	0.00133365	2.05499e-06	7364	T	G	0.345469	-0.000753717	0.0018	0.57	459915	22.8272	0.00309109	FALSE	FALSE	FALSE	FALSE	TRUE
Citrate	Walking pace	rs12803308	11	96180609	T>A,C,G	SNV	JRKL-AS1	—	A	T	0.6752	-0.0081	0.00135135	5.96705e-06	7364	A	T	0.672763	0.00154386	0.0018	0.25	459915	20.25	0.00274307	FALSE	TRUE	FALSE	FALSE	FALSE
Citrate	Walking pace	rs13130021	4	2277763	T>A,C	SNV	ZFYVE28	—	C	T	0.5688	0.0089	0.00127788	1.41101e-06	7364	C	T	0.562536	-0.000383618	0.0018	0.760001	459915	24.4475	0.00330978	FALSE	FALSE	FALSE	FALSE	TRUE
Citrate	Walking pace	rs13151462	4	12670968	A>T	SNV	—	—	T	A	0.4227	-0.0081	0.00128086	5.05999e-06	7364	T	A	0.426901	0.00277851	0.0018	0.0299999	459915	20.25	0.00274307	FALSE	TRUE	TRUE	FALSE	FALSE
Citrate	Walking pace	rs1380634	8	80237893	A>C,G,T	SNV	—	—	G	A	0.2575	0.0083	0.00145059	5.17404e-06	7364	G	A	0.25895	0.000559617	0.0018	0.7	459915	21.2623	0.0028798	FALSE	FALSE	FALSE	FALSE	TRUE
Citrate	Walking pace	rs13966	11	61664992	T>C	SNV	RAB3IL1	—	C	T	0.533	-0.0082	0.00127931	9.99402e-06	7364	C	T	0.525054	0.003029	0.0019	0.0179999	459915	18.626	0.00252364	FALSE	FALSE	FALSE	FALSE	TRUE
Citrate	Walking pace	rs1404373	4	58204024	C>G,T	SNV	—	—	T	C	0.6525	-0.0084	0.00132731	2.91702e-06	7364	T	C	0.648573	0.00112247	0.0018	0.4	459915	21.7778	0.00294941	FALSE	FALSE	FALSE	FALSE	TRUE
Citrate	Walking pace	rs1509123	17	6683878	C>A,T	SNV	FBXO39	—	T	C	0.0476	-0.0248	0.00261074	5.20295e-09	7364	T	C	0.062719	0.0027984	0.0043	0.28	459915	33.2634	0.00449793	FALSE	FALSE	FALSE	FALSE	TRUE
Citrate	Walking pace	rs1530219	15	39602380	A>G	SNV	LOC1—537—777	—	G	A	0.5203	0.0078	0.00126853	9.94191e-06	7364	G	A	0.524664	0.00230374	0.0018	0.0690001	459915	18.7778	0.00254415	FALSE	FALSE	FALSE	FALSE	TRUE
Citrate	Walking pace	rs170149	17	6595930	G>A	SNV	SLC13A5	—	A	G	0.074	0.0256	0.00242569	1.42102e-13	7364	A	G	0.073832	0.00472066	0.0035	0.0519996	459915	53.4988	0.00721445	FALSE	FALSE	FALSE	FALSE	TRUE
Citrate	Walking pace	rs17034684	4	105511810	G>C,T	SNV	CXXC4-AS1;LOC1249——745	—	T	G	0.2881	0.0081	0.00140398	7.89896e-06	7364	T	G	0.288257	0.00023034	0.0018	0.87	459915	20.25	0.00274307	FALSE	FALSE	FALSE	FALSE	TRUE
Citrate	Walking pace	rs2143327	6	146616239	C>T	SNV	GRM1	—	T	C	0.0129	0.0392	0.00469288	4.27602e-06	7364	T	C	0.018478	-0.00434299	0.0085	0.35	459915	21.2684	0.00288062	FALSE	FALSE	FALSE	FALSE	TRUE
Citrate	Walking pace	rs218682	17	6614288	C>A,T	SNV	SLC13A5	—	T	C	0.3999	0.0093	0.00131191	2.97502e-07	7364	T	C	0.401132	0.00173001	0.0018	0.19	459915	26.6944	0.00361288	FALSE	FALSE	FALSE	FALSE	TRUE
Citrate	Walking pace	rs2236299	14	55255335	G>A	SNV	SAMD4A	—	A	G	0.3065	0.0087	0.00139218	1.69399e-06	7364	A	G	0.295618	-0.00322648	0.0018	0.02	459915	23.3611	0.00316316	FALSE	FALSE	FALSE	FALSE	TRUE
Citrate	Walking pace	rs2239337	16	22911553	G>A,C	SNV	HS3ST2	—	C	G	0.0356	0.023	0.00358836	7.51398e-06	7364	C	G	0.03256	-0.00122201	0.0051	0.73	459915	20.3383	0.002755	FALSE	TRUE	FALSE	FALSE	FALSE
Citrate	Walking pace	rs2370136	19	57619241	T>C,G	SNV	—	—	C	T	0.5125	0.0086	0.00126902	1.24899e-06	7364	C	T	0.533655	-0.00328695	0.0018	0.00959997	459915	22.8272	0.00309109	FALSE	FALSE	FALSE	FALSE	TRUE
Citrate	Walking pace	rs2534835	5	56948443	G>A,T	SNV	LOC1—19285—5	—	T	G	0.2407	-0.0083	0.00147393	6.23003e-06	7364	T	G	0.24542	0.00191884	0.0018	0.19	459915	21.2623	0.0028798	FALSE	FALSE	FALSE	FALSE	TRUE
Citrate	Walking pace	rs3193970	10	97072008	T>C	SNV	SORBS1	—	C	T	0.4199	-0.0081	0.00128339	6.06499e-06	7364	C	T	0.426848	0.00103289	0.0018	0.42	459915	20.25	0.00274307	FALSE	FALSE	FALSE	FALSE	TRUE
Citrate	Walking pace	rs4235093	4	72346252	A>G,T	SNV	SLC4A4	—	G	A	0.7126	0.0083	0.00139652	5.03999e-06	7364	G	A	0.707729	6.36697e-05	0.0018	0.96	459915	21.2623	0.0028798	FALSE	FALSE	FALSE	FALSE	TRUE
Citrate	Walking pace	rs4589188	10	5567914	G>A	SNV	CALML3;CALML3-AS1	—	A	G	0.2827	0.0122	0.00139047	3.34303e-06	7364	A	G	0.307206	-0.000684523	0.0026	0.62	459915	22.0178	0.00298181	FALSE	FALSE	FALSE	FALSE	TRUE
Citrate	Walking pace	rs4779800	15	29411326	G>A	SNV	FAM189A1	—	A	G	0.8831	-0.0122	0.00201789	6.05606e-06	7364	A	G	0.887915	0.00207893	0.0027	0.3	459915	20.417	0.00276563	FALSE	FALSE	FALSE	FALSE	TRUE
Citrate	Walking pace	rs588973	19	50736956	G>A,C	SNV	MYH14	—	A	G	0.646	0.009	0.00132372	6.79501e-06	5603	A	G	0.647258	-0.0020738	0.002	0.12	459915	20.25	0.0036024	FALSE	FALSE	FALSE	FALSE	TRUE
Citrate	Walking pace	rs6077792	20	1096116	G>T	SNV	PSMF1	—	T	G	0.3	-0.0085	0.00137598	2.82098e-06	7364	T	G	0.304134	-0.00220951	0.0018	0.11	459915	22.2994	0.00301984	FALSE	FALSE	FALSE	FALSE	TRUE
Citrate	Walking pace	rs6507399	18	38732045	A>C,G	SNV	—	—	G	A	0.3287	0.0101	0.00134648	1.70298e-08	7364	G	A	0.335685	-0.0028802	0.0018	0.032	459915	31.4846	0.00425842	FALSE	FALSE	FALSE	FALSE	TRUE
Citrate	Walking pace	rs6678076	1	199233200	G>A	SNV	LINC—2789	—	A	G	0.0339	-0.0252	0.00337463	1.084e-06	7364	A	G	0.0369	-0.00243505	0.0052	0.47	459915	23.4852	0.00317991	FALSE	FALSE	FALSE	FALSE	TRUE
Citrate	Walking pace	rs7105815	11	12309693	G>A	SNV	MICAL2	—	A	G	0.2968	0.0091	0.00138398	4.93401e-07	7364	A	G	0.297123	-0.0020006	0.0018	0.15	459915	25.5586	0.00345969	FALSE	FALSE	FALSE	FALSE	TRUE
Citrate	Walking pace	rs7152965	14	63641417	A>G	SNV	LOC1—537—531	—	G	A	0.5948	-0.0079	0.00128678	9.00409e-06	7364	G	A	0.580679	0.00244535	0.0018	0.0569994	459915	19.2623	0.00260963	FALSE	FALSE	FALSE	FALSE	TRUE
Citrate	Walking pace	rs7584253	2	48927246	A>C	SNV	LHCGR;STON1-GTF2A1L	—	C	A	0.2953	-0.0083	0.00138946	5.04301e-06	7364	C	A	0.297781	-0.00503514	0.0018	0.000290001	459915	21.2623	0.0028798	FALSE	FALSE	FALSE	FALSE	TRUE
Citrate	Walking pace	rs7710027	5	55901945	C>A,T	SNV	C5orf67	—	T	C	0.2886	0.0081	0.0013935	9.15503e-06	7364	T	C	0.292551	-0.000241814	0.0018	0.86	459915	20.25	0.00274307	FALSE	FALSE	FALSE	FALSE	TRUE
Citrate	Walking pace	rs7851531	9	85126285	A>C,G,T	SNV	LOC1—7987—87	—	G	A	0.3406	0.009	0.00132253	6.46696e-07	7364	G	A	0.366149	0.00106604	0.0018	0.42	459915	25	0.00338432	FALSE	FALSE	FALSE	FALSE	TRUE
Citrate	Walking pace	rs7919076	10	68328936	C>T	SNV	CTNNA3	—	T	C	0.3416	-0.0081	0.00134798	7.79094e-06	7364	T	C	0.338901	-0.00393691	0.0018	0.00350002	459915	20.25	0.00274307	FALSE	FALSE	FALSE	FALSE	TRUE
Citrate	Walking pace	rs8017368	14	63527183	A>C,G	SNV	—	—	C	A	0.3548	0.0083	0.00131197	3.85301e-06	7364	C	A	0.36947	-0.00342416	0.0018	0.00909997	459915	21.2623	0.0028798	FALSE	FALSE	FALSE	FALSE	TRUE
Citrate	Walking pace	rs8025554	15	32418417	C>A,G,T	SNV	CHRNA7	—	G	C	0.4824	0.008	0.00127013	6.64401e-06	7364	G	C	0.471564	0.000309799	0.0018	0.81	459915	19.7531	0.00267593	FALSE	TRUE	TRUE	FALSE	FALSE
Citrate	Walking pace	rs807670	22	19154608	A>C,G,T	SNV	—	—	C	A	0.579	-0.011	0.00128713	6.84101e-10	7364	C	A	0.567987	-0.00236961	0.0018	0.0659994	459915	37.3457	0.00504716	FALSE	FALSE	FALSE	FALSE	TRUE
Citrate	Walking pace	rs835154	5	14876569	G>A	SNV	—	—	A	G	0.5753	-0.0114	0.00128361	1.14699e-10	7364	A	G	0.555751	-0.00122413	0.0018	0.34	459915	40.1111	0.00541887	FALSE	FALSE	FALSE	FALSE	TRUE
Citrate	Walking pace	rs868395	9	85175793	G>A,T	SNV	LOC1—537611—;LOC1—7987—87	—	T	G	0.6653	0.0101	0.00134186	2.031e-08	7364	T	G	0.660394	-0.00139602	0.0018	0.3	459915	31.4846	0.00425842	FALSE	FALSE	FALSE	FALSE	TRUE
Citrate	Walking pace	rs889128	19	10131693	T>A,G	SNV	RDH8	—	G	T	0.3335	-0.0082	0.00133487	6.75398e-06	7364	G	T	0.341821	0.000210574	0.0018	0.87	459915	20.7531	0.00281102	FALSE	FALSE	FALSE	FALSE	TRUE
Citrate	Walking pace	rs906749	17	6682233	A>C,G,T	SNV	FBXO39	—	G	A	0.2842	-0.0105	0.0014482	1.084e-08	7364	G	A	0.28179	-0.000638664	0.0018	0.66	459915	34.0278	0.00460082	FALSE	FALSE	FALSE	FALSE	TRUE
Citrate	Walking pace	rs910616	6	44074976	T>A,C,G	SNV	POLR1C	—	C	T	0.5009	0.0093	0.00126634	1.97201e-07	7364	C	T	0.499608	0.00281363	0.0018	0.0259998	459915	26.6944	0.00361288	FALSE	FALSE	FALSE	FALSE	TRUE
Citrate	Walking pace	rs9327706	5	134512608	C>A	SNV	PITX1-AS1	—	A	C	0.5937	0.0081	0.00129063	5.61203e-06	7364	A	C	0.597941	0.00145625	0.0018	0.26	459915	20.25	0.00274307	FALSE	FALSE	FALSE	FALSE	TRUE
Citrate	Walking pace	rs9372398	6	114833591	T>A,C,G	SNV	LNCPOIR	—	C	T	0.4547	-0.0081	0.0012729	6.73504e-06	7364	C	T	0.551639	0.000335785	0.0018	0.79	459915	20.25	0.00274307	FALSE	FALSE	FALSE	FALSE	TRUE
Citrate	Walking pace	rs9389071	6	133674634	G>A,T	SNV	EYA4	—	A	G	0.1579	-0.012	0.00173618	5.63793e-06	7364	A	G	0.157931	-0.00253502	0.0026	0.14	459915	21.3018	0.00288513	FALSE	FALSE	FALSE	FALSE	TRUE
Citrate	Walking pace	rs940697	7	143183203	G>A	SNV	EPHA1-AS1	—	A	G	0.2701	0.0082	0.00140248	5.70598e-06	7364	A	G	0.286427	-0.000798752	0.0018	0.57	459915	20.7531	0.00281102	FALSE	FALSE	FALSE	FALSE	TRUE
Citrate	Hand grip strength (left)	rs10043015	5	168658371	C>T	SNV	SLIT3	—	T	C	0.7113	0.0082	0.0016431	5.582e-06	7364	T	C	0.708723	-0.00255581	0.0018	0.12	461026	20.7531	0.00281102	FALSE	FALSE	FALSE	FALSE	TRUE
Citrate	Hand grip strength (left)	rs10514735	3	85798950	A>G	SNV	CADM2	—	G	A	0.015	-0.0346	0.0058952	6.50504e-06	7364	G	A	0.016026	-0.00642924	0.0077	0.28	461026	20.1916	0.00273518	FALSE	FALSE	FALSE	FALSE	TRUE
Citrate	Hand grip strength (left)	rs10787308	10	112908968	G>A,T	SNV	—	—	A	G	0.2701	-0.009	0.00166829	6.03893e-07	7364	A	G	0.272469	7.56587e-05	0.0018	0.96	461026	25	0.00338432	FALSE	FALSE	FALSE	FALSE	TRUE
Citrate	Hand grip strength (left)	rs10992722	9	96163761	C>A,T	SNV	—	—	A	C	0.0163	0.0326	0.0055	2.44101e-06	7364	A	C	0.018717	-0.00326433	0.0069	0.55	461026	22.3222	0.00302292	FALSE	FALSE	FALSE	FALSE	TRUE
Citrate	Hand grip strength (left)	rs11120725	1	216206768	G>A,C	SNV	USH2A	—	A	G	0.4596	-0.0181	0.00150612	4.60903e-06	1761	A	G	0.440311	-0.00058253	0.0039	0.7	461026	21.5391	0.012097	FALSE	FALSE	FALSE	FALSE	TRUE
Citrate	Hand grip strength (left)	rs1125471	22	17656724	C>A,G	SNV	—	—	A	C	0.2928	-0.0085	0.00163439	4.47404e-06	7364	A	C	0.294113	0.000888517	0.0018	0.59	461026	22.2994	0.00301984	FALSE	FALSE	FALSE	FALSE	TRUE
Citrate	Hand grip strength (left)	rs11905229	20	55151100	C>A,G,T	SNV	LINC—1716	—	G	C	0.5746	-0.0131	0.00150312	5.84602e-06	7364	G	C	0.453955	0.000571902	0.0029	0.7	461026	20.4055	0.00276407	FALSE	TRUE	TRUE	FALSE	FALSE
Citrate	Hand grip strength (left)	rs12121428	1	209375114	C>T	SNV	—	—	T	C	0.0535	-0.0197	0.00329173	6.09397e-06	7364	T	C	0.057513	-0.00437319	0.0044	0.18	461026	20.046	0.0027155	FALSE	FALSE	FALSE	FALSE	TRUE
Citrate	Hand grip strength (left)	rs12625828	20	48844585	G>C,T	SNV	—	—	T	G	0.3366	0.0086	0.00156438	2.05499e-06	7364	T	G	0.34544	0.00609084	0.0018	9.90011e-05	461026	22.8272	0.00309109	FALSE	FALSE	FALSE	FALSE	TRUE
Citrate	Hand grip strength (left)	rs12803308	11	96180609	T>A,C,G	SNV	JRKL-AS1	—	A	T	0.6752	-0.0081	0.00158488	5.96705e-06	7364	A	T	0.672804	-0.00315443	0.0018	0.0470002	461026	20.25	0.00274307	FALSE	TRUE	FALSE	FALSE	FALSE
Citrate	Hand grip strength (left)	rs13130021	4	2277763	T>A,C	SNV	ZFYVE28	—	C	T	0.5688	0.0089	0.00149837	1.41101e-06	7364	C	T	0.562548	-0.0010214	0.0018	0.5	461026	24.4475	0.00330978	FALSE	FALSE	FALSE	FALSE	TRUE
Citrate	Hand grip strength (left)	rs13151462	4	12670968	A>T	SNV	—	—	T	A	0.4227	-0.0081	0.0015021	5.05999e-06	7364	T	A	0.426813	-0.000400944	0.0018	0.79	461026	20.25	0.00274307	FALSE	TRUE	TRUE	FALSE	FALSE
Citrate	Hand grip strength (left)	rs1380634	8	80237893	A>C,G,T	SNV	—	—	G	A	0.2575	0.0083	0.00170118	5.17404e-06	7364	G	A	0.258985	0.00118721	0.0018	0.49	461026	21.2623	0.0028798	FALSE	FALSE	FALSE	FALSE	TRUE
Citrate	Hand grip strength (left)	rs13966	11	61664992	T>C	SNV	RAB3IL1	—	C	T	0.533	-0.0082	0.00150041	9.99402e-06	7364	C	T	0.525017	0.00147831	0.0019	0.32	461026	18.626	0.00252364	FALSE	FALSE	FALSE	FALSE	TRUE
Citrate	Hand grip strength (left)	rs1404373	4	58204024	C>G,T	SNV	—	—	T	C	0.6525	-0.0084	0.00155613	2.91702e-06	7364	T	C	0.648501	-0.00183763	0.0018	0.24	461026	21.7778	0.00294941	FALSE	FALSE	FALSE	FALSE	TRUE
Citrate	Hand grip strength (left)	rs1509123	17	6683878	C>A,T	SNV	FBXO39	—	T	C	0.0476	-0.0248	0.0030621	5.20295e-09	7364	T	C	0.06273	-0.00285585	0.0043	0.35	461026	33.2634	0.00449793	FALSE	FALSE	FALSE	FALSE	TRUE
Citrate	Hand grip strength (left)	rs1530219	15	39602380	A>G	SNV	LOC1—537—777	—	G	A	0.5203	0.0078	0.00148793	9.94191e-06	7364	G	A	0.524652	0.00194057	0.0018	0.19	461026	18.7778	0.00254415	FALSE	FALSE	FALSE	FALSE	TRUE
Citrate	Hand grip strength (left)	rs170149	17	6595930	G>A	SNV	SLC13A5	—	A	G	0.074	0.0256	0.00284399	1.42102e-13	7364	A	G	0.073903	0.00902524	0.0035	0.0015	461026	53.4988	0.00721445	FALSE	FALSE	FALSE	FALSE	TRUE
Citrate	Hand grip strength (left)	rs17034684	4	105511810	G>C,T	SNV	CXXC4-AS1;LOC1249——745	—	T	G	0.2881	0.0081	0.00164604	7.89896e-06	7364	T	G	0.288137	0.00169161	0.0018	0.3	461026	20.25	0.00274307	FALSE	FALSE	FALSE	FALSE	TRUE
Citrate	Hand grip strength (left)	rs2143327	6	146616239	C>T	SNV	GRM1	—	T	C	0.0129	0.0392	0.00550267	4.27602e-06	7364	T	C	0.018477	0.0077155	0.0085	0.16	461026	21.2684	0.00288062	FALSE	FALSE	FALSE	FALSE	TRUE
Citrate	Hand grip strength (left)	rs218682	17	6614288	C>A,T	SNV	SLC13A5	—	T	C	0.3999	0.0093	0.00153893	2.97502e-07	7364	T	C	0.401166	0.00102543	0.0018	0.51	461026	26.6944	0.00361288	FALSE	FALSE	FALSE	FALSE	TRUE
Citrate	Hand grip strength (left)	rs2236299	14	55255335	G>A	SNV	SAMD4A	—	A	G	0.3065	0.0087	0.00163297	1.69399e-06	7364	A	G	0.295552	-0.00361941	0.0018	0.0269998	461026	23.3611	0.00316316	FALSE	FALSE	FALSE	FALSE	TRUE
Citrate	Hand grip strength (left)	rs2239337	16	22911553	G>A,C	SNV	HS3ST2	—	C	G	0.0356	0.023	0.00420831	7.51398e-06	7364	C	G	0.032569	-0.000367342	0.0051	0.93	461026	20.3383	0.002755	FALSE	TRUE	FALSE	FALSE	FALSE
Citrate	Hand grip strength (left)	rs2370136	19	57619241	T>C,G	SNV	—	—	C	T	0.5125	0.0086	0.00148865	1.24899e-06	7364	C	T	0.53364	-0.00244389	0.0018	0.1	461026	22.8272	0.00309109	FALSE	FALSE	FALSE	FALSE	TRUE
Citrate	Hand grip strength (left)	rs2534835	5	56948443	G>A,T	SNV	LOC1—19285—5	—	T	G	0.2407	-0.0083	0.00172805	6.23003e-06	7364	T	G	0.245475	0.000941839	0.0018	0.59	461026	21.2623	0.0028798	FALSE	FALSE	FALSE	FALSE	TRUE
Citrate	Hand grip strength (left)	rs3193970	10	97072008	T>C	SNV	SORBS1	—	C	T	0.4199	-0.0081	0.00150492	6.06499e-06	7364	C	T	0.426804	0.00148663	0.0018	0.32	461026	20.25	0.00274307	FALSE	FALSE	FALSE	FALSE	TRUE
Citrate	Hand grip strength (left)	rs4235093	4	72346252	A>G,T	SNV	SLC4A4	—	G	A	0.7126	0.0083	0.00163734	5.03999e-06	7364	G	A	0.707675	-0.00131189	0.0018	0.42	461026	21.2623	0.0028798	FALSE	FALSE	FALSE	FALSE	TRUE
Citrate	Hand grip strength (left)	rs4589188	10	5567914	G>A	SNV	CALML3;CALML3-AS1	—	A	G	0.2827	0.0122	0.00163066	3.34303e-06	7364	A	G	0.307234	-0.000517816	0.0026	0.75	461026	22.0178	0.00298181	FALSE	FALSE	FALSE	FALSE	TRUE
Citrate	Hand grip strength (left)	rs4779800	15	29411326	G>A	SNV	FAM189A1	—	A	G	0.8831	-0.0122	0.00236707	6.05606e-06	7364	A	G	0.88793	-0.000670614	0.0027	0.780001	461026	20.417	0.00276563	FALSE	FALSE	FALSE	FALSE	TRUE
Citrate	Hand grip strength (left)	rs588973	19	50736956	G>A,C	SNV	MYH14	—	A	G	0.646	0.009	0.00155296	6.79501e-06	5603	A	G	0.647221	-0.00252073	0.002	0.1	461026	20.25	0.0036024	FALSE	FALSE	FALSE	FALSE	TRUE
Citrate	Hand grip strength (left)	rs6077792	20	1096116	G>T	SNV	PSMF1	—	T	G	0.3	-0.0085	0.00161452	2.82098e-06	7364	T	G	0.304025	-0.00139844	0.0018	0.39	461026	22.2994	0.00301984	FALSE	FALSE	FALSE	FALSE	TRUE
Citrate	Hand grip strength (left)	rs6507399	18	38732045	A>C,G	SNV	—	—	G	A	0.3287	0.0101	0.00157981	1.70298e-08	7364	G	A	0.335749	0.000608336	0.0018	0.7	461026	31.4846	0.00425842	FALSE	FALSE	FALSE	FALSE	TRUE
Citrate	Hand grip strength (left)	rs6678076	1	199233200	G>A	SNV	LINC—2789	—	A	G	0.0339	-0.0252	0.00395705	1.084e-06	7364	A	G	0.036863	-0.00339867	0.0052	0.39	461026	23.4852	0.00317991	FALSE	FALSE	FALSE	FALSE	TRUE
Citrate	Hand grip strength (left)	rs7105815	11	12309693	G>A	SNV	MICAL2	—	A	G	0.2968	0.0091	0.00162297	4.93401e-07	7364	A	G	0.297119	-0.000990345	0.0018	0.54	461026	25.5586	0.00345969	FALSE	FALSE	FALSE	FALSE	TRUE
Citrate	Hand grip strength (left)	rs7152965	14	63641417	A>G	SNV	LOC1—537—531	—	G	A	0.5948	-0.0079	0.00150941	9.00409e-06	7364	G	A	0.580775	-0.000455665	0.0018	0.760001	461026	19.2623	0.00260963	FALSE	FALSE	FALSE	FALSE	TRUE
Citrate	Hand grip strength (left)	rs7584253	2	48927246	A>C	SNV	LHCGR;STON1-GTF2A1L	—	C	A	0.2953	-0.0083	0.00162858	5.04301e-06	7364	C	A	0.297787	-0.000124128	0.0018	0.94	461026	21.2623	0.0028798	FALSE	FALSE	FALSE	FALSE	TRUE
Citrate	Hand grip strength (left)	rs7710027	5	55901945	C>A,T	SNV	C5orf67	—	T	C	0.2886	0.0081	0.00163369	9.15503e-06	7364	T	C	0.292511	0.000770962	0.0018	0.64	461026	20.25	0.00274307	FALSE	FALSE	FALSE	FALSE	TRUE
Citrate	Hand grip strength (left)	rs7851531	9	85126285	A>C,G,T	SNV	LOC1—7987—87	—	G	A	0.3406	0.009	0.00155104	6.46696e-07	7364	G	A	0.366143	0.00241047	0.0018	0.12	461026	25	0.00338432	FALSE	FALSE	FALSE	FALSE	TRUE
Citrate	Hand grip strength (left)	rs7919076	10	68328936	C>T	SNV	CTNNA3	—	T	C	0.3416	-0.0081	0.0015808	7.79094e-06	7364	T	C	0.338945	-0.00154565	0.0018	0.33	461026	20.25	0.00274307	FALSE	FALSE	FALSE	FALSE	TRUE
Citrate	Hand grip strength (left)	rs8017368	14	63527183	A>C,G	SNV	—	—	C	A	0.3548	0.0083	0.001539	3.85301e-06	7364	C	A	0.369413	0.0010797	0.0018	0.48	461026	21.2623	0.0028798	FALSE	FALSE	FALSE	FALSE	TRUE
Citrate	Hand grip strength (left)	rs8025554	15	32418417	C>A,G,T	SNV	CHRNA7	—	G	C	0.4824	0.008	0.00148966	6.64401e-06	7364	G	C	0.471604	0.000256504	0.0018	0.86	461026	19.7531	0.00267593	FALSE	TRUE	TRUE	FALSE	FALSE
Citrate	Hand grip strength (left)	rs807670	22	19154608	A>C,G,T	SNV	—	—	C	A	0.579	-0.011	0.00151015	6.84101e-10	7364	C	A	0.567989	0.00217911	0.0018	0.15	461026	37.3457	0.00504716	FALSE	FALSE	FALSE	FALSE	TRUE
Citrate	Hand grip strength (left)	rs835154	5	14876569	G>A	SNV	—	—	A	G	0.5753	-0.0114	0.00150476	1.14699e-10	7364	A	G	0.555652	0.00104519	0.0018	0.49	461026	40.1111	0.00541887	FALSE	FALSE	FALSE	FALSE	TRUE
Citrate	Hand grip strength (left)	rs868395	9	85175793	G>A,T	SNV	LOC1—537611—;LOC1—7987—87	—	T	G	0.6653	0.0101	0.00157383	2.031e-08	7364	T	G	0.660417	0.00234977	0.0018	0.14	461026	31.4846	0.00425842	FALSE	FALSE	FALSE	FALSE	TRUE
Citrate	Hand grip strength (left)	rs889128	19	10131693	T>A,G	SNV	RDH8	—	G	T	0.3335	-0.0082	0.00156566	6.75398e-06	7364	G	T	0.341838	0.00382493	0.0018	0.015	461026	20.7531	0.00281102	FALSE	FALSE	FALSE	FALSE	TRUE
Citrate	Hand grip strength (left)	rs906749	17	6682233	A>C,G,T	SNV	FBXO39	—	G	A	0.2842	-0.0105	0.00169888	1.084e-08	7364	G	A	0.281816	0.0017517	0.0018	0.3	461026	34.0278	0.00460082	FALSE	FALSE	FALSE	FALSE	TRUE
Citrate	Hand grip strength (left)	rs910616	6	44074976	T>A,C,G	SNV	POLR1C	—	C	T	0.5009	0.0093	0.00148501	1.97201e-07	7364	C	T	0.499654	0.000258401	0.0018	0.86	461026	26.6944	0.00361288	FALSE	FALSE	FALSE	FALSE	TRUE
Citrate	Hand grip strength (left)	rs9327706	5	134512608	C>A	SNV	PITX1-AS1	—	A	C	0.5937	0.0081	0.00151301	5.61203e-06	7364	A	C	0.59795	0.000989926	0.0018	0.51	461026	20.25	0.00274307	FALSE	FALSE	FALSE	FALSE	TRUE
Citrate	Hand grip strength (left)	rs9372398	6	114833591	T>A,C,G	SNV	LNCPOIR	—	C	T	0.4547	-0.0081	0.00149253	6.73504e-06	7364	C	T	0.551764	-0.000647589	0.0018	0.66	461026	20.25	0.00274307	FALSE	FALSE	FALSE	FALSE	TRUE
Citrate	Hand grip strength (left)	rs9389071	6	133674634	G>A,T	SNV	EYA4	—	A	G	0.1579	-0.012	0.00203559	5.63793e-06	7364	A	G	0.157925	-6.04076e-07	0.0026	1	461026	21.3018	0.00288513	FALSE	FALSE	FALSE	FALSE	TRUE
Citrate	Hand grip strength (left)	rs940697	7	143183203	G>A	SNV	EPHA1-AS1	—	A	G	0.2701	0.0082	0.00164449	5.70598e-06	7364	A	G	0.286455	0.00116216	0.0018	0.48	461026	20.7531	0.00281102	FALSE	FALSE	FALSE	FALSE	TRUE
Laurate (12:0)	Appendicular lean mass	rs10039731	5	110764252	A>C,G,T	SNV	CAMK4	—	G	A	0.4213	-0.0198	0.0019	8.46506e-07	1767	G	A	0.387	0.0034	0.004	0.0830807	450243	24.5025	0.0136924	FALSE	FALSE	FALSE	FALSE	TRUE
Laurate (12:0)	Appendicular lean mass	rs11036901	11	42487429	G>A	SNV	—	—	A	G	0.433	-0.0079	0.002	7.85507e-06	7346	A	G	0.366	0.0042	0.0018	0.03395	450243	19.2623	0.00261601	FALSE	FALSE	FALSE	FALSE	TRUE
Laurate (12:0)	Appendicular lean mass	rs11193635	10	109468251	T>C	SNV	LOC1—1927573	—	C	T	0.3275	-0.0084	0.002	3.79699e-06	7346	C	T	0.3267	0.0011	0.0018	0.599799	450243	21.7778	0.00295662	FALSE	FALSE	FALSE	FALSE	TRUE
Laurate (12:0)	Appendicular lean mass	rs11589855	1	154755843	C>G,T	SNV	KCNN3	—	T	C	0.3809	-0.0084	0.0019	2.22198e-06	7346	T	C	0.3769	0.002	0.0018	0.3073	450243	21.7778	0.00295662	FALSE	FALSE	FALSE	FALSE	TRUE
Laurate (12:0)	Appendicular lean mass	rs11731117	4	14872737	A>G,T	SNV	LINC——5—4	—	G	A	0.4042	-0.0081	0.0019	4.32404e-06	7346	G	A	0.4095	-0.0041	0.0018	0.0306803	450243	20.25	0.00274977	FALSE	FALSE	FALSE	FALSE	TRUE
Laurate (12:0)	Appendicular lean mass	rs11857879	15	95209253	G>A,C,T	SNV	—	—	T	G	0.1952	0.0112	0.0024	8.17994e-06	7346	T	G	0.206	-0.0036	0.0025	0.1286	450243	20.0704	0.00272545	FALSE	FALSE	FALSE	FALSE	TRUE
Laurate (12:0)	Appendicular lean mass	rs11978728	7	38750371	T>A,C,G	SNV	—	—	A	T	0.6876	-0.0089	0.002	5.18203e-07	7346	A	T	0.6839	0.0013	0.0018	0.51	450243	24.4475	0.00331787	FALSE	TRUE	FALSE	FALSE	FALSE
Laurate (12:0)	Appendicular lean mass	rs12466053	2	35935217	G>A,C	SNV	—	—	A	G	0.402	0.0087	0.0019	8.44092e-07	7346	A	G	0.422	0.0012	0.0018	0.5156	450243	23.3611	0.00317089	FALSE	FALSE	FALSE	FALSE	TRUE
Laurate (12:0)	Appendicular lean mass	rs12862464	13	74942016	C>A,T	SNV	LOC1—537—259	—	T	C	0.0842	0.0146	0.0033	9.82494e-06	7346	T	C	0.0944	0.0024	0.0033	0.462701	450243	19.5739	0.00265821	FALSE	FALSE	FALSE	FALSE	TRUE
Laurate (12:0)	Appendicular lean mass	rs12940605	17	12655432	A>C,T	SNV	MYOCD	—	C	A	0.3941	0.0096	0.0019	1.82301e-07	7346	C	A	0.3899	0.0006	0.0018	0.7515	450243	28.4444	0.00385821	FALSE	FALSE	FALSE	FALSE	TRUE
Laurate (12:0)	Appendicular lean mass	rs13393013	2	196373911	G>A	SNV	—	—	A	G	0.0213	0.0314	0.0057	1.31199e-06	7346	A	G	0.0284	-0.0001	0.0065	0.9893	450243	23.3363	0.00316754	FALSE	FALSE	FALSE	FALSE	TRUE
Laurate (12:0)	Appendicular lean mass	rs1487052	4	112120740	C>A,G,T	SNV	—	—	T	C	0.3063	0.008	0.0021	7.66408e-06	7346	T	C	0.3057	-0.0013	0.0018	0.526	450243	19.7531	0.00268248	FALSE	FALSE	FALSE	FALSE	TRUE
Laurate (12:0)	Appendicular lean mass	rs1530439	10	63645959	G>T	SNV	—	—	T	G	0.2946	0.009	0.0021	6.07995e-07	7346	T	G	0.3078	-0.0067	0.0018	0.00117301	450243	25	0.00339259	FALSE	FALSE	FALSE	FALSE	TRUE
Laurate (12:0)	Appendicular lean mass	rs16942446	15	89441356	G>A	SNV	—	—	A	G	0.0314	-0.0259	0.0053	3.31803e-06	7346	A	G	0.0332	0.0149	0.0056	0.00497496	450243	21.3906	0.00290421	FALSE	FALSE	FALSE	FALSE	TRUE
Laurate (12:0)	Appendicular lean mass	rs16990450	19	417714	C>G,T	SNV	SHC2	—	T	C	0.0722	0.0161	0.0034	4.17802e-06	7346	T	C	0.0837	-0.0057	0.0035	0.0969393	450243	21.16	0.00287299	FALSE	FALSE	FALSE	FALSE	TRUE
Laurate (12:0)	Appendicular lean mass	rs1998873	13	92756033	A>T	SNV	GPC5	—	T	A	0.4472	0.0083	0.0019	2.53998e-06	7346	T	A	0.4444	-0.0008	0.0018	0.663599	450243	21.2623	0.00288684	FALSE	TRUE	TRUE	FALSE	FALSE
Laurate (12:0)	Appendicular lean mass	rs2069151	1	210717147	A>C,G,T	SNV	HHAT	—	G	A	0.2917	-0.009	0.0021	4.68198e-07	7346	G	A	0.2793	0.003	0.0018	0.1472	450243	25	0.00339259	FALSE	FALSE	FALSE	FALSE	TRUE
Laurate (12:0)	Appendicular lean mass	rs2140495	7	79333386	C>T	SNV	LOC1—537537—	—	T	C	0.0158	0.0638	0.008	9.50495e-06	1767	T	C	0.0144	-0.004	0.0144	0.617	450243	19.6298	0.0109994	FALSE	FALSE	FALSE	FALSE	TRUE
Laurate (12:0)	Appendicular lean mass	rs2255059	18	48328003	T>A,C	SNV	MRO	—	C	T	0.4808	0.008	0.0019	7.39707e-06	7346	C	T	0.4913	0.0016	0.0018	0.4164	450243	19.7531	0.00268248	FALSE	FALSE	FALSE	FALSE	TRUE
Laurate (12:0)	Appendicular lean mass	rs2304767	13	111340342	G>A	SNV	CARS2	benign	A	G	0.3402	0.0091	0.002	1.21599e-06	7346	A	G	0.3482	-0.0015	0.0019	0.4661	450243	22.9391	0.00311378	FALSE	FALSE	FALSE	FALSE	TRUE
Laurate (12:0)	Appendicular lean mass	rs2423542	20	11094509	G>A,T	SNV	—	—	A	G	0.8036	0.0153	0.0024	1.91399e-06	7346	A	G	0.7401	-0.0048	0.0032	0.04705	450243	22.8604	0.00310313	FALSE	FALSE	FALSE	FALSE	TRUE
Laurate (12:0)	Appendicular lean mass	rs2491274	1	88253549	G>A	SNV	—	—	A	G	0.9732	-0.0297	0.0047	4.62701e-06	7346	A	G	0.9584	0.0036	0.0065	0.4428	450243	20.8779	0.00283479	FALSE	FALSE	FALSE	FALSE	TRUE
Laurate (12:0)	Appendicular lean mass	rs287276	5	55725611	A>G	SNV	—	—	G	A	0.6683	-0.0084	0.002	2.64698e-06	7346	G	A	0.6514	0.0031	0.0018	0.1149	450243	21.7778	0.00295662	FALSE	FALSE	FALSE	FALSE	TRUE
Laurate (12:0)	Appendicular lean mass	rs369895	8	143903291	G>A	SNV	—	—	A	G	0.574	-0.0114	0.0019	1.075e-06	7346	A	G	0.5515	-0.0018	0.0023	0.3442	450243	24.5671	0.00333404	FALSE	FALSE	FALSE	FALSE	TRUE
Laurate (12:0)	Appendicular lean mass	rs4327548	4	57999268	G>A,T	SNV	IGFBP7-AS1;LOC1—7986283	—	A	G	0.2904	-0.0093	0.0021	2.15601e-07	7346	A	G	0.2824	0.0004	0.0018	0.8476	450243	26.6944	0.0036217	FALSE	FALSE	FALSE	FALSE	TRUE
Laurate (12:0)	Appendicular lean mass	rs4333677	9	74744270	G>A	SNV	GDA	—	A	G	0.5848	0.008	0.0019	5.98494e-06	7346	A	G	0.5801	-0.0008	0.0018	0.6742	450243	19.7531	0.00268248	FALSE	FALSE	FALSE	FALSE	TRUE
Laurate (12:0)	Appendicular lean mass	rs4789698	17	80179786	C>T	SNV	SLC16A3	—	T	C	0.4508	-0.0079	0.0019	6.82794e-06	7346	T	C	0.4348	-0.0046	0.0018	0.0148501	450243	19.2623	0.00261601	FALSE	FALSE	FALSE	FALSE	TRUE
Laurate (12:0)	Appendicular lean mass	rs4930046	11	2197148	G>A,C	SNV	—	—	A	G	0.4652	0.0088	0.0019	2.716e-06	7346	A	G	0.4767	-0.0065	0.0019	0.000565301	450243	21.4515	0.00291245	FALSE	FALSE	FALSE	TRUE	FALSE
Laurate (12:0)	Appendicular lean mass	rs6112257	20	19195319	A>G,T	SNV	SLC24A3	—	G	A	0.3157	0.0092	0.002	3.38602e-07	7346	G	A	0.3199	0.0031	0.0018	0.123	450243	26.1235	0.00354451	FALSE	FALSE	FALSE	FALSE	TRUE
Laurate (12:0)	Appendicular lean mass	rs6441206	3	158241071	G>A	SNV	RSRC1	—	A	G	0.4638	0.0099	0.0019	2.088e-08	7346	A	G	0.4777	-0.007	0.0018	0.0002225	450243	30.25	0.00410211	FALSE	FALSE	FALSE	FALSE	TRUE
Laurate (12:0)	Appendicular lean mass	rs6502896	17	5838697	A>G	SNV	—	—	G	A	0.2381	0.0187	0.0022	9.70108e-06	1767	G	A	0.2495	-0.0012	0.0042	0.580801	450243	19.8237	0.0111068	FALSE	FALSE	FALSE	FALSE	TRUE
Laurate (12:0)	Appendicular lean mass	rs6765113	3	195870161	C>A,G,T	SNV	LINC——885	—	T	C	0.5408	0.0082	0.0019	8.16206e-06	7346	T	C	0.5502	0.0007	0.0018	0.7067	450243	20.7531	0.00281789	FALSE	FALSE	FALSE	FALSE	TRUE
Laurate (12:0)	Appendicular lean mass	rs696979	1	208558547	T>A,C	SNV	—	—	C	T	0.3974	-0.0084	0.0019	2.048e-06	7346	C	T	0.419	-0.0011	0.0018	0.5554	450243	21.7778	0.00295662	FALSE	FALSE	FALSE	FALSE	TRUE
Laurate (12:0)	Appendicular lean mass	rs6973824	7	134263612	G>A,T	SNV	AKR1B15	—	A	G	0.3374	0.009	0.002	4.01902e-07	7346	A	G	0.3448	-0.0056	0.0018	0.00465897	450243	25	0.00339259	FALSE	FALSE	FALSE	FALSE	TRUE
Laurate (12:0)	Appendicular lean mass	rs699015	1	80379419	G>A,C	SNV	—	—	A	G	0.955	0.0391	0.0053	9.92796e-06	1767	A	G	0.9674	-0.0009	0.0089	0.8615	450243	19.3007	0.010817	FALSE	FALSE	FALSE	FALSE	TRUE
Laurate (12:0)	Appendicular lean mass	rs7011528	8	125268239	C>A	SNV	—	—	A	C	0.4515	-0.0082	0.0019	4.00498e-06	7346	A	C	0.4415	-0.001	0.0018	0.6077	450243	20.7531	0.00281789	FALSE	FALSE	FALSE	FALSE	TRUE
Laurate (12:0)	Appendicular lean mass	rs853907	10	120071546	C>T	SNV	FAM2—4A	—	T	C	0.4778	0.0079	0.0019	7.63695e-06	7346	T	C	0.4676	0.0009	0.0018	0.6327	450243	19.2623	0.00261601	FALSE	FALSE	FALSE	FALSE	TRUE
Laurate (12:0)	Appendicular lean mass	rs891531	2	67987821	T>G	SNV	—	—	G	T	0.8154	-0.0113	0.0022	3.80899e-06	7346	G	T	0.7734	-0.0017	0.0024	0.4571	450243	22.1684	0.00300949	FALSE	FALSE	FALSE	FALSE	TRUE
Laurate (12:0)	Appendicular lean mass	rs9563502	13	57944356	A>G	SNV	—	—	G	A	0.2885	0.01	0.0021	2.56e-08	7346	G	A	0.2865	-0.0033	0.0018	0.1137	450243	30.8642	0.00418505	FALSE	FALSE	FALSE	FALSE	TRUE
Laurate (12:0)	Appendicular lean mass	rs9815886	3	72393312	A>C	SNV	—	—	C	A	0.5244	0.0083	0.0019	2.55e-06	7346	C	A	0.5176	-0.0134	0.0018	1.20587e-12	450243	21.2623	0.00288684	FALSE	FALSE	FALSE	FALSE	TRUE
Laurate (12:0)	Appendicular lean mass	rs9852606	3	68466154	G>A,C	SNV	TAFA1	—	C	G	0.3771	-0.0085	0.002	1.47601e-06	7346	C	G	0.3599	-0.0004	0.0018	0.8485	450243	22.2994	0.00302722	FALSE	TRUE	FALSE	FALSE	FALSE
Laurate (12:0)	Hand grip strength (right)	rs10039731	5	110764252	A>C,G,T	SNV	CAMK4	—	G	A	0.4213	-0.0198	0.0015339	8.46506e-07	1767	G	A	0.387134	-0.000889669	0.004	0.56	461089	24.5025	0.0136924	FALSE	FALSE	FALSE	FALSE	TRUE
Laurate (12:0)	Hand grip strength (right)	rs11036901	11	42487429	G>A	SNV	—	—	A	G	0.433	-0.0079	0.0015442	7.85507e-06	7346	A	G	0.365649	-0.00185971	0.0018	0.23	461089	19.2623	0.00261601	FALSE	FALSE	FALSE	FALSE	TRUE
Laurate (12:0)	Hand grip strength (right)	rs11193635	10	109468251	T>C	SNV	LOC1—1927573	—	C	T	0.3275	-0.0084	0.00160053	3.79699e-06	7346	C	T	0.326453	-0.000409261	0.0018	0.8	461089	21.7778	0.00295662	FALSE	FALSE	FALSE	FALSE	TRUE
Laurate (12:0)	Hand grip strength (right)	rs11589855	1	154755843	C>G,T	SNV	KCNN3	—	T	C	0.3809	-0.0084	0.00153861	2.22198e-06	7346	T	C	0.377199	0.00355361	0.0018	0.021	461089	21.7778	0.00295662	FALSE	FALSE	FALSE	FALSE	TRUE
Laurate (12:0)	Hand grip strength (right)	rs11731117	4	14872737	A>G,T	SNV	LINC——5—4	—	G	A	0.4042	-0.0081	0.00151075	4.32404e-06	7346	G	A	0.409732	-0.00159667	0.0018	0.29	461089	20.25	0.00274977	FALSE	FALSE	FALSE	FALSE	TRUE
Laurate (12:0)	Hand grip strength (right)	rs11857879	15	95209253	G>A,C,T	SNV	—	—	T	G	0.1952	0.0112	0.00184261	8.17994e-06	7346	T	G	0.20638	-0.00302761	0.0025	0.1	461089	20.0704	0.00272545	FALSE	FALSE	FALSE	FALSE	TRUE
Laurate (12:0)	Hand grip strength (right)	rs11978728	7	38750371	T>A,C,G	SNV	—	—	A	T	0.6876	-0.0089	0.00159688	5.18203e-07	7346	A	T	0.683821	0.00664643	0.0018	3.2e-05	461089	24.4475	0.00331787	FALSE	TRUE	FALSE	FALSE	FALSE
Laurate (12:0)	Hand grip strength (right)	rs12466053	2	35935217	G>A,C	SNV	—	—	A	G	0.402	0.0087	0.00150532	8.44092e-07	7346	A	G	0.422069	-0.00226135	0.0018	0.13	461089	23.3611	0.00317089	FALSE	FALSE	FALSE	FALSE	TRUE
Laurate (12:0)	Hand grip strength (right)	rs12862464	13	74942016	C>A,T	SNV	LOC1—537—259	—	T	C	0.0842	0.0146	0.00255186	9.82494e-06	7346	T	C	0.094464	0.00381087	0.0033	0.14	461089	19.5739	0.00265821	FALSE	FALSE	FALSE	FALSE	TRUE
Laurate (12:0)	Hand grip strength (right)	rs12940605	17	12655432	A>C,T	SNV	MYOCD	—	C	A	0.3941	0.0096	0.00153237	1.82301e-07	7346	C	A	0.389912	-0.000883118	0.0018	0.56	461089	28.4444	0.00385821	FALSE	FALSE	FALSE	FALSE	TRUE
Laurate (12:0)	Hand grip strength (right)	rs13393013	2	196373911	G>A	SNV	—	—	A	G	0.0213	0.0314	0.00449733	1.31199e-06	7346	A	G	0.028498	-0.00138782	0.0065	0.760001	461089	23.3363	0.00316754	FALSE	FALSE	FALSE	FALSE	TRUE
Laurate (12:0)	Hand grip strength (right)	rs1487052	4	112120740	C>A,G,T	SNV	—	—	T	C	0.3063	0.008	0.00161528	7.66408e-06	7346	T	C	0.305868	-0.00224452	0.0018	0.16	461089	19.7531	0.00268248	FALSE	FALSE	FALSE	FALSE	TRUE
Laurate (12:0)	Hand grip strength (right)	rs1530439	10	63645959	G>T	SNV	—	—	T	G	0.2946	0.009	0.00162032	6.07995e-07	7346	T	G	0.30765	-0.00407831	0.0018	0.012	461089	25	0.00339259	FALSE	FALSE	FALSE	FALSE	TRUE
Laurate (12:0)	Hand grip strength (right)	rs16942446	15	89441356	G>A	SNV	—	—	A	G	0.0314	-0.0259	0.00417344	3.31803e-06	7346	A	G	0.033193	0.00261297	0.0056	0.53	461089	21.3906	0.00290421	FALSE	FALSE	FALSE	FALSE	TRUE
Laurate (12:0)	Hand grip strength (right)	rs16990450	19	417714	C>G,T	SNV	SHC2	—	T	C	0.0722	0.0161	0.00268641	4.17802e-06	7346	T	C	0.083551	-0.00775705	0.0035	0.00389996	461089	21.16	0.00287299	FALSE	FALSE	FALSE	FALSE	TRUE
Laurate (12:0)	Hand grip strength (right)	rs1998873	13	92756033	A>T	SNV	GPC5	—	T	A	0.4472	0.0083	0.00149818	2.53998e-06	7346	T	A	0.44437	0.000576651	0.0018	0.7	461089	21.2623	0.00288684	FALSE	TRUE	TRUE	FALSE	FALSE
Laurate (12:0)	Hand grip strength (right)	rs2069151	1	210717147	A>C,G,T	SNV	HHAT	—	G	A	0.2917	-0.009	0.00165776	4.68198e-07	7346	G	A	0.279408	-0.00310414	0.0018	0.061	461089	25	0.00339259	FALSE	FALSE	FALSE	FALSE	TRUE
Laurate (12:0)	Hand grip strength (right)	rs2140495	7	79333386	C>T	SNV	LOC1—537537—	—	T	C	0.0158	0.0638	0.00628597	9.50495e-06	1767	T	C	0.014473	0.00530691	0.0144	0.4	461089	19.6298	0.0109994	FALSE	FALSE	FALSE	FALSE	TRUE
Laurate (12:0)	Hand grip strength (right)	rs2255059	18	48328003	T>A,C	SNV	MRO	—	C	T	0.4808	0.008	0.00151168	7.39707e-06	7346	C	T	0.490887	-0.00070343	0.0018	0.64	461089	19.7531	0.00268248	FALSE	FALSE	FALSE	FALSE	TRUE
Laurate (12:0)	Hand grip strength (right)	rs2304767	13	111340342	G>A	SNV	CARS2	benign	A	G	0.3402	0.0091	0.00156866	1.21599e-06	7346	A	G	0.347624	0.00150644	0.0019	0.34	461089	22.9391	0.00311378	FALSE	FALSE	FALSE	FALSE	TRUE
Laurate (12:0)	Hand grip strength (right)	rs2423542	20	11094509	G>A,T	SNV	—	—	A	G	0.8036	0.0153	0.00188483	1.91399e-06	7346	A	G	0.739894	-0.00248049	0.0032	0.19	461089	22.8604	0.00310313	FALSE	FALSE	FALSE	FALSE	TRUE
Laurate (12:0)	Hand grip strength (right)	rs2491274	1	88253549	G>A	SNV	—	—	A	G	0.9732	-0.0297	0.00373297	4.62701e-06	7346	A	G	0.958322	-0.000363834	0.0065	0.92	461089	20.8779	0.00283479	FALSE	FALSE	FALSE	FALSE	TRUE
Laurate (12:0)	Hand grip strength (right)	rs287276	5	55725611	A>G	SNV	—	—	G	A	0.6683	-0.0084	0.00156049	2.64698e-06	7346	G	A	0.651405	-0.000918395	0.0018	0.56	461089	21.7778	0.00295662	FALSE	FALSE	FALSE	FALSE	TRUE
Laurate (12:0)	Hand grip strength (right)	rs369895	8	143903291	G>A	SNV	—	—	A	G	0.574	-0.0114	0.00149256	1.075e-06	7346	A	G	0.551414	0.00265011	0.0023	0.0759994	461089	24.5671	0.00333404	FALSE	FALSE	FALSE	FALSE	TRUE
Laurate (12:0)	Hand grip strength (right)	rs4327548	4	57999268	G>A,T	SNV	IGFBP7-AS1;LOC1—7986283	—	A	G	0.2904	-0.0093	0.00165418	2.15601e-07	7346	A	G	0.282321	0.00181753	0.0018	0.27	461089	26.6944	0.0036217	FALSE	FALSE	FALSE	FALSE	TRUE
Laurate (12:0)	Hand grip strength (right)	rs4333677	9	74744270	G>A	SNV	GDA	—	A	G	0.5848	0.008	0.00150662	5.98494e-06	7346	A	G	0.579881	0.000809991	0.0018	0.59	461089	19.7531	0.00268248	FALSE	FALSE	FALSE	FALSE	TRUE
Laurate (12:0)	Hand grip strength (right)	rs4680878	3	30193543	T>G	SNV	—	—	G	T	0.3448	-0.0079	0.00156104	9.16305e-06	7346	G	T	0.356416	-0.00332069	0.0018	0.0329997	461089	19.2623	0.00261601	FALSE	FALSE	FALSE	FALSE	TRUE
Laurate (12:0)	Hand grip strength (right)	rs4789698	17	80179786	C>T	SNV	SLC16A3	—	T	C	0.4508	-0.0079	0.00150099	6.82794e-06	7346	T	C	0.435617	0.00143696	0.0018	0.34	461089	19.2623	0.00261601	FALSE	FALSE	FALSE	FALSE	TRUE
Laurate (12:0)	Hand grip strength (right)	rs4930046	11	2197148	G>A,C	SNV	—	—	A	G	0.4652	0.0088	0.00149013	2.716e-06	7346	A	G	0.476901	-0.00318979	0.0019	0.032	461089	21.4515	0.00291245	FALSE	FALSE	FALSE	TRUE	FALSE
Laurate (12:0)	Hand grip strength (right)	rs6112257	20	19195319	A>G,T	SNV	SLC24A3	—	G	A	0.3157	0.0092	0.00159469	3.38602e-07	7346	G	A	0.319674	7.86956e-05	0.0018	0.96	461089	26.1235	0.00354451	FALSE	FALSE	FALSE	FALSE	TRUE
Laurate (12:0)	Hand grip strength (right)	rs6441206	3	158241071	G>A	SNV	RSRC1	—	A	G	0.4638	0.0099	0.00148726	2.088e-08	7346	A	G	0.47793	-0.00770192	0.0018	2.19999e-07	461089	30.25	0.00410211	FALSE	FALSE	FALSE	FALSE	TRUE
Laurate (12:0)	Hand grip strength (right)	rs6502896	17	5838697	A>G	SNV	—	—	G	A	0.2381	0.0187	0.00171854	9.70108e-06	1767	G	A	0.24947	-0.000644055	0.0042	0.709999	461089	19.8237	0.0111068	FALSE	FALSE	FALSE	FALSE	TRUE
Laurate (12:0)	Hand grip strength (right)	rs6765113	3	195870161	C>A,G,T	SNV	LINC——885	—	T	C	0.5408	0.0082	0.00150469	8.16206e-06	7346	T	C	0.550091	-0.00106529	0.0018	0.48	461089	20.7531	0.00281789	FALSE	FALSE	FALSE	FALSE	TRUE
Laurate (12:0)	Hand grip strength (right)	rs696979	1	208558547	T>A,C	SNV	—	—	C	T	0.3974	-0.0084	0.00150802	2.048e-06	7346	C	T	0.418508	-0.000144595	0.0018	0.92	461089	21.7778	0.00295662	FALSE	FALSE	FALSE	FALSE	TRUE
Laurate (12:0)	Hand grip strength (right)	rs6973824	7	134263612	G>A,T	SNV	AKR1B15	—	A	G	0.3374	0.009	0.00156704	4.01902e-07	7346	A	G	0.344975	-0.00380071	0.0018	0.015	461089	25	0.00339259	FALSE	FALSE	FALSE	FALSE	TRUE
Laurate (12:0)	Hand grip strength (right)	rs699015	1	80379419	G>A,C	SNV	—	—	A	G	0.955	0.0391	0.00417032	9.92796e-06	1767	A	G	0.967122	-0.00521293	0.0089	0.21	461089	19.3007	0.010817	FALSE	FALSE	FALSE	FALSE	TRUE
Laurate (12:0)	Hand grip strength (right)	rs7011528	8	125268239	C>A	SNV	—	—	A	C	0.4515	-0.0082	0.0014974	4.00498e-06	7346	A	C	0.441382	-0.000161994	0.0018	0.91	461089	20.7531	0.00281789	FALSE	FALSE	FALSE	FALSE	TRUE
Laurate (12:0)	Hand grip strength (right)	rs853907	10	120071546	C>T	SNV	FAM2—4A	—	T	C	0.4778	0.0079	0.00151968	7.63695e-06	7346	T	C	0.467972	-0.00250316	0.0018	0.1	461089	19.2623	0.00261601	FALSE	FALSE	FALSE	FALSE	TRUE
Laurate (12:0)	Hand grip strength (right)	rs891531	2	67987821	T>G	SNV	—	—	G	T	0.8154	-0.0113	0.00178241	3.80899e-06	7346	G	T	0.773347	-0.00318129	0.0024	0.0739997	461089	22.1684	0.00300949	FALSE	FALSE	FALSE	FALSE	TRUE
Laurate (12:0)	Hand grip strength (right)	rs9563502	13	57944356	A>G	SNV	—	—	G	A	0.2885	0.01	0.00164409	2.56e-08	7346	G	A	0.286447	0.00249109	0.0018	0.13	461089	30.8642	0.00418505	FALSE	FALSE	FALSE	FALSE	TRUE
Laurate (12:0)	Hand grip strength (right)	rs9815886	3	72393312	A>C	SNV	—	—	C	A	0.5244	0.0083	0.00149157	2.55e-06	7346	C	A	0.517982	-0.00485165	0.0018	0.00109999	461089	21.2623	0.00288684	FALSE	FALSE	FALSE	FALSE	TRUE
Laurate (12:0)	Hand grip strength (right)	rs9852606	3	68466154	G>A,C	SNV	TAFA1	—	C	G	0.3771	-0.0085	0.00155529	1.47601e-06	7346	C	G	0.35995	-0.00051039	0.0018	0.74	461089	22.2994	0.00302722	FALSE	TRUE	FALSE	FALSE	FALSE
Laurate (12:0)	Walking pace	rs10039731	5	110764252	A>C,G,T	SNV	CAMK4	—	G	A	0.4213	-0.0198	0.00130655	8.46506e-07	1767	G	A	0.387079	-0.000501587	0.004	0.7	459915	24.5025	0.0136924	FALSE	FALSE	FALSE	FALSE	TRUE
Laurate (12:0)	Walking pace	rs11036901	11	42487429	G>A	SNV	—	—	A	G	0.433	-0.0079	0.00131502	7.85507e-06	7346	A	G	0.365686	-0.00348108	0.0018	0.00809991	459915	19.2623	0.00261601	FALSE	FALSE	FALSE	FALSE	TRUE
Laurate (12:0)	Walking pace	rs11193635	10	109468251	T>C	SNV	LOC1—1927573	—	C	T	0.3275	-0.0084	0.00136273	3.79699e-06	7346	C	T	0.326451	0.00106764	0.0018	0.43	459915	21.7778	0.00295662	FALSE	FALSE	FALSE	FALSE	TRUE
Laurate (12:0)	Walking pace	rs11589855	1	154755843	C>G,T	SNV	KCNN3	—	T	C	0.3809	-0.0084	0.00131089	2.22198e-06	7346	T	C	0.377203	-0.000352027	0.0018	0.79	459915	21.7778	0.00295662	FALSE	FALSE	FALSE	FALSE	TRUE
Laurate (12:0)	Walking pace	rs11731117	4	14872737	A>G,T	SNV	LINC——5—4	—	G	A	0.4042	-0.0081	0.00128658	4.32404e-06	7346	G	A	0.409741	0.000215822	0.0018	0.87	459915	20.25	0.00274977	FALSE	FALSE	FALSE	FALSE	TRUE
Laurate (12:0)	Walking pace	rs11857879	15	95209253	G>A,C,T	SNV	—	—	T	G	0.1952	0.0112	0.00156911	8.17994e-06	7346	T	G	0.206303	0.000559324	0.0025	0.719999	459915	20.0704	0.00272545	FALSE	FALSE	FALSE	FALSE	TRUE
Laurate (12:0)	Walking pace	rs11978728	7	38750371	T>A,C,G	SNV	—	—	A	T	0.6876	-0.0089	0.00135972	5.18203e-07	7346	A	T	0.683844	0.00214262	0.0018	0.12	459915	24.4475	0.00331787	FALSE	TRUE	FALSE	FALSE	FALSE
Laurate (12:0)	Walking pace	rs12466053	2	35935217	G>A,C	SNV	—	—	A	G	0.402	0.0087	0.00128252	8.44092e-07	7346	A	G	0.422053	-0.0023669	0.0018	0.0649995	459915	23.3611	0.00317089	FALSE	FALSE	FALSE	FALSE	TRUE
Laurate (12:0)	Walking pace	rs12862464	13	74942016	C>A,T	SNV	LOC1—537—259	—	T	C	0.0842	0.0146	0.00217177	9.82494e-06	7346	T	C	0.094495	-0.00396501	0.0033	0.0680002	459915	19.5739	0.00265821	FALSE	FALSE	FALSE	FALSE	TRUE
Laurate (12:0)	Walking pace	rs12940605	17	12655432	A>C,T	SNV	MYOCD	—	C	A	0.3941	0.0096	0.00130464	1.82301e-07	7346	C	A	0.389904	-0.000480752	0.0018	0.709999	459915	28.4444	0.00385821	FALSE	FALSE	FALSE	FALSE	TRUE
Laurate (12:0)	Walking pace	rs13393013	2	196373911	G>A	SNV	—	—	A	G	0.0213	0.0314	0.0038327	1.31199e-06	7346	A	G	0.028484	0.0029248	0.0065	0.450001	459915	23.3363	0.00316754	FALSE	FALSE	FALSE	FALSE	TRUE
Laurate (12:0)	Walking pace	rs1487052	4	112120740	C>A,G,T	SNV	—	—	T	C	0.3063	0.008	0.00137579	7.66408e-06	7346	T	C	0.305863	-0.00333513	0.0018	0.015	459915	19.7531	0.00268248	FALSE	FALSE	FALSE	FALSE	TRUE
Laurate (12:0)	Walking pace	rs1530439	10	63645959	G>T	SNV	—	—	T	G	0.2946	0.009	0.00137967	6.07995e-07	7346	T	G	0.307658	-0.00161868	0.0018	0.24	459915	25	0.00339259	FALSE	FALSE	FALSE	FALSE	TRUE
Laurate (12:0)	Walking pace	rs16942446	15	89441356	G>A	SNV	—	—	A	G	0.0314	-0.0259	0.00355293	3.31803e-06	7346	A	G	0.033196	0.00508486	0.0056	0.15	459915	21.3906	0.00290421	FALSE	FALSE	FALSE	FALSE	TRUE
Laurate (12:0)	Walking pace	rs16990450	19	417714	C>G,T	SNV	SHC2	—	T	C	0.0722	0.0161	0.00228663	4.17802e-06	7346	T	C	0.083557	-0.0023999	0.0035	0.29	459915	21.16	0.00287299	FALSE	FALSE	FALSE	FALSE	TRUE
Laurate (12:0)	Walking pace	rs1998873	13	92756033	A>T	SNV	GPC5	—	T	A	0.4472	0.0083	0.00127518	2.53998e-06	7346	T	A	0.444366	-0.00400118	0.0018	0.0017	459915	21.2623	0.00288684	FALSE	TRUE	TRUE	FALSE	FALSE
Laurate (12:0)	Walking pace	rs2069151	1	210717147	A>C,G,T	SNV	HHAT	—	G	A	0.2917	-0.009	0.00141225	4.68198e-07	7346	G	A	0.279397	-0.000716286	0.0018	0.61	459915	25	0.00339259	FALSE	FALSE	FALSE	FALSE	TRUE
Laurate (12:0)	Walking pace	rs2140495	7	79333386	C>T	SNV	LOC1—537537—	—	T	C	0.0158	0.0638	0.0053543	9.50495e-06	1767	T	C	0.014466	-0.00718645	0.0144	0.18	459915	19.6298	0.0109994	FALSE	FALSE	FALSE	FALSE	TRUE
Laurate (12:0)	Walking pace	rs2255059	18	48328003	T>A,C	SNV	MRO	—	C	T	0.4808	0.008	0.00128665	7.39707e-06	7346	C	T	0.490858	0.00013278	0.0018	0.92	459915	19.7531	0.00268248	FALSE	FALSE	FALSE	FALSE	TRUE
Laurate (12:0)	Walking pace	rs2304767	13	111340342	G>A	SNV	CARS2	benign	A	G	0.3402	0.0091	0.00133509	1.21599e-06	7346	A	G	0.347689	0.00335604	0.0019	0.012	459915	22.9391	0.00311378	FALSE	FALSE	FALSE	FALSE	TRUE
Laurate (12:0)	Walking pace	rs2423542	20	11094509	G>A,T	SNV	—	—	A	G	0.8036	0.0153	0.00160406	1.91399e-06	7346	A	G	0.739844	0.00168579	0.0032	0.29	459915	22.8604	0.00310313	FALSE	FALSE	FALSE	FALSE	TRUE
Laurate (12:0)	Walking pace	rs2491274	1	88253549	G>A	SNV	—	—	A	G	0.9732	-0.0297	0.00318008	4.62701e-06	7346	A	G	0.95832	0.00298866	0.0065	0.35	459915	20.8779	0.00283479	FALSE	FALSE	FALSE	FALSE	TRUE
Laurate (12:0)	Walking pace	rs287276	5	55725611	A>G	SNV	—	—	G	A	0.6683	-0.0084	0.00132919	2.64698e-06	7346	G	A	0.651422	0.00194387	0.0018	0.14	459915	21.7778	0.00295662	FALSE	FALSE	FALSE	FALSE	TRUE
Laurate (12:0)	Walking pace	rs369895	8	143903291	G>A	SNV	—	—	A	G	0.574	-0.0114	0.00127092	1.075e-06	7346	A	G	0.551429	-0.00283717	0.0023	0.0259998	459915	24.5671	0.00333404	FALSE	FALSE	FALSE	FALSE	TRUE
Laurate (12:0)	Walking pace	rs4327548	4	57999268	G>A,T	SNV	IGFBP7-AS1;LOC1—7986283	—	A	G	0.2904	-0.0093	0.00140838	2.15601e-07	7346	A	G	0.282376	-0.00078805	0.0018	0.58	459915	26.6944	0.0036217	FALSE	FALSE	FALSE	FALSE	TRUE
Laurate (12:0)	Walking pace	rs4333677	9	74744270	G>A	SNV	GDA	—	A	G	0.5848	0.008	0.00128286	5.98494e-06	7346	A	G	0.579894	-0.00195925	0.0018	0.13	459915	19.7531	0.00268248	FALSE	FALSE	FALSE	FALSE	TRUE
Laurate (12:0)	Walking pace	rs4680878	3	30193543	T>G	SNV	—	—	G	T	0.3448	-0.0079	0.00132911	9.16305e-06	7346	G	T	0.356438	0.00189063	0.0018	0.15	459915	19.2623	0.00261601	FALSE	FALSE	FALSE	FALSE	TRUE
Laurate (12:0)	Walking pace	rs4789698	17	80179786	C>T	SNV	SLC16A3	—	T	C	0.4508	-0.0079	0.00127761	6.82794e-06	7346	T	C	0.435627	-0.00161742	0.0018	0.21	459915	19.2623	0.00261601	FALSE	FALSE	FALSE	FALSE	TRUE
Laurate (12:0)	Walking pace	rs4930046	11	2197148	G>A,C	SNV	—	—	A	G	0.4652	0.0088	0.00126877	2.716e-06	7346	A	G	0.476865	-0.0011854	0.0019	0.35	459915	21.4515	0.00291245	FALSE	FALSE	FALSE	TRUE	FALSE
Laurate (12:0)	Walking pace	rs6112257	20	19195319	A>G,T	SNV	SLC24A3	—	G	A	0.3157	0.0092	0.00135744	3.38602e-07	7346	G	A	0.319672	0.000552328	0.0018	0.68	459915	26.1235	0.00354451	FALSE	FALSE	FALSE	FALSE	TRUE
Laurate (12:0)	Walking pace	rs6441206	3	158241071	G>A	SNV	RSRC1	—	A	G	0.4638	0.0099	0.00126645	2.088e-08	7346	A	G	0.477953	-0.000549489	0.0018	0.66	459915	30.25	0.00410211	FALSE	FALSE	FALSE	FALSE	TRUE
Laurate (12:0)	Walking pace	rs6502896	17	5838697	A>G	SNV	—	—	G	A	0.2381	0.0187	0.00146276	9.70108e-06	1767	G	A	0.249516	-0.00097871	0.0042	0.5	459915	19.8237	0.0111068	FALSE	FALSE	FALSE	FALSE	TRUE
Laurate (12:0)	Walking pace	rs6765113	3	195870161	C>A,G,T	SNV	LINC——885	—	T	C	0.5408	0.0082	0.00128136	8.16206e-06	7346	T	C	0.550116	1.95139e-05	0.0018	0.99	459915	20.7531	0.00281789	FALSE	FALSE	FALSE	FALSE	TRUE
Laurate (12:0)	Walking pace	rs696979	1	208558547	T>A,C	SNV	—	—	C	T	0.3974	-0.0084	0.00128478	2.048e-06	7346	C	T	0.418526	-0.000708747	0.0018	0.58	459915	21.7778	0.00295662	FALSE	FALSE	FALSE	FALSE	TRUE
Laurate (12:0)	Walking pace	rs6973824	7	134263612	G>A,T	SNV	AKR1B15	—	A	G	0.3374	0.009	0.00133447	4.01902e-07	7346	A	G	0.344874	-0.00218327	0.0018	0.1	459915	25	0.00339259	FALSE	FALSE	FALSE	FALSE	TRUE
Laurate (12:0)	Walking pace	rs699015	1	80379419	G>A,C	SNV	—	—	A	G	0.955	0.0391	0.00355505	9.92796e-06	1767	A	G	0.967166	-0.00131898	0.0089	0.709999	459915	19.3007	0.010817	FALSE	FALSE	FALSE	FALSE	TRUE
Laurate (12:0)	Walking pace	rs7011528	8	125268239	C>A	SNV	—	—	A	C	0.4515	-0.0082	0.0012749	4.00498e-06	7346	A	C	0.441346	0.00201494	0.0018	0.11	459915	20.7531	0.00281789	FALSE	FALSE	FALSE	FALSE	TRUE
Laurate (12:0)	Walking pace	rs853907	10	120071546	C>T	SNV	FAM2—4A	—	T	C	0.4778	0.0079	0.00129402	7.63695e-06	7346	T	C	0.467892	0.00103849	0.0018	0.42	459915	19.2623	0.00261601	FALSE	FALSE	FALSE	FALSE	TRUE
Laurate (12:0)	Walking pace	rs891531	2	67987821	T>G	SNV	—	—	G	T	0.8154	-0.0113	0.00151879	3.80899e-06	7346	G	T	0.77339	-0.00123886	0.0024	0.41	459915	22.1684	0.00300949	FALSE	FALSE	FALSE	FALSE	TRUE
Laurate (12:0)	Walking pace	rs9563502	13	57944356	A>G	SNV	—	—	G	A	0.2885	0.01	0.00139934	2.56e-08	7346	G	A	0.286472	-0.0044749	0.0018	0.00140001	459915	30.8642	0.00418505	FALSE	FALSE	FALSE	FALSE	TRUE
Laurate (12:0)	Walking pace	rs9815886	3	72393312	A>C	SNV	—	—	C	A	0.5244	0.0083	0.00127025	2.55e-06	7346	C	A	0.517913	-0.000207188	0.0018	0.87	459915	21.2623	0.00288684	FALSE	FALSE	FALSE	FALSE	TRUE
Laurate (12:0)	Walking pace	rs9852606	3	68466154	G>A,C	SNV	TAFA1	—	C	G	0.3771	-0.0085	0.00132429	1.47601e-06	7346	C	G	0.359916	-0.00269562	0.0018	0.0420001	459915	22.2994	0.00302722	FALSE	TRUE	FALSE	FALSE	FALSE
Laurate (12:0)	Hand grip strength (left)	rs10039731	5	110764252	A>C,G,T	SNV	CAMK4	—	G	A	0.4213	-0.0198	0.0015316	8.46506e-07	1767	G	A	0.387164	-0.00211593	0.004	0.17	461026	24.5025	0.0136924	FALSE	FALSE	FALSE	FALSE	TRUE
Laurate (12:0)	Hand grip strength (left)	rs11036901	11	42487429	G>A	SNV	—	—	A	G	0.433	-0.0079	0.00154204	7.85507e-06	7346	A	G	0.365661	-2.74412e-05	0.0018	0.99	461026	19.2623	0.00261601	FALSE	FALSE	FALSE	FALSE	TRUE
Laurate (12:0)	Hand grip strength (left)	rs11193635	10	109468251	T>C	SNV	LOC1—1927573	—	C	T	0.3275	-0.0084	0.00159822	3.79699e-06	7346	C	T	0.326442	-0.00106566	0.0018	0.5	461026	21.7778	0.00295662	FALSE	FALSE	FALSE	FALSE	TRUE
Laurate (12:0)	Hand grip strength (left)	rs11589855	1	154755843	C>G,T	SNV	KCNN3	—	T	C	0.3809	-0.0084	0.00153637	2.22198e-06	7346	T	C	0.377222	0.00388237	0.0018	0.012	461026	21.7778	0.00295662	FALSE	FALSE	FALSE	FALSE	TRUE
Laurate (12:0)	Hand grip strength (left)	rs11731117	4	14872737	A>G,T	SNV	LINC——5—4	—	G	A	0.4042	-0.0081	0.00150857	4.32404e-06	7346	G	A	0.409782	-0.0025945	0.0018	0.0850002	461026	20.25	0.00274977	FALSE	FALSE	FALSE	FALSE	TRUE
Laurate (12:0)	Hand grip strength (left)	rs11857879	15	95209253	G>A,C,T	SNV	—	—	T	G	0.1952	0.0112	0.00184011	8.17994e-06	7346	T	G	0.206378	-0.00264582	0.0025	0.15	461026	20.0704	0.00272545	FALSE	FALSE	FALSE	FALSE	TRUE
Laurate (12:0)	Hand grip strength (left)	rs11978728	7	38750371	T>A,C,G	SNV	—	—	A	T	0.6876	-0.0089	0.00159456	5.18203e-07	7346	A	T	0.683836	0.00837768	0.0018	1.5e-07	461026	24.4475	0.00331787	FALSE	TRUE	FALSE	FALSE	FALSE
Laurate (12:0)	Hand grip strength (left)	rs12466053	2	35935217	G>A,C	SNV	—	—	A	G	0.402	0.0087	0.00150314	8.44092e-07	7346	A	G	0.422059	-0.000993448	0.0018	0.51	461026	23.3611	0.00317089	FALSE	FALSE	FALSE	FALSE	TRUE
Laurate (12:0)	Hand grip strength (left)	rs12862464	13	74942016	C>A,T	SNV	LOC1—537—259	—	T	C	0.0842	0.0146	0.00254833	9.82494e-06	7346	T	C	0.094451	0.00122203	0.0033	0.630001	461026	19.5739	0.00265821	FALSE	FALSE	FALSE	FALSE	TRUE
Laurate (12:0)	Hand grip strength (left)	rs12940605	17	12655432	A>C,T	SNV	MYOCD	—	C	A	0.3941	0.0096	0.00153039	1.82301e-07	7346	C	A	0.389825	-0.00213077	0.0018	0.16	461026	28.4444	0.00385821	FALSE	FALSE	FALSE	FALSE	TRUE
Laurate (12:0)	Hand grip strength (left)	rs13393013	2	196373911	G>A	SNV	—	—	A	G	0.0213	0.0314	0.00449121	1.31199e-06	7346	A	G	0.028493	0.00362564	0.0065	0.42	461026	23.3363	0.00316754	FALSE	FALSE	FALSE	FALSE	TRUE
Laurate (12:0)	Hand grip strength (left)	rs1487052	4	112120740	C>A,G,T	SNV	—	—	T	C	0.3063	0.008	0.00161278	7.66408e-06	7346	T	C	0.305913	-0.00191981	0.0018	0.23	461026	19.7531	0.00268248	FALSE	FALSE	FALSE	FALSE	TRUE
Laurate (12:0)	Hand grip strength (left)	rs1530439	10	63645959	G>T	SNV	—	—	T	G	0.2946	0.009	0.00161786	6.07995e-07	7346	T	G	0.307678	-0.00469972	0.0018	0.00369999	461026	25	0.00339259	FALSE	FALSE	FALSE	FALSE	TRUE
Laurate (12:0)	Hand grip strength (left)	rs16942446	15	89441356	G>A	SNV	—	—	A	G	0.0314	-0.0259	0.00416733	3.31803e-06	7346	A	G	0.033201	0.00392986	0.0056	0.35	461026	21.3906	0.00290421	FALSE	FALSE	FALSE	FALSE	TRUE
Laurate (12:0)	Hand grip strength (left)	rs16990450	19	417714	C>G,T	SNV	SHC2	—	T	C	0.0722	0.0161	0.00268265	4.17802e-06	7346	T	C	0.08354	-0.00680149	0.0035	0.0109999	461026	21.16	0.00287299	FALSE	FALSE	FALSE	FALSE	TRUE
Laurate (12:0)	Hand grip strength (left)	rs1998873	13	92756033	A>T	SNV	GPC5	—	T	A	0.4472	0.0083	0.00149585	2.53998e-06	7346	T	A	0.444399	0.000637514	0.0018	0.67	461026	21.2623	0.00288684	FALSE	TRUE	TRUE	FALSE	FALSE
Laurate (12:0)	Hand grip strength (left)	rs2069151	1	210717147	A>C,G,T	SNV	HHAT	—	G	A	0.2917	-0.009	0.00165526	4.68198e-07	7346	G	A	0.279424	-0.00384901	0.0018	0.02	461026	25	0.00339259	FALSE	FALSE	FALSE	FALSE	TRUE
Laurate (12:0)	Hand grip strength (left)	rs2140495	7	79333386	C>T	SNV	LOC1—537537—	—	T	C	0.0158	0.0638	0.00627716	9.50495e-06	1767	T	C	0.014473	0.00642375	0.0144	0.31	461026	19.6298	0.0109994	FALSE	FALSE	FALSE	FALSE	TRUE
Laurate (12:0)	Hand grip strength (left)	rs2255059	18	48328003	T>A,C	SNV	MRO	—	C	T	0.4808	0.008	0.00150942	7.39707e-06	7346	C	T	0.490857	-0.000751386	0.0018	0.62	461026	19.7531	0.00268248	FALSE	FALSE	FALSE	FALSE	TRUE
Laurate (12:0)	Hand grip strength (left)	rs2304767	13	111340342	G>A	SNV	CARS2	benign	A	G	0.3402	0.0091	0.00156629	1.21599e-06	7346	A	G	0.347666	0.00154297	0.0019	0.32	461026	22.9391	0.00311378	FALSE	FALSE	FALSE	FALSE	TRUE
Laurate (12:0)	Hand grip strength (left)	rs2423542	20	11094509	G>A,T	SNV	—	—	A	G	0.8036	0.0153	0.001882	1.91399e-06	7346	A	G	0.739878	-0.000626331	0.0032	0.74	461026	22.8604	0.00310313	FALSE	FALSE	FALSE	FALSE	TRUE
Laurate (12:0)	Hand grip strength (left)	rs2491274	1	88253549	G>A	SNV	—	—	A	G	0.9732	-0.0297	0.00372842	4.62701e-06	7346	A	G	0.958341	-0.00178636	0.0065	0.630001	461026	20.8779	0.00283479	FALSE	FALSE	FALSE	FALSE	TRUE
Laurate (12:0)	Hand grip strength (left)	rs287276	5	55725611	A>G	SNV	—	—	G	A	0.6683	-0.0084	0.00155835	2.64698e-06	7346	G	A	0.651418	-0.000380406	0.0018	0.81	461026	21.7778	0.00295662	FALSE	FALSE	FALSE	FALSE	TRUE
Laurate (12:0)	Hand grip strength (left)	rs369895	8	143903291	G>A	SNV	—	—	A	G	0.574	-0.0114	0.00149033	1.075e-06	7346	A	G	0.551363	0.00133118	0.0023	0.37	461026	24.5671	0.00333404	FALSE	FALSE	FALSE	FALSE	TRUE
Laurate (12:0)	Hand grip strength (left)	rs4327548	4	57999268	G>A,T	SNV	IGFBP7-AS1;LOC1—7986283	—	A	G	0.2904	-0.0093	0.00165172	2.15601e-07	7346	A	G	0.282317	0.000178123	0.0018	0.91	461026	26.6944	0.0036217	FALSE	FALSE	FALSE	FALSE	TRUE
Laurate (12:0)	Hand grip strength (left)	rs4333677	9	74744270	G>A	SNV	GDA	—	A	G	0.5848	0.008	0.00150459	5.98494e-06	7346	A	G	0.579893	-0.0025788	0.0018	0.0870001	461026	19.7531	0.00268248	FALSE	FALSE	FALSE	FALSE	TRUE
Laurate (12:0)	Hand grip strength (left)	rs4680878	3	30193543	T>G	SNV	—	—	G	T	0.3448	-0.0079	0.00155864	9.16305e-06	7346	G	T	0.356488	-0.00294118	0.0018	0.0589997	461026	19.2623	0.00261601	FALSE	FALSE	FALSE	FALSE	TRUE
Laurate (12:0)	Hand grip strength (left)	rs4789698	17	80179786	C>T	SNV	SLC16A3	—	T	C	0.4508	-0.0079	0.00149884	6.82794e-06	7346	T	C	0.435602	0.00332179	0.0018	0.0269998	461026	19.2623	0.00261601	FALSE	FALSE	FALSE	FALSE	TRUE
Laurate (12:0)	Hand grip strength (left)	rs4930046	11	2197148	G>A,C	SNV	—	—	A	G	0.4652	0.0088	0.00148793	2.716e-06	7346	A	G	0.476943	-0.00298683	0.0019	0.0449997	461026	21.4515	0.00291245	FALSE	FALSE	FALSE	TRUE	FALSE
Laurate (12:0)	Hand grip strength (left)	rs6112257	20	19195319	A>G,T	SNV	SLC24A3	—	G	A	0.3157	0.0092	0.00159233	3.38602e-07	7346	G	A	0.319672	-0.00130001	0.0018	0.41	461026	26.1235	0.00354451	FALSE	FALSE	FALSE	FALSE	TRUE
Laurate (12:0)	Hand grip strength (left)	rs6441206	3	158241071	G>A	SNV	RSRC1	—	A	G	0.4638	0.0099	0.00148499	2.088e-08	7346	A	G	0.477914	-0.00617075	0.0018	3.2e-05	461026	30.25	0.00410211	FALSE	FALSE	FALSE	FALSE	TRUE
Laurate (12:0)	Hand grip strength (left)	rs6502896	17	5838697	A>G	SNV	—	—	G	A	0.2381	0.0187	0.00171606	9.70108e-06	1767	G	A	0.249462	0.000681581	0.0042	0.69	461026	19.8237	0.0111068	FALSE	FALSE	FALSE	FALSE	TRUE
Laurate (12:0)	Hand grip strength (left)	rs6765113	3	195870161	C>A,G,T	SNV	LINC——885	—	T	C	0.5408	0.0082	0.00150248	8.16206e-06	7346	T	C	0.55011	-0.00191462	0.0018	0.2	461026	20.7531	0.00281789	FALSE	FALSE	FALSE	FALSE	TRUE
Laurate (12:0)	Hand grip strength (left)	rs696979	1	208558547	T>A,C	SNV	—	—	C	T	0.3974	-0.0084	0.00150571	2.048e-06	7346	C	T	0.418544	8.77176e-05	0.0018	0.95	461026	21.7778	0.00295662	FALSE	FALSE	FALSE	FALSE	TRUE
Laurate (12:0)	Hand grip strength (left)	rs6973824	7	134263612	G>A,T	SNV	AKR1B15	—	A	G	0.3374	0.009	0.00156469	4.01902e-07	7346	A	G	0.344947	-0.00237092	0.0018	0.13	461026	25	0.00339259	FALSE	FALSE	FALSE	FALSE	TRUE
Laurate (12:0)	Hand grip strength (left)	rs699015	1	80379419	G>A,C	SNV	—	—	A	G	0.955	0.0391	0.00416442	9.92796e-06	1767	A	G	0.967126	0.0006257	0.0089	0.88	461026	19.3007	0.010817	FALSE	FALSE	FALSE	FALSE	TRUE
Laurate (12:0)	Hand grip strength (left)	rs7011528	8	125268239	C>A	SNV	—	—	A	C	0.4515	-0.0082	0.00149526	4.00498e-06	7346	A	C	0.441414	-0.000531172	0.0018	0.719999	461026	20.7531	0.00281789	FALSE	FALSE	FALSE	FALSE	TRUE
Laurate (12:0)	Hand grip strength (left)	rs853907	10	120071546	C>T	SNV	FAM2—4A	—	T	C	0.4778	0.0079	0.00151753	7.63695e-06	7346	T	C	0.467904	-0.00184192	0.0018	0.22	461026	19.2623	0.00261601	FALSE	FALSE	FALSE	FALSE	TRUE
Laurate (12:0)	Hand grip strength (left)	rs891531	2	67987821	T>G	SNV	—	—	G	T	0.8154	-0.0113	0.00177991	3.80899e-06	7346	G	T	0.773359	-0.00374824	0.0024	0.0350002	461026	22.1684	0.00300949	FALSE	FALSE	FALSE	FALSE	TRUE
Laurate (12:0)	Hand grip strength (left)	rs9563502	13	57944356	A>G	SNV	—	—	G	A	0.2885	0.01	0.00164156	2.56e-08	7346	G	A	0.28648	0.00200562	0.0018	0.22	461026	30.8642	0.00418505	FALSE	FALSE	FALSE	FALSE	TRUE
Laurate (12:0)	Hand grip strength (left)	rs9815886	3	72393312	A>C	SNV	—	—	C	A	0.5244	0.0083	0.00148929	2.55e-06	7346	C	A	0.517988	-0.00375523	0.0018	0.012	461026	21.2623	0.00288684	FALSE	FALSE	FALSE	FALSE	TRUE
Laurate (12:0)	Hand grip strength (left)	rs9852606	3	68466154	G>A,C	SNV	TAFA1	—	C	G	0.3771	-0.0085	0.0015529	1.47601e-06	7346	C	G	0.359983	-0.00145946	0.0018	0.35	461026	22.2994	0.00302722	FALSE	TRUE	FALSE	FALSE	FALSE
Betaine	Appendicular lean mass	rs10153066	16	7257971	G>A,T	SNV	RBFOX1	—	T	G	0.4356	0.0085	0.0019	2.11802e-06	7357	T	G	0.4447	-0.0043	0.0018	0.0245301	450243	22.2994	0.0030227	FALSE	FALSE	FALSE	FALSE	TRUE
Betaine	Appendicular lean mass	rs10937433	3	190177112	G>A,C,T	SNV	—	—	C	G	0.4972	0.008	0.0019	6.62201e-06	7357	C	G	0.4884	-0.0026	0.0018	0.1602	450243	19.7531	0.00267847	FALSE	TRUE	TRUE	FALSE	FALSE
Betaine	Appendicular lean mass	rs11943623	4	86554948	G>A	SNV	ARHGAP24	—	A	G	0.1709	-0.0115	0.0025	8.40195e-06	7357	A	G	0.1782	-0.0028	0.0026	0.2644	450243	19.5636	0.00265285	FALSE	FALSE	FALSE	FALSE	TRUE
Betaine	Appendicular lean mass	rs12151827	2	135673387	T>C,G	SNV	CCNT2-AS1	—	C	T	0.1841	0.0141	0.0024	6.34702e-08	7357	C	T	0.1899	0.0045	0.0026	0.0582801	450243	29.4098	0.00398268	FALSE	FALSE	FALSE	FALSE	TRUE
Betaine	Appendicular lean mass	rs12190141	6	160162439	A>G	SNV	SOD2;WTAP	—	G	A	0.0277	-0.0616	0.006	9.90011e-06	1759	G	A	0.0254	-0.0073	0.0139	0.2246	450243	19.6396	0.0110543	FALSE	FALSE	FALSE	FALSE	TRUE
Betaine	Appendicular lean mass	rs12569219	1	203762990	C>A,G	SNV	ZC3H11A;ZBED6	—	A	C	0.1612	-0.0118	0.0026	5.82304e-06	7357	A	C	0.1589	0.0123	0.0026	1.43001e-06	450243	20.5976	0.00279267	FALSE	FALSE	FALSE	FALSE	TRUE
Betaine	Appendicular lean mass	rs13021675	2	211661935	C>T	SNV	—	—	T	C	0.1956	-0.0123	0.0023	1.83502e-06	7357	T	C	0.1994	0.0089	0.0026	0.000148501	450243	22.3802	0.00303362	FALSE	FALSE	FALSE	FALSE	TRUE
Betaine	Appendicular lean mass	rs1535039	6	29411432	T>C	SNV	OR11A1;LOC1—5379641	—	C	T	0.088	-0.0175	0.0029	4.49097e-07	7357	C	T	0.1222	0.0111	0.0035	0.0001133	450243	25	0.00338753	FALSE	FALSE	FALSE	FALSE	TRUE
Betaine	Appendicular lean mass	rs163124	5	78283003	G>T	SNV	ARSB	—	T	G	0.712	0.0121	0.0021	7.08093e-07	7357	T	G	0.7227	-0.0039	0.0024	0.0649501	450243	25.4184	0.00344403	FALSE	FALSE	FALSE	FALSE	TRUE
Betaine	Appendicular lean mass	rs164372	5	160621043	T>A,C	SNV	—	—	C	T	0.1964	-0.012	0.0024	2.64101e-06	7357	C	T	0.1988	-0.0032	0.0025	0.1739	450243	23.04	0.00312278	FALSE	FALSE	FALSE	FALSE	TRUE
Betaine	Appendicular lean mass	rs16876394	5	78346769	T>C	SNV	DMGDH	—	C	T	0.1007	-0.0304	0.0031	1.48799e-19	7357	C	T	0.1056	0.0117	0.0034	0.000134301	450243	79.9446	0.0107526	FALSE	FALSE	FALSE	FALSE	TRUE
Betaine	Appendicular lean mass	rs17595065	18	53074862	A>G	SNV	TCF4	—	G	A	0.0276	-0.0347	0.0064	9.72994e-06	7357	G	A	0.0226	-0.0091	0.0078	0.1558	450243	19.7911	0.00268361	FALSE	FALSE	FALSE	FALSE	TRUE
Betaine	Appendicular lean mass	rs17750747	6	27730334	T>C	SNV	LOC1——131289	—	C	T	0.0835	-0.0164	0.0029	2.88503e-06	7357	C	T	0.1159	0.0045	0.0035	0.1217	450243	21.9559	0.00297628	FALSE	FALSE	FALSE	FALSE	TRUE
Betaine	Appendicular lean mass	rs185077	5	78331823	T>C	SNV	DMGDH	—	C	T	0.5014	0.0193	0.0019	1.54312e-16	7357	C	T	0.509	-0.0038	0.0023	0.0416802	450243	70.414	0.00948284	FALSE	FALSE	FALSE	FALSE	TRUE
Betaine	Appendicular lean mass	rs2291919	12	280349	C>A,G,T	SNV	IQSEC3;IQSEC3-AS1	—	A	C	0.3011	-0.0148	0.0021	2.57899e-09	7357	A	C	0.3004	-0.0046	0.0025	0.0267301	450243	35.0464	0.00474238	FALSE	FALSE	FALSE	FALSE	TRUE
Betaine	Appendicular lean mass	rs2396726	7	114021410	C>T	SNV	FOXP2	—	T	C	0.5395	-0.0179	0.0019	4.51898e-06	1759	T	C	0.5129	0.0089	0.0039	2.41502e-06	450243	21.0657	0.0118476	FALSE	FALSE	FALSE	FALSE	TRUE
Betaine	Appendicular lean mass	rs2851391	21	44487404	T>C	SNV	CBS	—	C	T	0.5418	0.0121	0.0019	1.14604e-11	7357	C	T	0.5453	-0.0012	0.0018	0.529	450243	45.1883	0.00610637	FALSE	FALSE	FALSE	TRUE	FALSE
Betaine	Appendicular lean mass	rs3797248	5	53509186	G>A,T	SNV	ARL15	—	A	G	0.1651	0.012	0.0025	4.62402e-06	7357	A	G	0.1706	-0.0083	0.0026	0.00097699	450243	21.3018	0.00288787	FALSE	FALSE	FALSE	FALSE	TRUE
Betaine	Appendicular lean mass	rs4327704	6	57920632	A>C,T	SNV	—	—	C	A	0.0453	0.0219	0.0044	9.94008e-06	7357	C	A	0.0491	0.0068	0.005	0.118	450243	19.1844	0.00260156	FALSE	FALSE	FALSE	FALSE	TRUE
Betaine	Appendicular lean mass	rs4646359	17	17470609	C>T	SNV	PEMT	—	T	C	0.5297	-0.0083	0.0019	3.20199e-06	7357	T	C	0.5265	-0.0087	0.0018	4.10696e-06	450243	21.2623	0.00288254	FALSE	FALSE	FALSE	FALSE	TRUE
Betaine	Appendicular lean mass	rs495360	12	327421	C>A	SNV	—	—	A	C	0.497	-0.019	0.0019	2.399e-10	5598	A	C	0.5011	-0.0052	0.003	0.00688304	450243	40.1111	0.00711681	FALSE	FALSE	FALSE	FALSE	TRUE
Betaine	Appendicular lean mass	rs6860725	5	78419809	T>C	SNV	BHMT	—	C	T	0.6773	0.0126	0.002	1.79201e-07	7357	C	T	0.6671	-0.0009	0.0024	0.6663	450243	27.5625	0.00373346	FALSE	FALSE	FALSE	FALSE	TRUE
Betaine	Appendicular lean mass	rs6908726	6	28671343	G>C	SNV	—	—	C	G	0.9098	0.0155	0.0029	7.17299e-06	7357	C	G	0.8763	-0.008	0.0035	0.00533605	450243	19.6122	0.00265943	FALSE	TRUE	FALSE	FALSE	FALSE
Betaine	Appendicular lean mass	rs7126003	11	10888433	C>G,T	SNV	ZBED5-AS1	—	T	C	0.6259	0.0185	0.002	2.57502e-06	1759	T	C	0.6283	-0.002	0.0039	0.3015	450243	22.5016	0.0126449	FALSE	FALSE	FALSE	FALSE	TRUE
Betaine	Appendicular lean mass	rs715	2	211543055	T>A,C	SNV	CPS1	benign	C	T	0.287	-0.0221	0.002	2.07683e-19	7357	C	T	0.3116	0.0228	0.0025	2.44906e-29	450243	78.1456	0.0105131	FALSE	FALSE	FALSE	TRUE	FALSE
Betaine	Appendicular lean mass	rs7668550	4	104384356	G>T	SNV	—	—	T	G	0.0157	-0.0368	0.0074	5.53605e-06	7357	T	G	0.0166	0.0008	0.0081	0.9127	450243	20.6408	0.0027985	FALSE	FALSE	FALSE	FALSE	TRUE
Betaine	Appendicular lean mass	rs7781104	7	145158487	T>A,C,G	SNV	—	—	C	T	0.7317	-0.0208	0.0021	7.75497e-06	1759	C	T	0.7016	-0.0017	0.0047	0.4035	450243	19.5853	0.0110241	FALSE	FALSE	FALSE	FALSE	TRUE
Betaine	Appendicular lean mass	rs7896866	10	101339828	C>A,T	SNV	—	—	A	C	0.2982	0.0108	0.0021	8.34008e-06	7357	A	C	0.2783	-0.0006	0.0024	0.7742	450243	20.25	0.00274567	FALSE	FALSE	FALSE	FALSE	TRUE
Betaine	Appendicular lean mass	rs9462856	6	42926024	T>C	SNV	CNPY3-GNMT	—	C	T	0.5289	0.0093	0.0019	1.99499e-07	7357	C	T	0.539	-0.0041	0.0018	0.0314	450243	26.6944	0.0036163	FALSE	FALSE	FALSE	FALSE	TRUE
Betaine	Appendicular lean mass	rs9886534	8	40676655	C>T	SNV	ZMAT4	—	T	C	0.5101	-0.0079	0.0019	8.744e-06	7357	T	C	0.5052	0.0029	0.0018	0.1215	450243	19.2623	0.0026121	FALSE	FALSE	FALSE	FALSE	TRUE
Betaine	Appendicular lean mass	rs9981490	21	44259873	A>G	SNV	—	—	G	A	0.4793	0.0079	0.0019	8.28991e-06	7357	G	A	0.4822	0.0016	0.0018	0.4136	450243	19.2623	0.0026121	FALSE	FALSE	FALSE	FALSE	TRUE
Betaine	Appendicular lean mass	rs9982015	21	44490092	T>A,C	SNV	CBS	—	C	T	0.0899	0.0193	0.0033	3.63103e-08	7357	C	T	0.0927	-0.002	0.0035	0.5516	450243	30.4073	0.00411722	FALSE	FALSE	FALSE	FALSE	TRUE
Betaine	Hand grip strength (right)	rs10153066	16	7257971	G>A,T	SNV	RBFOX1	—	T	G	0.4356	0.0085	0.00149961	2.11802e-06	7357	T	G	0.444447	-0.00384788	0.0018	0.01	461089	22.2994	0.0030227	FALSE	FALSE	FALSE	FALSE	TRUE
Betaine	Hand grip strength (right)	rs10937433	3	190177112	G>A,C,T	SNV	—	—	C	G	0.4972	0.008	0.00148805	6.62201e-06	7357	C	G	0.488649	0.000794567	0.0018	0.59	461089	19.7531	0.00267847	FALSE	TRUE	TRUE	FALSE	FALSE
Betaine	Hand grip strength (right)	rs11943623	4	86554948	G>A	SNV	ARHGAP24	—	A	G	0.1709	-0.0115	0.0019461	8.40195e-06	7357	A	G	0.17822	0.000761973	0.0026	0.7	461089	19.5636	0.00265285	FALSE	FALSE	FALSE	FALSE	TRUE
Betaine	Hand grip strength (right)	rs12151827	2	135673387	T>C,G	SNV	CCNT2-AS1	—	C	T	0.1841	0.0141	0.00189281	6.34702e-08	7357	C	T	0.190263	0.00551155	0.0026	0.00359998	461089	29.4098	0.00398268	FALSE	FALSE	FALSE	FALSE	TRUE
Betaine	Hand grip strength (right)	rs12190141	6	160162439	A>G	SNV	SOD2;WTAP	—	G	A	0.0277	-0.0616	0.00473299	9.90011e-06	1759	G	A	0.025429	0.00396506	0.0139	0.4	461089	19.6396	0.0110543	FALSE	FALSE	FALSE	FALSE	TRUE
Betaine	Hand grip strength (right)	rs12569219	1	203762990	C>A,G	SNV	ZC3H11A;ZBED6	—	A	C	0.1612	-0.0118	0.00202866	5.82304e-06	7357	A	C	0.158968	0.00164084	0.0026	0.42	461089	20.5976	0.00279267	FALSE	FALSE	FALSE	FALSE	TRUE
Betaine	Hand grip strength (right)	rs13021675	2	211661935	C>T	SNV	—	—	T	C	0.1956	-0.0123	0.00185883	1.83502e-06	7357	T	C	0.199496	0.00297501	0.0026	0.11	461089	22.3802	0.00303362	FALSE	FALSE	FALSE	FALSE	TRUE
Betaine	Hand grip strength (right)	rs1535039	6	29411432	T>C	SNV	OR11A1;LOC1—5379641	—	C	T	0.088	-0.0175	0.00226825	4.49097e-07	7357	C	T	0.121763	0.00135229	0.0035	0.55	461089	25	0.00338753	FALSE	FALSE	FALSE	FALSE	TRUE
Betaine	Hand grip strength (right)	rs163124	5	78283003	G>T	SNV	ARSB	—	T	G	0.712	0.0121	0.00167079	7.08093e-07	7357	T	G	0.722387	-0.00233983	0.0024	0.16	461089	25.4184	0.00344403	FALSE	FALSE	FALSE	FALSE	TRUE
Betaine	Hand grip strength (right)	rs164372	5	160621043	T>A,C	SNV	—	—	C	T	0.1964	-0.012	0.00186216	2.64101e-06	7357	C	T	0.199116	-0.00405648	0.0025	0.0290001	461089	23.04	0.00312278	FALSE	FALSE	FALSE	FALSE	TRUE
Betaine	Hand grip strength (right)	rs16876394	5	78346769	T>C	SNV	DMGDH	—	C	T	0.1007	-0.0304	0.00242418	1.48799e-19	7357	C	T	0.105527	0.00733033	0.0034	0.0025	461089	79.9446	0.0107526	FALSE	FALSE	FALSE	FALSE	TRUE
Betaine	Hand grip strength (right)	rs17595065	18	53074862	A>G	SNV	TCF4	—	G	A	0.0276	-0.0347	0.00500611	9.72994e-06	7357	G	A	0.022539	-0.00960065	0.0078	0.0549997	461089	19.7911	0.00268361	FALSE	FALSE	FALSE	FALSE	TRUE
Betaine	Hand grip strength (right)	rs17750747	6	27730334	T>C	SNV	LOC1——131289	—	C	T	0.0835	-0.0164	0.00232148	2.88503e-06	7357	C	T	0.11546	-0.00202327	0.0035	0.38	461089	21.9559	0.00297628	FALSE	FALSE	FALSE	FALSE	TRUE
Betaine	Hand grip strength (right)	rs185077	5	78331823	T>C	SNV	DMGDH	—	C	T	0.5014	0.0193	0.00148476	1.54312e-16	7357	C	T	0.508656	-0.000337685	0.0023	0.82	461089	70.414	0.00948284	FALSE	FALSE	FALSE	FALSE	TRUE
Betaine	Hand grip strength (right)	rs2291919	12	280349	C>A,G,T	SNV	IQSEC3;IQSEC3-AS1	—	A	C	0.3011	-0.0148	0.0016301	2.57899e-09	7357	A	C	0.30025	-0.00201089	0.0025	0.22	461089	35.0464	0.00474238	FALSE	FALSE	FALSE	FALSE	TRUE
Betaine	Hand grip strength (right)	rs2396726	7	114021410	C>T	SNV	FOXP2	—	T	C	0.5395	-0.0179	0.0014892	4.51898e-06	1759	T	C	0.512789	0.00291013	0.0039	0.051	461089	21.0657	0.0118476	FALSE	FALSE	FALSE	FALSE	TRUE
Betaine	Hand grip strength (right)	rs2851391	21	44487404	T>C	SNV	CBS	—	C	T	0.5418	0.0121	0.00149314	1.14604e-11	7357	C	T	0.545338	-0.00166245	0.0018	0.27	461089	45.1883	0.00610637	FALSE	FALSE	FALSE	TRUE	FALSE
Betaine	Hand grip strength (right)	rs3797248	5	53509186	G>A,T	SNV	ARL15	—	A	G	0.1651	0.012	0.00199037	4.62402e-06	7357	A	G	0.170712	-0.00136853	0.0026	0.49	461089	21.3018	0.00288787	FALSE	FALSE	FALSE	FALSE	TRUE
Betaine	Hand grip strength (right)	rs4327704	6	57920632	A>C,T	SNV	—	—	C	A	0.0453	0.0219	0.00344262	9.94008e-06	7357	C	A	0.048982	0.0115241	0.005	0.000819993	461089	19.1844	0.00260156	FALSE	FALSE	FALSE	FALSE	TRUE
Betaine	Hand grip strength (right)	rs4646359	17	17470609	C>T	SNV	PEMT	—	T	C	0.5297	-0.0083	0.00148969	3.20199e-06	7357	T	C	0.526307	-0.00145166	0.0018	0.33	461089	21.2623	0.00288254	FALSE	FALSE	FALSE	FALSE	TRUE
Betaine	Hand grip strength (right)	rs495360	12	327421	C>A	SNV	—	—	A	C	0.497	-0.019	0.00150901	2.399e-10	5598	A	C	0.501282	-0.00158301	0.003	0.29	461089	40.1111	0.00711681	FALSE	FALSE	FALSE	FALSE	TRUE
Betaine	Hand grip strength (right)	rs6860725	5	78419809	T>C	SNV	BHMT	—	C	T	0.6773	0.0126	0.00157702	1.79201e-07	7357	C	T	0.667452	0.00313072	0.0024	0.0470002	461089	27.5625	0.00373346	FALSE	FALSE	FALSE	FALSE	TRUE
Betaine	Hand grip strength (right)	rs6908726	6	28671343	G>C	SNV	—	—	C	G	0.9098	0.0155	0.00226039	7.17299e-06	7357	C	G	0.876681	-0.000370458	0.0035	0.87	461089	19.6122	0.00265943	FALSE	TRUE	FALSE	FALSE	FALSE
Betaine	Hand grip strength (right)	rs7126003	11	10888433	C>G,T	SNV	ZBED5-AS1	—	T	C	0.6259	0.0185	0.00154195	2.57502e-06	1759	T	C	0.628536	-0.00468263	0.0039	0.00239999	461089	22.5016	0.0126449	FALSE	FALSE	FALSE	FALSE	TRUE
Betaine	Hand grip strength (right)	rs715	2	211543055	T>A,C	SNV	CPS1	benign	C	T	0.287	-0.0221	0.00160971	2.07683e-19	7357	C	T	0.311445	0.00972633	0.0025	1.5e-09	461089	78.1456	0.0105131	FALSE	FALSE	FALSE	TRUE	FALSE
Betaine	Hand grip strength (right)	rs7668550	4	104384356	G>T	SNV	—	—	T	G	0.0157	-0.0368	0.00577172	5.53605e-06	7357	T	G	0.016802	-0.00218987	0.0081	0.7	461089	20.6408	0.0027985	FALSE	FALSE	FALSE	FALSE	TRUE
Betaine	Hand grip strength (right)	rs7781104	7	145158487	T>A,C,G	SNV	—	—	C	T	0.7317	-0.0208	0.00164111	7.75497e-06	1759	C	T	0.70132	-0.00142794	0.0047	0.38	461089	19.5853	0.0110241	FALSE	FALSE	FALSE	FALSE	TRUE
Betaine	Hand grip strength (right)	rs7896866	10	101339828	C>A,T	SNV	—	—	A	C	0.2982	0.0108	0.00166497	8.34008e-06	7357	A	C	0.278472	-0.000486729	0.0024	0.77	461089	20.25	0.00274567	FALSE	FALSE	FALSE	FALSE	TRUE
Betaine	Hand grip strength (right)	rs9462856	6	42926024	T>C	SNV	CNPY3-GNMT	—	C	T	0.5289	0.0093	0.00149067	1.99499e-07	7357	C	T	0.539111	0.000183034	0.0018	0.9	461089	26.6944	0.0036163	FALSE	FALSE	FALSE	FALSE	TRUE
Betaine	Hand grip strength (right)	rs9886534	8	40676655	C>T	SNV	ZMAT4	—	T	C	0.5101	-0.0079	0.00148622	8.744e-06	7357	T	C	0.505356	0.000756346	0.0018	0.61	461089	19.2623	0.0026121	FALSE	FALSE	FALSE	FALSE	TRUE
Betaine	Hand grip strength (right)	rs9981490	21	44259873	A>G	SNV	—	—	G	A	0.4793	0.0079	0.00148784	8.28991e-06	7357	G	A	0.482159	-0.000146924	0.0018	0.92	461089	19.2623	0.0026121	FALSE	FALSE	FALSE	FALSE	TRUE
Betaine	Hand grip strength (right)	rs9982015	21	44490092	T>A,C	SNV	CBS	—	C	T	0.0899	0.0193	0.00256723	3.63103e-08	7357	C	T	0.092644	-0.00496937	0.0035	0.0530005	461089	30.4073	0.00411722	FALSE	FALSE	FALSE	FALSE	TRUE
Betaine	Walking pace	rs10153066	16	7257971	G>A,T	SNV	RBFOX1	—	T	G	0.4356	0.0085	0.0012767	2.11802e-06	7357	T	G	0.44441	-0.00420052	0.0018	0.001	459915	22.2994	0.0030227	FALSE	FALSE	FALSE	FALSE	TRUE
Betaine	Walking pace	rs10937433	3	190177112	G>A,C,T	SNV	—	—	C	G	0.4972	0.008	0.00126734	6.62201e-06	7357	C	G	0.488765	0.000639176	0.0018	0.61	459915	19.7531	0.00267847	FALSE	TRUE	TRUE	FALSE	FALSE
Betaine	Walking pace	rs11943623	4	86554948	G>A	SNV	ARHGAP24	—	A	G	0.1709	-0.0115	0.00165717	8.40195e-06	7357	A	G	0.178231	0.000590276	0.0026	0.719999	459915	19.5636	0.00265285	FALSE	FALSE	FALSE	FALSE	TRUE
Betaine	Walking pace	rs12151827	2	135673387	T>C,G	SNV	CCNT2-AS1	—	C	T	0.1841	0.0141	0.00161288	6.34702e-08	7357	C	T	0.190194	0.00223682	0.0026	0.17	459915	29.4098	0.00398268	FALSE	FALSE	FALSE	FALSE	TRUE
Betaine	Walking pace	rs12190141	6	160162439	A>G	SNV	SOD2;WTAP	—	G	A	0.0277	-0.0616	0.00403147	9.90011e-06	1759	G	A	0.02542	-0.000417446	0.0139	0.92	459915	19.6396	0.0110543	FALSE	FALSE	FALSE	FALSE	TRUE
Betaine	Walking pace	rs12569219	1	203762990	C>A,G	SNV	ZC3H11A;ZBED6	—	A	C	0.1612	-0.0118	0.00172829	5.82304e-06	7357	A	C	0.158951	-0.000454267	0.0026	0.79	459915	20.5976	0.00279267	FALSE	FALSE	FALSE	FALSE	TRUE
Betaine	Walking pace	rs13021675	2	211661935	C>T	SNV	—	—	T	C	0.1956	-0.0123	0.00158383	1.83502e-06	7357	T	C	0.199468	0.00112085	0.0026	0.48	459915	22.3802	0.00303362	FALSE	FALSE	FALSE	FALSE	TRUE
Betaine	Walking pace	rs1535039	6	29411432	T>C	SNV	OR11A1;LOC1—5379641	—	C	T	0.088	-0.0175	0.00193225	4.49097e-07	7357	C	T	0.121736	-0.00378049	0.0035	0.05	459915	25	0.00338753	FALSE	FALSE	FALSE	FALSE	TRUE
Betaine	Walking pace	rs163124	5	78283003	G>T	SNV	ARSB	—	T	G	0.712	0.0121	0.00142314	7.08093e-07	7357	T	G	0.722342	0.000582995	0.0024	0.68	459915	25.4184	0.00344403	FALSE	FALSE	FALSE	FALSE	TRUE
Betaine	Walking pace	rs164372	5	160621043	T>A,C	SNV	—	—	C	T	0.1964	-0.012	0.00158604	2.64101e-06	7357	C	T	0.199082	0.000501134	0.0025	0.75	459915	23.04	0.00312278	FALSE	FALSE	FALSE	FALSE	TRUE
Betaine	Walking pace	rs16876394	5	78346769	T>C	SNV	DMGDH	—	C	T	0.1007	-0.0304	0.00206477	1.48799e-19	7357	C	T	0.105545	0.00507378	0.0034	0.0140001	459915	79.9446	0.0107526	FALSE	FALSE	FALSE	FALSE	TRUE
Betaine	Walking pace	rs17595065	18	53074862	A>G	SNV	TCF4	—	G	A	0.0276	-0.0347	0.00426018	9.72994e-06	7357	G	A	0.022541	-0.0040693	0.0078	0.34	459915	19.7911	0.00268361	FALSE	FALSE	FALSE	FALSE	TRUE
Betaine	Walking pace	rs17750747	6	27730334	T>C	SNV	LOC1——131289	—	C	T	0.0835	-0.0164	0.00197765	2.88503e-06	7357	C	T	0.11543	-0.00554225	0.0035	0.0051	459915	21.9559	0.00297628	FALSE	FALSE	FALSE	FALSE	TRUE
Betaine	Walking pace	rs185077	5	78331823	T>C	SNV	DMGDH	—	C	T	0.5014	0.0193	0.00126487	1.54312e-16	7357	C	T	0.508542	0.00141816	0.0023	0.26	459915	70.414	0.00948284	FALSE	FALSE	FALSE	FALSE	TRUE
Betaine	Walking pace	rs2291919	12	280349	C>A,G,T	SNV	IQSEC3;IQSEC3-AS1	—	A	C	0.3011	-0.0148	0.0013881	2.57899e-09	7357	A	C	0.300238	-0.00268499	0.0025	0.0530005	459915	35.0464	0.00474238	FALSE	FALSE	FALSE	FALSE	TRUE
Betaine	Walking pace	rs2396726	7	114021410	C>T	SNV	FOXP2	—	T	C	0.5395	-0.0179	0.001268	4.51898e-06	1759	T	C	0.512847	-0.00102193	0.0039	0.42	459915	21.0657	0.0118476	FALSE	FALSE	FALSE	FALSE	TRUE
Betaine	Walking pace	rs2851391	21	44487404	T>C	SNV	CBS	—	C	T	0.5418	0.0121	0.0012709	1.14604e-11	7357	C	T	0.545298	0.000302104	0.0018	0.81	459915	45.1883	0.00610637	FALSE	FALSE	FALSE	TRUE	FALSE
Betaine	Walking pace	rs3797248	5	53509186	G>A,T	SNV	ARL15	—	A	G	0.1651	0.012	0.00169522	4.62402e-06	7357	A	G	0.170676	0.00107501	0.0026	0.53	459915	21.3018	0.00288787	FALSE	FALSE	FALSE	FALSE	TRUE
Betaine	Walking pace	rs4327704	6	57920632	A>C,T	SNV	—	—	C	A	0.0453	0.0219	0.00293278	9.94008e-06	7357	C	A	0.048953	0.00227147	0.005	0.44	459915	19.1844	0.00260156	FALSE	FALSE	FALSE	FALSE	TRUE
Betaine	Walking pace	rs4646359	17	17470609	C>T	SNV	PEMT	—	T	C	0.5297	-0.0083	0.00126828	3.20199e-06	7357	T	C	0.526367	0.00151953	0.0018	0.23	459915	21.2623	0.00288254	FALSE	FALSE	FALSE	FALSE	TRUE
Betaine	Walking pace	rs495360	12	327421	C>A	SNV	—	—	A	C	0.497	-0.019	0.00128507	2.399e-10	5598	A	C	0.501308	-0.00141384	0.003	0.27	459915	40.1111	0.00711681	FALSE	FALSE	FALSE	FALSE	TRUE
Betaine	Walking pace	rs6860725	5	78419809	T>C	SNV	BHMT	—	C	T	0.6773	0.0126	0.00134305	1.79201e-07	7357	C	T	0.667336	0.00139989	0.0024	0.3	459915	27.5625	0.00373346	FALSE	FALSE	FALSE	FALSE	TRUE
Betaine	Walking pace	rs6908726	6	28671343	G>C	SNV	—	—	C	G	0.9098	0.0155	0.00192549	7.17299e-06	7357	C	G	0.876708	0.00380166	0.0035	0.0479999	459915	19.6122	0.00265943	FALSE	TRUE	FALSE	FALSE	FALSE
Betaine	Walking pace	rs7126003	11	10888433	C>G,T	SNV	ZBED5-AS1	—	T	C	0.6259	0.0185	0.00131309	2.57502e-06	1759	T	C	0.628553	-0.00197278	0.0039	0.13	459915	22.5016	0.0126449	FALSE	FALSE	FALSE	FALSE	TRUE
Betaine	Walking pace	rs715	2	211543055	T>A,C	SNV	CPS1	benign	C	T	0.287	-0.0221	0.00137136	2.07683e-19	7357	C	T	0.311407	-0.00288388	0.0025	0.0350002	459915	78.1456	0.0105131	FALSE	FALSE	FALSE	TRUE	FALSE
Betaine	Walking pace	rs7668550	4	104384356	G>T	SNV	—	—	T	G	0.0157	-0.0368	0.00491852	5.53605e-06	7357	T	G	0.016787	0.0104421	0.0081	0.0340001	459915	20.6408	0.0027985	FALSE	FALSE	FALSE	FALSE	TRUE
Betaine	Walking pace	rs7781104	7	145158487	T>A,C,G	SNV	—	—	C	T	0.7317	-0.0208	0.0013974	7.75497e-06	1759	C	T	0.701346	-0.00131043	0.0047	0.35	459915	19.5853	0.0110241	FALSE	FALSE	FALSE	FALSE	TRUE
Betaine	Walking pace	rs7896866	10	101339828	C>A,T	SNV	—	—	A	C	0.2982	0.0108	0.00141757	8.34008e-06	7357	A	C	0.278497	-0.000846204	0.0024	0.55	459915	20.25	0.00274567	FALSE	FALSE	FALSE	FALSE	TRUE
Betaine	Walking pace	rs9462856	6	42926024	T>C	SNV	CNPY3-GNMT	—	C	T	0.5289	0.0093	0.00126959	1.99499e-07	7357	C	T	0.539112	0.000178707	0.0018	0.89	459915	26.6944	0.0036163	FALSE	FALSE	FALSE	FALSE	TRUE
Betaine	Walking pace	rs9886534	8	40676655	C>T	SNV	ZMAT4	—	T	C	0.5101	-0.0079	0.00126538	8.744e-06	7357	T	C	0.505343	-0.00132498	0.0018	0.3	459915	19.2623	0.0026121	FALSE	FALSE	FALSE	FALSE	TRUE
Betaine	Walking pace	rs9981490	21	44259873	A>G	SNV	—	—	G	A	0.4793	0.0079	0.00126639	8.28991e-06	7357	G	A	0.482225	-0.000860945	0.0018	0.5	459915	19.2623	0.0026121	FALSE	FALSE	FALSE	FALSE	TRUE
Betaine	Walking pace	rs9982015	21	44490092	T>A,C	SNV	CBS	—	C	T	0.0899	0.0193	0.00218489	3.63103e-08	7357	C	T	0.092658	0.00117577	0.0035	0.59	459915	30.4073	0.00411722	FALSE	FALSE	FALSE	FALSE	TRUE
Betaine	Hand grip strength (left)	rs10153066	16	7257971	G>A,T	SNV	RBFOX1	—	T	G	0.4356	0.0085	0.00149747	2.11802e-06	7357	T	G	0.444441	-0.00420307	0.0018	0.005	461026	22.2994	0.0030227	FALSE	FALSE	FALSE	FALSE	TRUE
Betaine	Hand grip strength (left)	rs10937433	3	190177112	G>A,C,T	SNV	—	—	C	G	0.4972	0.008	0.00148584	6.62201e-06	7357	C	G	0.488658	0.000722118	0.0018	0.630001	461026	19.7531	0.00267847	FALSE	TRUE	TRUE	FALSE	FALSE
Betaine	Hand grip strength (left)	rs11943623	4	86554948	G>A	SNV	ARHGAP24	—	A	G	0.1709	-0.0115	0.00194317	8.40195e-06	7357	A	G	0.178197	0.00038202	0.0026	0.84	461026	19.5636	0.00265285	FALSE	FALSE	FALSE	FALSE	TRUE
Betaine	Hand grip strength (left)	rs12151827	2	135673387	T>C,G	SNV	CCNT2-AS1	—	C	T	0.1841	0.0141	0.0018898	6.34702e-08	7357	C	T	0.190323	0.0049192	0.0026	0.00920005	461026	29.4098	0.00398268	FALSE	FALSE	FALSE	FALSE	TRUE
Betaine	Hand grip strength (left)	rs12190141	6	160162439	A>G	SNV	SOD2;WTAP	—	G	A	0.0277	-0.0616	0.00472694	9.90011e-06	1759	G	A	0.025421	0.00347207	0.0139	0.46	461026	19.6396	0.0110543	FALSE	FALSE	FALSE	FALSE	TRUE
Betaine	Hand grip strength (left)	rs12569219	1	203762990	C>A,G	SNV	ZC3H11A;ZBED6	—	A	C	0.1612	-0.0118	0.00202556	5.82304e-06	7357	A	C	0.158977	0.0033359	0.0026	0.1	461026	20.5976	0.00279267	FALSE	FALSE	FALSE	FALSE	TRUE
Betaine	Hand grip strength (left)	rs13021675	2	211661935	C>T	SNV	—	—	T	C	0.1956	-0.0123	0.00185613	1.83502e-06	7357	T	C	0.199522	0.000491239	0.0026	0.79	461026	22.3802	0.00303362	FALSE	FALSE	FALSE	FALSE	TRUE
Betaine	Hand grip strength (left)	rs1535039	6	29411432	T>C	SNV	OR11A1;LOC1—5379641	—	C	T	0.088	-0.0175	0.00226517	4.49097e-07	7357	C	T	0.121741	-5.45298e-05	0.0035	0.98	461026	25	0.00338753	FALSE	FALSE	FALSE	FALSE	TRUE
Betaine	Hand grip strength (left)	rs163124	5	78283003	G>T	SNV	ARSB	—	T	G	0.712	0.0121	0.00166839	7.08093e-07	7357	T	G	0.722411	-0.0019684	0.0024	0.24	461026	25.4184	0.00344403	FALSE	FALSE	FALSE	FALSE	TRUE
Betaine	Hand grip strength (left)	rs164372	5	160621043	T>A,C	SNV	—	—	C	T	0.1964	-0.012	0.00185925	2.64101e-06	7357	C	T	0.199122	-0.00367123	0.0025	0.0479999	461026	23.04	0.00312278	FALSE	FALSE	FALSE	FALSE	TRUE
Betaine	Hand grip strength (left)	rs16876394	5	78346769	T>C	SNV	DMGDH	—	C	T	0.1007	-0.0304	0.00242063	1.48799e-19	7357	C	T	0.105518	0.00665536	0.0034	0.00599998	461026	79.9446	0.0107526	FALSE	FALSE	FALSE	FALSE	TRUE
Betaine	Hand grip strength (left)	rs17595065	18	53074862	A>G	SNV	TCF4	—	G	A	0.0276	-0.0347	0.00499892	9.72994e-06	7357	G	A	0.022542	-0.00731796	0.0078	0.14	461026	19.7911	0.00268361	FALSE	FALSE	FALSE	FALSE	TRUE
Betaine	Hand grip strength (left)	rs17750747	6	27730334	T>C	SNV	LOC1——131289	—	C	T	0.0835	-0.0164	0.00231843	2.88503e-06	7357	C	T	0.115431	-0.00229877	0.0035	0.32	461026	21.9559	0.00297628	FALSE	FALSE	FALSE	FALSE	TRUE
Betaine	Hand grip strength (left)	rs185077	5	78331823	T>C	SNV	DMGDH	—	C	T	0.5014	0.0193	0.00148258	1.54312e-16	7357	C	T	0.508685	-0.000431712	0.0023	0.77	461026	70.414	0.00948284	FALSE	FALSE	FALSE	FALSE	TRUE
Betaine	Hand grip strength (left)	rs2291919	12	280349	C>A,G,T	SNV	IQSEC3;IQSEC3-AS1	—	A	C	0.3011	-0.0148	0.00162779	2.57899e-09	7357	A	C	0.300204	0.000409392	0.0025	0.8	461026	35.0464	0.00474238	FALSE	FALSE	FALSE	FALSE	TRUE
Betaine	Hand grip strength (left)	rs2396726	7	114021410	C>T	SNV	FOXP2	—	T	C	0.5395	-0.0179	0.00148702	4.51898e-06	1759	T	C	0.512831	0.00306224	0.0039	0.0389996	461026	21.0657	0.0118476	FALSE	FALSE	FALSE	FALSE	TRUE
Betaine	Hand grip strength (left)	rs2851391	21	44487404	T>C	SNV	CBS	—	C	T	0.5418	0.0121	0.00149087	1.14604e-11	7357	C	T	0.545391	-0.00140063	0.0018	0.35	461026	45.1883	0.00610637	FALSE	FALSE	FALSE	TRUE	FALSE
Betaine	Hand grip strength (left)	rs3797248	5	53509186	G>A,T	SNV	ARL15	—	A	G	0.1651	0.012	0.00198757	4.62402e-06	7357	A	G	0.170684	-0.00283501	0.0026	0.15	461026	21.3018	0.00288787	FALSE	FALSE	FALSE	FALSE	TRUE
Betaine	Hand grip strength (left)	rs4327704	6	57920632	A>C,T	SNV	—	—	C	A	0.0453	0.0219	0.00343802	9.94008e-06	7357	C	A	0.048973	0.0112299	0.005	0.00109999	461026	19.1844	0.00260156	FALSE	FALSE	FALSE	FALSE	TRUE
Betaine	Hand grip strength (left)	rs4646359	17	17470609	C>T	SNV	PEMT	—	T	C	0.5297	-0.0083	0.00148758	3.20199e-06	7357	T	C	0.526318	-0.00124215	0.0018	0.4	461026	21.2623	0.00288254	FALSE	FALSE	FALSE	FALSE	TRUE
Betaine	Hand grip strength (left)	rs495360	12	327421	C>A	SNV	—	—	A	C	0.497	-0.019	0.00150685	2.399e-10	5598	A	C	0.501267	-0.00148266	0.003	0.33	461026	40.1111	0.00711681	FALSE	FALSE	FALSE	FALSE	TRUE
Betaine	Hand grip strength (left)	rs6860725	5	78419809	T>C	SNV	BHMT	—	C	T	0.6773	0.0126	0.00157465	1.79201e-07	7357	C	T	0.667393	0.0037788	0.0024	0.016	461026	27.5625	0.00373346	FALSE	FALSE	FALSE	FALSE	TRUE
Betaine	Hand grip strength (left)	rs6908726	6	28671343	G>C	SNV	—	—	C	G	0.9098	0.0155	0.00225736	7.17299e-06	7357	C	G	0.876711	0.000549311	0.0035	0.81	461026	19.6122	0.00265943	FALSE	TRUE	FALSE	FALSE	FALSE
Betaine	Hand grip strength (left)	rs7126003	11	10888433	C>G,T	SNV	ZBED5-AS1	—	T	C	0.6259	0.0185	0.00153981	2.57502e-06	1759	T	C	0.628548	-0.00340999	0.0039	0.0269998	461026	22.5016	0.0126449	FALSE	FALSE	FALSE	FALSE	TRUE
Betaine	Hand grip strength (left)	rs715	2	211543055	T>A,C	SNV	CPS1	benign	C	T	0.287	-0.0221	0.00160739	2.07683e-19	7357	C	T	0.311494	0.00762075	0.0025	2.1e-06	461026	78.1456	0.0105131	FALSE	FALSE	FALSE	TRUE	FALSE
Betaine	Hand grip strength (left)	rs7668550	4	104384356	G>T	SNV	—	—	T	G	0.0157	-0.0368	0.00576459	5.53605e-06	7357	T	G	0.016795	-0.000245807	0.0081	0.97	461026	20.6408	0.0027985	FALSE	FALSE	FALSE	FALSE	TRUE
Betaine	Hand grip strength (left)	rs7781104	7	145158487	T>A,C,G	SNV	—	—	C	T	0.7317	-0.0208	0.00163866	7.75497e-06	1759	C	T	0.701293	-0.00129758	0.0047	0.43	461026	19.5853	0.0110241	FALSE	FALSE	FALSE	FALSE	TRUE
Betaine	Hand grip strength (left)	rs7896866	10	101339828	C>A,T	SNV	—	—	A	C	0.2982	0.0108	0.00166258	8.34008e-06	7357	A	C	0.278459	0.000828445	0.0024	0.62	461026	20.25	0.00274567	FALSE	FALSE	FALSE	FALSE	TRUE
Betaine	Hand grip strength (left)	rs9462856	6	42926024	T>C	SNV	CNPY3-GNMT	—	C	T	0.5289	0.0093	0.00148858	1.99499e-07	7357	C	T	0.53911	0.00234562	0.0018	0.12	461026	26.6944	0.0036163	FALSE	FALSE	FALSE	FALSE	TRUE
Betaine	Hand grip strength (left)	rs9886534	8	40676655	C>T	SNV	ZMAT4	—	T	C	0.5101	-0.0079	0.00148407	8.744e-06	7357	T	C	0.505316	-0.000787486	0.0018	0.6	461026	19.2623	0.0026121	FALSE	FALSE	FALSE	FALSE	TRUE
Betaine	Hand grip strength (left)	rs9981490	21	44259873	A>G	SNV	—	—	G	A	0.4793	0.0079	0.00148554	8.28991e-06	7357	G	A	0.482148	-0.00132029	0.0018	0.37	461026	19.2623	0.0026121	FALSE	FALSE	FALSE	FALSE	TRUE
Betaine	Hand grip strength (left)	rs9982015	21	44490092	T>A,C	SNV	CBS	—	C	T	0.0899	0.0193	0.00256329	3.63103e-08	7357	C	T	0.092651	-0.004738	0.0035	0.0649995	461026	30.4073	0.00411722	FALSE	FALSE	FALSE	FALSE	TRUE
Taurodeoxycholate	Appendicular lean mass	rs10975331	9	5877594	C>T	SNV	—	—	T	C	0.0361	0.1208	0.0052	9.60108e-06	1543	T	C	0.0344	0.0037	0.0273	0.4806	450243	19.5798	0.0125465	FALSE	FALSE	FALSE	FALSE	TRUE
Taurodeoxycholate	Appendicular lean mass	rs11241933	5	126944341	T>A,G	SNV	—	—	A	T	0.2705	-0.061	0.0021	1.053e-06	1543	A	T	0.2835	-0.0024	0.0125	0.2571	450243	23.8144	0.0152187	FALSE	TRUE	FALSE	FALSE	FALSE
Taurodeoxycholate	Appendicular lean mass	rs1153699	2	175922786	G>A,C,T	SNV	—	—	T	G	0.2385	0.0602	0.0022	3.89099e-06	1543	T	G	0.2417	0.0013	0.013	0.5462	450243	21.444	0.0137247	FALSE	FALSE	FALSE	FALSE	TRUE
Taurodeoxycholate	Appendicular lean mass	rs11949031	5	2370336	G>A	SNV	—	—	A	G	0.1629	0.0662	0.0025	1.52198e-06	1543	A	G	0.1645	-0.0027	0.0138	0.2916	450243	23.0122	0.0147136	FALSE	FALSE	FALSE	FALSE	TRUE
Taurodeoxycholate	Appendicular lean mass	rs17022499	12	94901589	T>A,G	SNV	LOC1—272496—	—	A	T	0.2267	0.054	0.0023	9.71002e-06	1543	A	T	0.2089	0.0025	0.0122	0.2812	450243	19.5915	0.0125539	FALSE	TRUE	FALSE	FALSE	FALSE
Taurodeoxycholate	Appendicular lean mass	rs17403795	11	10581217	G>A	SNV	LYVE1;IRAG1-AS1	—	A	G	0.1166	0.073	0.0029	5.60699e-06	1543	A	G	0.124	-0.0033	0.0161	0.2516	450243	20.5586	0.0131654	FALSE	FALSE	FALSE	FALSE	TRUE
Taurodeoxycholate	Appendicular lean mass	rs1898906	2	188892386	G>A,C,T	SNV	—	—	A	G	0.0296	0.1378	0.0055	4.08696e-06	1543	A	G	0.03	-0.0065	0.0299	0.238	450243	21.2401	0.0135959	FALSE	FALSE	FALSE	FALSE	TRUE
Taurodeoxycholate	Appendicular lean mass	rs2032297	21	22455320	C>A,G,T	SNV	NCAM2	—	G	C	0.2143	-0.057	0.0023	3.85203e-06	1543	G	C	0.2196	0.0012	0.0123	0.6023	450243	21.4753	0.0137444	FALSE	TRUE	FALSE	FALSE	FALSE
Taurodeoxycholate	Appendicular lean mass	rs4632709	4	159246141	T>C	SNV	—	—	C	T	0.05	0.1504	0.0041	3.99503e-07	963	C	T	0.0567	-0.0039	0.0297	0.3361	450243	25.6438	0.025991	FALSE	FALSE	FALSE	FALSE	TRUE
Taurodeoxycholate	Appendicular lean mass	rs4896370	6	138818837	A>G,T	SNV	NHSL1	—	G	A	0.6458	-0.0555	0.0019	4.19102e-06	1543	G	A	0.592	0.0046	0.0121	0.01799	450243	21.0385	0.0134686	FALSE	FALSE	FALSE	FALSE	TRUE
Taurodeoxycholate	Appendicular lean mass	rs7184864	16	50188783	G>A,C	SNV	TENT4B	—	A	G	0.8047	-0.0583	0.0024	9.14408e-06	1543	A	G	0.8031	0.0044	0.0131	0.0671707	450243	19.8059	0.0126895	FALSE	FALSE	FALSE	FALSE	TRUE
Taurodeoxycholate	Appendicular lean mass	rs7961079	12	109123064	A>G	SNV	CORO1C	—	G	A	0.3759	-0.0527	0.0019	1.456e-06	1543	G	A	0.3794	-0.0007	0.0109	0.702901	450243	23.3759	0.0149426	FALSE	FALSE	FALSE	FALSE	TRUE
Taurodeoxycholate	Appendicular lean mass	rs8137495	22	23972409	A>G	SNV	DRICH1	—	G	A	0.2607	-0.0602	0.0022	7.79992e-06	1543	G	A	0.2692	-0.0019	0.0135	0.3705	450243	19.885	0.0127396	FALSE	FALSE	FALSE	FALSE	TRUE
Taurodeoxycholate	Hand grip strength (right)	rs10975331	9	5877594	C>T	SNV	—	—	T	C	0.0361	0.1208	0.00407994	9.60108e-06	1543	T	C	0.034627	0.00271819	0.0273	0.51	461089	19.5798	0.0125465	FALSE	FALSE	FALSE	FALSE	TRUE
Taurodeoxycholate	Hand grip strength (right)	rs11241933	5	126944341	T>A,G	SNV	—	—	A	T	0.2705	-0.061	0.00165361	1.053e-06	1543	A	T	0.283577	0.0020568	0.0125	0.21	461089	23.8144	0.0152187	FALSE	TRUE	FALSE	FALSE	FALSE
Taurodeoxycholate	Hand grip strength (right)	rs1153699	2	175922786	G>A,C,T	SNV	—	—	T	G	0.2385	0.0602	0.00175468	3.89099e-06	1543	T	G	0.242109	-0.000313058	0.013	0.86	461089	21.444	0.0137247	FALSE	FALSE	FALSE	FALSE	TRUE
Taurodeoxycholate	Hand grip strength (right)	rs11949031	5	2370336	G>A	SNV	—	—	A	G	0.1629	0.0662	0.00200417	1.52198e-06	1543	A	G	0.164516	0.00116279	0.0138	0.56	461089	23.0122	0.0147136	FALSE	FALSE	FALSE	FALSE	TRUE
Taurodeoxycholate	Hand grip strength (right)	rs17022499	12	94901589	T>A,G	SNV	LOC1—272496—	—	A	T	0.2267	0.054	0.00183074	9.71002e-06	1543	A	T	0.20857	-0.00284972	0.0122	0.12	461089	19.5915	0.0125539	FALSE	TRUE	FALSE	FALSE	FALSE
Taurodeoxycholate	Hand grip strength (right)	rs17403795	11	10581217	G>A	SNV	LYVE1;IRAG1-AS1	—	A	G	0.1166	0.073	0.00225761	5.60699e-06	1543	A	G	0.123779	0.000757889	0.0161	0.74	461089	20.5586	0.0131654	FALSE	FALSE	FALSE	FALSE	TRUE
Taurodeoxycholate	Hand grip strength (right)	rs1898906	2	188892386	G>A,C,T	SNV	—	—	A	G	0.0296	0.1378	0.00435252	4.08696e-06	1543	A	G	0.030028	0.00278836	0.0299	0.52	461089	21.2401	0.0135959	FALSE	FALSE	FALSE	FALSE	TRUE
Taurodeoxycholate	Hand grip strength (right)	rs2032297	21	22455320	C>A,G,T	SNV	NCAM2	—	G	C	0.2143	-0.057	0.00179686	3.85203e-06	1543	G	C	0.219763	-0.000555353	0.0123	0.760001	461089	21.4753	0.0137444	FALSE	TRUE	FALSE	FALSE	FALSE
Taurodeoxycholate	Hand grip strength (right)	rs4632709	4	159246141	T>C	SNV	—	—	C	T	0.05	0.1504	0.00320644	3.99503e-07	963	C	T	0.056971	0.00281297	0.0297	0.38	461089	25.6438	0.025991	FALSE	FALSE	FALSE	FALSE	TRUE
Taurodeoxycholate	Hand grip strength (right)	rs4896370	6	138818837	A>G,T	SNV	NHSL1	—	G	A	0.6458	-0.0555	0.00152815	4.19102e-06	1543	G	A	0.592184	-0.00100996	0.0121	0.51	461089	21.0385	0.0134686	FALSE	FALSE	FALSE	FALSE	TRUE
Taurodeoxycholate	Hand grip strength (right)	rs7184864	16	50188783	G>A,C	SNV	TENT4B	—	A	G	0.8047	-0.0583	0.00187677	9.14408e-06	1543	A	G	0.803029	0.00168482	0.0131	0.37	461089	19.8059	0.0126895	FALSE	FALSE	FALSE	FALSE	TRUE
Taurodeoxycholate	Hand grip strength (right)	rs7961079	12	109123064	A>G	SNV	CORO1C	—	G	A	0.3759	-0.0527	0.00153264	1.456e-06	1543	G	A	0.379106	0.00158257	0.0109	0.3	461089	23.3759	0.0149426	FALSE	FALSE	FALSE	FALSE	TRUE
Taurodeoxycholate	Hand grip strength (right)	rs8137495	22	23972409	A>G	SNV	DRICH1	—	G	A	0.2607	-0.0602	0.00168067	7.79992e-06	1543	G	A	0.269127	-0.000329217	0.0135	0.84	461089	19.885	0.0127396	FALSE	FALSE	FALSE	FALSE	TRUE
Taurodeoxycholate	Walking pace	rs10975331	9	5877594	C>T	SNV	—	—	T	C	0.0361	0.1208	0.00347445	9.60108e-06	1543	T	C	0.034613	-0.00293907	0.0273	0.4	459915	19.5798	0.0125465	FALSE	FALSE	FALSE	FALSE	TRUE
Taurodeoxycholate	Walking pace	rs11241933	5	126944341	T>A,G	SNV	—	—	A	T	0.2705	-0.061	0.00140839	1.053e-06	1543	A	T	0.283639	0.000395899	0.0125	0.780001	459915	23.8144	0.0152187	FALSE	TRUE	FALSE	FALSE	FALSE
Taurodeoxycholate	Walking pace	rs1153699	2	175922786	G>A,C,T	SNV	—	—	T	G	0.2385	0.0602	0.00149505	3.89099e-06	1543	T	G	0.242052	-0.000265969	0.013	0.86	459915	21.444	0.0137247	FALSE	FALSE	FALSE	FALSE	TRUE
Taurodeoxycholate	Walking pace	rs11949031	5	2370336	G>A	SNV	—	—	A	G	0.1629	0.0662	0.0017073	1.52198e-06	1543	A	G	0.164462	-0.00155747	0.0138	0.36	459915	23.0122	0.0147136	FALSE	FALSE	FALSE	FALSE	TRUE
Taurodeoxycholate	Walking pace	rs17022499	12	94901589	T>A,G	SNV	LOC1—272496—	—	A	T	0.2267	0.054	0.00155868	9.71002e-06	1543	A	T	0.208594	0.000368405	0.0122	0.81	459915	19.5915	0.0125539	FALSE	TRUE	FALSE	FALSE	FALSE
Taurodeoxycholate	Walking pace	rs17403795	11	10581217	G>A	SNV	LYVE1;IRAG1-AS1	—	A	G	0.1166	0.073	0.00192205	5.60699e-06	1543	A	G	0.123853	-0.00521973	0.0161	0.00659994	459915	20.5586	0.0131654	FALSE	FALSE	FALSE	FALSE	TRUE
Taurodeoxycholate	Walking pace	rs1898906	2	188892386	G>A,C,T	SNV	—	—	A	G	0.0296	0.1378	0.00370887	4.08696e-06	1543	A	G	0.030018	-0.00576909	0.0299	0.12	459915	21.2401	0.0135959	FALSE	FALSE	FALSE	FALSE	TRUE
Taurodeoxycholate	Walking pace	rs2032297	21	22455320	C>A,G,T	SNV	NCAM2	—	G	C	0.2143	-0.057	0.00152952	3.85203e-06	1543	G	C	0.219703	-0.00179317	0.0123	0.24	459915	21.4753	0.0137444	FALSE	TRUE	FALSE	FALSE	FALSE
Taurodeoxycholate	Walking pace	rs4632709	4	159246141	T>C	SNV	—	—	C	T	0.05	0.1504	0.00273106	3.99503e-07	963	C	T	0.056974	-0.00261992	0.0297	0.34	459915	25.6438	0.025991	FALSE	FALSE	FALSE	FALSE	TRUE
Taurodeoxycholate	Walking pace	rs4896370	6	138818837	A>G,T	SNV	NHSL1	—	G	A	0.6458	-0.0555	0.00130146	4.19102e-06	1543	G	A	0.592177	0.00022487	0.0121	0.86	459915	21.0385	0.0134686	FALSE	FALSE	FALSE	FALSE	TRUE
Taurodeoxycholate	Walking pace	rs7184864	16	50188783	G>A,C	SNV	TENT4B	—	A	G	0.8047	-0.0583	0.00159763	9.14408e-06	1543	A	G	0.802986	0.00311383	0.0131	0.051	459915	19.8059	0.0126895	FALSE	FALSE	FALSE	FALSE	TRUE
Taurodeoxycholate	Walking pace	rs7961079	12	109123064	A>G	SNV	CORO1C	—	G	A	0.3759	-0.0527	0.00130521	1.456e-06	1543	G	A	0.379058	-0.000519363	0.0109	0.69	459915	23.3759	0.0149426	FALSE	FALSE	FALSE	FALSE	TRUE
Taurodeoxycholate	Walking pace	rs8137495	22	23972409	A>G	SNV	DRICH1	—	G	A	0.2607	-0.0602	0.00143024	7.79992e-06	1543	G	A	0.269102	-0.000318666	0.0135	0.82	459915	19.885	0.0127396	FALSE	FALSE	FALSE	FALSE	TRUE
Taurodeoxycholate	Hand grip strength (left)	rs10975331	9	5877594	C>T	SNV	—	—	T	C	0.0361	0.1208	0.00407292	9.60108e-06	1543	T	C	0.034649	-0.00371619	0.0273	0.36	461026	19.5798	0.0125465	FALSE	FALSE	FALSE	FALSE	TRUE
Taurodeoxycholate	Hand grip strength (left)	rs11241933	5	126944341	T>A,G	SNV	—	—	A	T	0.2705	-0.061	0.00165123	1.053e-06	1543	A	T	0.283573	2.61039e-05	0.0125	0.99	461026	23.8144	0.0152187	FALSE	TRUE	FALSE	FALSE	FALSE
Taurodeoxycholate	Hand grip strength (left)	rs1153699	2	175922786	G>A,C,T	SNV	—	—	T	G	0.2385	0.0602	0.00175208	3.89099e-06	1543	T	G	0.242113	-0.00121547	0.013	0.49	461026	21.444	0.0137247	FALSE	FALSE	FALSE	FALSE	TRUE
Taurodeoxycholate	Hand grip strength (left)	rs11949031	5	2370336	G>A	SNV	—	—	A	G	0.1629	0.0662	0.00200137	1.52198e-06	1543	A	G	0.164481	-0.000471254	0.0138	0.81	461026	23.0122	0.0147136	FALSE	FALSE	FALSE	FALSE	TRUE
Taurodeoxycholate	Hand grip strength (left)	rs17022499	12	94901589	T>A,G	SNV	LOC1—272496—	—	A	T	0.2267	0.054	0.00182828	9.71002e-06	1543	A	T	0.208509	-0.00369588	0.0122	0.0430002	461026	19.5915	0.0125539	FALSE	TRUE	FALSE	FALSE	FALSE
Taurodeoxycholate	Hand grip strength (left)	rs17403795	11	10581217	G>A	SNV	LYVE1;IRAG1-AS1	—	A	G	0.1166	0.073	0.00225405	5.60699e-06	1543	A	G	0.123805	0.00173277	0.0161	0.44	461026	20.5586	0.0131654	FALSE	FALSE	FALSE	FALSE	TRUE
Taurodeoxycholate	Hand grip strength (left)	rs1898906	2	188892386	G>A,C,T	SNV	—	—	A	G	0.0296	0.1378	0.00434656	4.08696e-06	1543	A	G	0.030029	0.00225342	0.0299	0.6	461026	21.2401	0.0135959	FALSE	FALSE	FALSE	FALSE	TRUE
Taurodeoxycholate	Hand grip strength (left)	rs2032297	21	22455320	C>A,G,T	SNV	NCAM2	—	G	C	0.2143	-0.057	0.00179419	3.85203e-06	1543	G	C	0.219752	0.00031324	0.0123	0.86	461026	21.4753	0.0137444	FALSE	TRUE	FALSE	FALSE	FALSE
Taurodeoxycholate	Hand grip strength (left)	rs4632709	4	159246141	T>C	SNV	—	—	C	T	0.05	0.1504	0.00320144	3.99503e-07	963	C	T	0.056976	0.00318847	0.0297	0.32	461026	25.6438	0.025991	FALSE	FALSE	FALSE	FALSE	TRUE
Taurodeoxycholate	Hand grip strength (left)	rs4896370	6	138818837	A>G,T	SNV	NHSL1	—	G	A	0.6458	-0.0555	0.00152592	4.19102e-06	1543	G	A	0.592226	-0.00104222	0.0121	0.49	461026	21.0385	0.0134686	FALSE	FALSE	FALSE	FALSE	TRUE
Taurodeoxycholate	Hand grip strength (left)	rs7184864	16	50188783	G>A,C	SNV	TENT4B	—	A	G	0.8047	-0.0583	0.00187394	9.14408e-06	1543	A	G	0.803002	0.00291552	0.0131	0.12	461026	19.8059	0.0126895	FALSE	FALSE	FALSE	FALSE	TRUE
Taurodeoxycholate	Hand grip strength (left)	rs7961079	12	109123064	A>G	SNV	CORO1C	—	G	A	0.3759	-0.0527	0.00153037	1.456e-06	1543	G	A	0.379117	0.00140972	0.0109	0.36	461026	23.3759	0.0149426	FALSE	FALSE	FALSE	FALSE	TRUE
Taurodeoxycholate	Hand grip strength (left)	rs8137495	22	23972409	A>G	SNV	DRICH1	—	G	A	0.2607	-0.0602	0.00167807	7.79992e-06	1543	G	A	0.269128	-0.00044524	0.0135	0.79	461026	19.885	0.0127396	FALSE	FALSE	FALSE	FALSE	TRUE
Glycerol	Appendicular lean mass	rs10036528	5	110052401	G>A	SNV	TMEM232	—	A	G	0.0757	-0.0209	0.0036	9.57789e-07	7352	A	G	0.0757	-0.008	0.0043	0.0252203	450243	23.6241	0.00320387	FALSE	FALSE	FALSE	FALSE	TRUE
Glycerol	Appendicular lean mass	rs10839972	11	8076174	T>A,C,G	SNV	TUB	—	G	T	0.8128	-0.0121	0.0025	7.90806e-06	7352	G	T	0.8141	0.0031	0.0027	0.2011	450243	20.0837	0.00272503	FALSE	FALSE	FALSE	FALSE	TRUE
Glycerol	Appendicular lean mass	rs12337470	9	8097415	T>C,G	SNV	—	—	C	T	0.1676	0.0123	0.0025	5.89794e-06	7352	C	T	0.1745	-0.0007	0.0027	0.7804	450243	20.7531	0.0028156	FALSE	FALSE	FALSE	FALSE	TRUE
Glycerol	Appendicular lean mass	rs13106354	4	168326122	T>A	SNV	—	—	A	T	0.2123	-0.0127	0.0023	2.30802e-06	7352	A	T	0.2201	0.0004	0.0027	0.8588	450243	22.1248	0.00300115	FALSE	TRUE	FALSE	FALSE	FALSE
Glycerol	Appendicular lean mass	rs13216754	6	44653210	G>A	SNV	—	—	A	G	0.0117	0.0555	0.0077	1.31099e-07	7352	A	G	0.015	-0.0052	0.0105	0.5058	450243	27.9388	0.0037868	FALSE	FALSE	FALSE	FALSE	TRUE
Glycerol	Appendicular lean mass	rs1614303	10	123396806	G>C,T	SNV	LOC1—7984183	—	T	G	0.8159	0.0138	0.0024	2.40099e-07	7352	T	G	0.8165	-0.0063	0.0027	0.00941998	450243	26.1235	0.00354162	FALSE	FALSE	FALSE	FALSE	TRUE
Glycerol	Appendicular lean mass	rs2076799	13	36721182	G>A,C	SNV	—	—	C	G	0.0853	0.0166	0.0037	3.89296e-06	7352	C	G	0.0699	0.003	0.0036	0.4172	450243	21.2623	0.00288449	FALSE	TRUE	FALSE	FALSE	FALSE
Glycerol	Appendicular lean mass	rs2259038	2	204313822	G>A	SNV	RAPH1	—	A	G	0.203	-0.0216	0.0047	7.51398e-06	7352	A	G	0.042	0.003	0.0048	0.5215	450243	20.25	0.00274753	FALSE	FALSE	FALSE	FALSE	TRUE
Glycerol	Appendicular lean mass	rs2501242	13	70576428	G>T	SNV	KLHL1	—	T	G	0.223	-0.0136	0.0023	1.84098e-07	7352	T	G	0.2304	0.0015	0.0026	0.5098	450243	27.3609	0.00370877	FALSE	FALSE	FALSE	FALSE	TRUE
Glycerol	Appendicular lean mass	rs2941840	18	76526710	G>A,T	SNV	—	—	A	G	0.0691	0.0221	0.0033	3.70903e-06	7352	A	G	0.0909	0.0026	0.0048	0.4393	450243	21.1984	0.00287584	FALSE	FALSE	FALSE	FALSE	TRUE
Glycerol	Appendicular lean mass	rs4436910	2	238190533	A>T	SNV	—	—	T	A	0.1964	-0.0118	0.0024	9.12599e-06	7352	T	A	0.1957	0.0008	0.0027	0.7229	450243	19.1001	0.00259192	FALSE	TRUE	FALSE	FALSE	FALSE
Glycerol	Appendicular lean mass	rs5022234	13	82053416	A>C	SNV	—	—	C	A	0.3697	-0.0221	0.002	2.14902e-06	1757	C	A	0.3259	0.0005	0.0047	0.7962	450243	22.11	0.0124416	FALSE	FALSE	FALSE	FALSE	TRUE
Glycerol	Appendicular lean mass	rs5759809	22	23786770	C>T	SNV	—	—	T	C	0.011	0.069	0.004	4.22503e-06	5595	T	C	0.0596	-0.0029	0.015	0.4757	450243	21.16	0.00376904	FALSE	FALSE	FALSE	FALSE	TRUE
Glycerol	Appendicular lean mass	rs641939	2	72611175	A>G	SNV	EXOC6B	—	G	A	0.2013	-0.0127	0.0023	2.12799e-06	7352	G	A	0.2091	0.0106	0.0027	4.76003e-06	450243	22.1248	0.00300115	FALSE	FALSE	FALSE	FALSE	TRUE
Glycerol	Appendicular lean mass	rs806214	7	127237003	G>A	SNV	FSCN3	—	A	G	0.2175	0.0123	0.0023	2.939e-06	7352	A	G	0.2098	0.0077	0.0026	0.000898794	450243	22.3802	0.00303568	FALSE	FALSE	FALSE	TRUE	FALSE
Glycerol	Appendicular lean mass	rs9374302	6	112240332	G>A	SNV	—	—	A	G	0.1744	-0.0141	0.0025	1.71601e-07	7352	A	G	0.1753	0.0023	0.0027	0.3498	450243	27.2716	0.00369671	FALSE	FALSE	FALSE	FALSE	TRUE
Glycerol	Appendicular lean mass	rs9878149	3	14402491	A>G,T	SNV	—	—	G	A	0.7326	-0.0117	0.0021	5.47797e-06	7352	G	A	0.7307	-0.0071	0.0026	0.000976405	450243	20.25	0.00274753	FALSE	FALSE	FALSE	FALSE	TRUE
Glycerol	Hand grip strength (right)	rs10036528	5	110052401	G>A	SNV	TMEM232	—	A	G	0.0757	-0.0209	0.00280651	9.57789e-07	7352	A	G	0.075803	0.000318433	0.0043	0.91	461089	23.6241	0.00320387	FALSE	FALSE	FALSE	FALSE	TRUE
Glycerol	Hand grip strength (right)	rs10216545	8	68776627	G>A,T	SNV	—	—	A	G	0.4694	-0.0214	0.00149677	5.18704e-06	1757	A	G	0.482698	-0.000177614	0.0047	0.91	461089	20.7316	0.0116749	FALSE	FALSE	FALSE	FALSE	TRUE
Glycerol	Hand grip strength (right)	rs10839972	11	8076174	T>A,C,G	SNV	TUB	—	G	T	0.8128	-0.0121	0.00192516	7.90806e-06	7352	G	T	0.81383	0.00115468	0.0027	0.55	461089	20.0837	0.00272503	FALSE	FALSE	FALSE	FALSE	TRUE
Glycerol	Hand grip strength (right)	rs12337470	9	8097415	T>C,G	SNV	—	—	C	T	0.1676	0.0123	0.00195987	5.89794e-06	7352	C	T	0.17466	-0.00145076	0.0027	0.46	461089	20.7531	0.0028156	FALSE	FALSE	FALSE	FALSE	TRUE
Glycerol	Hand grip strength (right)	rs13106354	4	168326122	T>A	SNV	—	—	A	T	0.2123	-0.0127	0.00180013	2.30802e-06	7352	A	T	0.219681	-0.00051317	0.0027	0.780001	461089	22.1248	0.00300115	FALSE	TRUE	FALSE	FALSE	FALSE
Glycerol	Hand grip strength (right)	rs13216754	6	44653210	G>A	SNV	—	—	A	G	0.0117	0.0555	0.00609362	1.31099e-07	7352	A	G	0.015075	0.00526209	0.0105	0.39	461089	27.9388	0.0037868	FALSE	FALSE	FALSE	FALSE	TRUE
Glycerol	Hand grip strength (right)	rs1614303	10	123396806	G>C,T	SNV	LOC1—7984183	—	T	G	0.8159	0.0138	0.0019186	2.40099e-07	7352	T	G	0.816181	0.00129065	0.0027	0.5	461089	26.1235	0.00354162	FALSE	FALSE	FALSE	FALSE	TRUE
Glycerol	Hand grip strength (right)	rs2076799	13	36721182	G>A,C	SNV	—	—	C	G	0.0853	0.0166	0.00292337	3.89296e-06	7352	C	G	0.069802	-0.00209483	0.0036	0.47	461089	21.2623	0.00288449	FALSE	TRUE	FALSE	FALSE	FALSE
Glycerol	Hand grip strength (right)	rs2259038	2	204313822	G>A	SNV	RAPH1	—	A	G	0.203	-0.0216	0.00370126	7.51398e-06	7352	A	G	0.042148	-0.00182457	0.0048	0.62	461089	20.25	0.00274753	FALSE	FALSE	FALSE	FALSE	TRUE
Glycerol	Hand grip strength (right)	rs2501242	13	70576428	G>T	SNV	KLHL1	—	T	G	0.223	-0.0136	0.00177968	1.84098e-07	7352	T	G	0.230533	-0.00374178	0.0026	0.0359998	461089	27.3609	0.00370877	FALSE	FALSE	FALSE	FALSE	TRUE
Glycerol	Hand grip strength (right)	rs2941840	18	76526710	G>A,T	SNV	—	—	A	G	0.0691	0.0221	0.00258767	3.70903e-06	7352	A	G	0.091193	-0.00121472	0.0048	0.64	461089	21.1984	0.00287584	FALSE	FALSE	FALSE	FALSE	TRUE
Glycerol	Hand grip strength (right)	rs4436910	2	238190533	A>T	SNV	—	—	T	A	0.1964	-0.0118	0.00187258	9.12599e-06	7352	T	A	0.195682	0.00038928	0.0027	0.84	461089	19.1001	0.00259192	FALSE	TRUE	FALSE	FALSE	FALSE
Glycerol	Hand grip strength (right)	rs5022234	13	82053416	A>C	SNV	—	—	C	A	0.3697	-0.0221	0.00158883	2.14902e-06	1757	C	A	0.325798	-0.00402909	0.0047	0.0109999	461089	22.11	0.0124416	FALSE	FALSE	FALSE	FALSE	TRUE
Glycerol	Hand grip strength (right)	rs5759809	22	23786770	C>T	SNV	—	—	T	C	0.011	0.069	0.00314819	4.22503e-06	5595	T	C	0.059661	-0.000949661	0.015	0.760001	461089	21.16	0.00376904	FALSE	FALSE	FALSE	FALSE	TRUE
Glycerol	Hand grip strength (right)	rs641939	2	72611175	A>G	SNV	EXOC6B	—	G	A	0.2013	-0.0127	0.00182805	2.12799e-06	7352	G	A	0.209136	0.00857248	0.0027	2.69998e-06	461089	22.1248	0.00300115	FALSE	FALSE	FALSE	FALSE	TRUE
Glycerol	Hand grip strength (right)	rs806214	7	127237003	G>A	SNV	FSCN3	—	A	G	0.2175	0.0123	0.00182632	2.939e-06	7352	A	G	0.209414	0.00396114	0.0026	0.0299999	461089	22.3802	0.00303568	FALSE	FALSE	FALSE	TRUE	FALSE
Glycerol	Hand grip strength (right)	rs9374302	6	112240332	G>A	SNV	—	—	A	G	0.1744	-0.0141	0.00195915	1.71601e-07	7352	A	G	0.175546	0.00404947	0.0027	0.0389996	461089	27.2716	0.00369671	FALSE	FALSE	FALSE	FALSE	TRUE
Glycerol	Hand grip strength (right)	rs9878149	3	14402491	A>G,T	SNV	—	—	G	A	0.7326	-0.0117	0.00168797	5.47797e-06	7352	G	A	0.730716	-0.000301151	0.0026	0.86	461089	20.25	0.00274753	FALSE	FALSE	FALSE	FALSE	TRUE
Glycerol	Walking pace	rs10036528	5	110052401	G>A	SNV	TMEM232	—	A	G	0.0757	-0.0209	0.00239095	9.57789e-07	7352	A	G	0.075764	-4.88567e-06	0.0043	1	459915	23.6241	0.00320387	FALSE	FALSE	FALSE	FALSE	TRUE
Glycerol	Walking pace	rs10216545	8	68776627	G>A,T	SNV	—	—	A	G	0.4694	-0.0214	0.00127426	5.18704e-06	1757	A	G	0.482754	0.00276292	0.0047	0.0299999	459915	20.7316	0.0116749	FALSE	FALSE	FALSE	FALSE	TRUE
Glycerol	Walking pace	rs10839972	11	8076174	T>A,C,G	SNV	TUB	—	G	T	0.8128	-0.0121	0.00163918	7.90806e-06	7352	G	T	0.813809	0.00635106	0.0027	0.000109999	459915	20.0837	0.00272503	FALSE	FALSE	FALSE	FALSE	TRUE
Glycerol	Walking pace	rs12337470	9	8097415	T>C,G	SNV	—	—	C	T	0.1676	0.0123	0.00166884	5.89794e-06	7352	C	T	0.174662	-0.00158049	0.0027	0.34	459915	20.7531	0.0028156	FALSE	FALSE	FALSE	FALSE	TRUE
Glycerol	Walking pace	rs13106354	4	168326122	T>A	SNV	—	—	A	T	0.2123	-0.0127	0.00153328	2.30802e-06	7352	A	T	0.219665	-0.0009754	0.0027	0.52	459915	22.1248	0.00300115	FALSE	TRUE	FALSE	FALSE	FALSE
Glycerol	Walking pace	rs13216754	6	44653210	G>A	SNV	—	—	A	G	0.0117	0.0555	0.00518731	1.31099e-07	7352	A	G	0.01509	0.00361286	0.0105	0.49	459915	27.9388	0.0037868	FALSE	FALSE	FALSE	FALSE	TRUE
Glycerol	Walking pace	rs1614303	10	123396806	G>C,T	SNV	LOC1—7984183	—	T	G	0.8159	0.0138	0.00163353	2.40099e-07	7352	T	G	0.81614	-0.00140211	0.0027	0.39	459915	26.1235	0.00354162	FALSE	FALSE	FALSE	FALSE	TRUE
Glycerol	Walking pace	rs2076799	13	36721182	G>A,C	SNV	—	—	C	G	0.0853	0.0166	0.00248813	3.89296e-06	7352	C	G	0.06981	-0.0025228	0.0036	0.31	459915	21.2623	0.00288449	FALSE	TRUE	FALSE	FALSE	FALSE
Glycerol	Walking pace	rs2259038	2	204313822	G>A	SNV	RAPH1	—	A	G	0.203	-0.0216	0.00315264	7.51398e-06	7352	A	G	0.042164	0.0015913	0.0048	0.61	459915	20.25	0.00274753	FALSE	FALSE	FALSE	FALSE	TRUE
Glycerol	Walking pace	rs2501242	13	70576428	G>T	SNV	KLHL1	—	T	G	0.223	-0.0136	0.0015144	1.84098e-07	7352	T	G	0.230627	-0.00167555	0.0026	0.27	459915	27.3609	0.00370877	FALSE	FALSE	FALSE	FALSE	TRUE
Glycerol	Walking pace	rs2941840	18	76526710	G>A,T	SNV	—	—	A	G	0.0691	0.0221	0.00220283	3.70903e-06	7352	A	G	0.091169	0.00116311	0.0048	0.6	459915	21.1984	0.00287584	FALSE	FALSE	FALSE	FALSE	TRUE
Glycerol	Walking pace	rs4436910	2	238190533	A>T	SNV	—	—	T	A	0.1964	-0.0118	0.00159546	9.12599e-06	7352	T	A	0.195656	0.000877192	0.0027	0.58	459915	19.1001	0.00259192	FALSE	TRUE	FALSE	FALSE	FALSE
Glycerol	Walking pace	rs5022234	13	82053416	A>C	SNV	—	—	C	A	0.3697	-0.0221	0.00135219	2.14902e-06	1757	C	A	0.325789	0.000710592	0.0047	0.6	459915	22.11	0.0124416	FALSE	FALSE	FALSE	FALSE	TRUE
Glycerol	Walking pace	rs5759809	22	23786770	C>T	SNV	—	—	T	C	0.011	0.069	0.00267977	4.22503e-06	5595	T	C	0.05966	-0.00390046	0.015	0.15	459915	21.16	0.00376904	FALSE	FALSE	FALSE	FALSE	TRUE
Glycerol	Walking pace	rs641939	2	72611175	A>G	SNV	EXOC6B	—	G	A	0.2013	-0.0127	0.0015576	2.12799e-06	7352	G	A	0.209179	0.0033172	0.0027	0.0329997	459915	22.1248	0.00300115	FALSE	FALSE	FALSE	FALSE	TRUE
Glycerol	Walking pace	rs806214	7	127237003	G>A	SNV	FSCN3	—	A	G	0.2175	0.0123	0.0015548	2.939e-06	7352	A	G	0.209515	-0.000434689	0.0026	0.780001	459915	22.3802	0.00303568	FALSE	FALSE	FALSE	TRUE	FALSE
Glycerol	Walking pace	rs9374302	6	112240332	G>A	SNV	—	—	A	G	0.1744	-0.0141	0.00166809	1.71601e-07	7352	A	G	0.175629	0.00238275	0.0027	0.15	459915	27.2716	0.00369671	FALSE	FALSE	FALSE	FALSE	TRUE
Glycerol	Walking pace	rs9878149	3	14402491	A>G,T	SNV	—	—	G	A	0.7326	-0.0117	0.0014372	5.47797e-06	7352	G	A	0.730722	-0.00208201	0.0026	0.15	459915	20.25	0.00274753	FALSE	FALSE	FALSE	FALSE	TRUE
Glycerol	Hand grip strength (left)	rs10036528	5	110052401	G>A	SNV	TMEM232	—	A	G	0.0757	-0.0209	0.00280255	9.57789e-07	7352	A	G	0.075801	-0.000220369	0.0043	0.94	461026	23.6241	0.00320387	FALSE	FALSE	FALSE	FALSE	TRUE
Glycerol	Hand grip strength (left)	rs10216545	8	68776627	G>A,T	SNV	—	—	A	G	0.4694	-0.0214	0.00149443	5.18704e-06	1757	A	G	0.482712	6.3185e-05	0.0047	0.97	461026	20.7316	0.0116749	FALSE	FALSE	FALSE	FALSE	TRUE
Glycerol	Hand grip strength (left)	rs10839972	11	8076174	T>A,C,G	SNV	TUB	—	G	T	0.8128	-0.0121	0.00192223	7.90806e-06	7352	G	T	0.813806	0.00247211	0.0027	0.2	461026	20.0837	0.00272503	FALSE	FALSE	FALSE	FALSE	TRUE
Glycerol	Hand grip strength (left)	rs12337470	9	8097415	T>C,G	SNV	—	—	C	T	0.1676	0.0123	0.0019572	5.89794e-06	7352	C	T	0.174685	-0.00372143	0.0027	0.0569994	461026	20.7531	0.0028156	FALSE	FALSE	FALSE	FALSE	TRUE
Glycerol	Hand grip strength (left)	rs13106354	4	168326122	T>A	SNV	—	—	A	T	0.2123	-0.0127	0.00179763	2.30802e-06	7352	A	T	0.219658	0.000229694	0.0027	0.9	461026	22.1248	0.00300115	FALSE	TRUE	FALSE	FALSE	FALSE
Glycerol	Hand grip strength (left)	rs13216754	6	44653210	G>A	SNV	—	—	A	G	0.0117	0.0555	0.00608576	1.31099e-07	7352	A	G	0.015071	0.00260191	0.0105	0.67	461026	27.9388	0.0037868	FALSE	FALSE	FALSE	FALSE	TRUE
Glycerol	Hand grip strength (left)	rs1614303	10	123396806	G>C,T	SNV	LOC1—7984183	—	T	G	0.8159	0.0138	0.00191576	2.40099e-07	7352	T	G	0.816167	0.000656056	0.0027	0.73	461026	26.1235	0.00354162	FALSE	FALSE	FALSE	FALSE	TRUE
Glycerol	Hand grip strength (left)	rs2076799	13	36721182	G>A,C	SNV	—	—	C	G	0.0853	0.0166	0.00291866	3.89296e-06	7352	C	G	0.069821	-0.00172748	0.0036	0.55	461026	21.2623	0.00288449	FALSE	TRUE	FALSE	FALSE	FALSE
Glycerol	Hand grip strength (left)	rs2259038	2	204313822	G>A	SNV	RAPH1	—	A	G	0.203	-0.0216	0.00369556	7.51398e-06	7352	A	G	0.04216	-0.00854813	0.0048	0.021	461026	20.25	0.00274753	FALSE	FALSE	FALSE	FALSE	TRUE
Glycerol	Hand grip strength (left)	rs2501242	13	70576428	G>T	SNV	KLHL1	—	T	G	0.223	-0.0136	0.00177684	1.84098e-07	7352	T	G	0.230568	-0.00266297	0.0026	0.13	461026	27.3609	0.00370877	FALSE	FALSE	FALSE	FALSE	TRUE
Glycerol	Hand grip strength (left)	rs2941840	18	76526710	G>A,T	SNV	—	—	A	G	0.0691	0.0221	0.00258337	3.70903e-06	7352	A	G	0.091228	-0.00050622	0.0048	0.84	461026	21.1984	0.00287584	FALSE	FALSE	FALSE	FALSE	TRUE
Glycerol	Hand grip strength (left)	rs4436910	2	238190533	A>T	SNV	—	—	T	A	0.1964	-0.0118	0.00186998	9.12599e-06	7352	T	A	0.195677	-0.00121677	0.0027	0.52	461026	19.1001	0.00259192	FALSE	TRUE	FALSE	FALSE	FALSE
Glycerol	Hand grip strength (left)	rs5022234	13	82053416	A>C	SNV	—	—	C	A	0.3697	-0.0221	0.00158636	2.14902e-06	1757	C	A	0.325808	-0.00239703	0.0047	0.13	461026	22.11	0.0124416	FALSE	FALSE	FALSE	FALSE	TRUE
Glycerol	Hand grip strength (left)	rs5759809	22	23786770	C>T	SNV	—	—	T	C	0.011	0.069	0.00314366	4.22503e-06	5595	T	C	0.059667	-0.00231844	0.015	0.46	461026	21.16	0.00376904	FALSE	FALSE	FALSE	FALSE	TRUE
Glycerol	Hand grip strength (left)	rs641939	2	72611175	A>G	SNV	EXOC6B	—	G	A	0.2013	-0.0127	0.00182531	2.12799e-06	7352	G	A	0.209128	0.00737854	0.0027	5.30005e-05	461026	22.1248	0.00300115	FALSE	FALSE	FALSE	FALSE	TRUE
Glycerol	Hand grip strength (left)	rs806214	7	127237003	G>A	SNV	FSCN3	—	A	G	0.2175	0.0123	0.00182366	2.939e-06	7352	A	G	0.209423	0.00466747	0.0026	0.01	461026	22.3802	0.00303568	FALSE	FALSE	FALSE	TRUE	FALSE
Glycerol	Hand grip strength (left)	rs9374302	6	112240332	G>A	SNV	—	—	A	G	0.1744	-0.0141	0.00195619	1.71601e-07	7352	A	G	0.175576	0.00267516	0.0027	0.17	461026	27.2716	0.00369671	FALSE	FALSE	FALSE	FALSE	TRUE
Glycerol	Hand grip strength (left)	rs9878149	3	14402491	A>G,T	SNV	—	—	G	A	0.7326	-0.0117	0.00168554	5.47797e-06	7352	G	A	0.730736	0.000544101	0.0026	0.75	461026	20.25	0.00274753	FALSE	FALSE	FALSE	FALSE	TRUE
3,4-dihydroxybutyrate	Appendicular lean mass	rs10065951	5	126108335	C>G,T	SNV	LMNB1-DT	—	T	C	0.3122	0.0112	0.002	9.18798e-06	6549	T	C	0.3207	0.0033	0.0025	0.1092	450243	20.0704	0.00305622	FALSE	FALSE	FALSE	FALSE	TRUE
3,4-dihydroxybutyrate	Appendicular lean mass	rs1009184	10	109144462	G>T	SNV	LOC1—5378474	—	T	G	0.5453	-0.0123	0.0019	5.99598e-07	6549	T	G	0.5507	0.0031	0.0025	0.1012	450243	24.2064	0.00368371	FALSE	FALSE	FALSE	FALSE	TRUE
3,4-dihydroxybutyrate	Appendicular lean mass	rs1030420	8	67360725	C>A,T	SNV	ADHFE1	—	T	C	0.1884	-0.0221	0.0024	1.01601e-11	6549	T	C	0.1844	-0.0018	0.0032	0.4653	450243	47.6963	0.00723252	FALSE	FALSE	FALSE	FALSE	TRUE
3,4-dihydroxybutyrate	Appendicular lean mass	rs11856353	15	36971349	T>C	SNV	CDIN1;LOC1249—3466	—	C	T	0.1204	0.0162	0.003	2.87303e-06	6549	C	T	0.1196	0.0022	0.0035	0.4669	450243	21.4237	0.00326162	FALSE	FALSE	FALSE	FALSE	TRUE
3,4-dihydroxybutyrate	Appendicular lean mass	rs13332924	16	80396241	C>A,T	SNV	DYNLRB2-AS1	—	A	C	0.2301	0.0132	0.0023	4.75795e-07	6549	A	C	0.224	0.0019	0.0026	0.417	450243	25.7751	0.0039215	FALSE	FALSE	FALSE	FALSE	TRUE
3,4-dihydroxybutyrate	Appendicular lean mass	rs1525549	7	3213851	G>A,C	SNV	—	—	A	G	0.1421	0.0166	0.0027	1.11401e-06	6549	A	G	0.1441	-0.0046	0.0034	0.0897305	450243	23.8374	0.00362775	FALSE	FALSE	FALSE	FALSE	TRUE
3,4-dihydroxybutyrate	Appendicular lean mass	rs2333040	3	124761614	A>G,T	SNV	HEG1	—	G	A	0.5425	-0.0115	0.0019	4.15604e-06	6549	G	A	0.5138	0.0061	0.0025	0.00117801	450243	21.16	0.0032216	FALSE	FALSE	FALSE	FALSE	TRUE
3,4-dihydroxybutyrate	Appendicular lean mass	rs2372342	3	43205962	G>A	SNV	—	—	A	G	0.9307	0.0217	0.0037	9.43496e-06	6549	A	G	0.9311	-0.0072	0.0049	0.0537304	450243	19.6122	0.00298666	FALSE	FALSE	FALSE	FALSE	TRUE
3,4-dihydroxybutyrate	Appendicular lean mass	rs2632020	11	19510887	T>A,C	SNV	NAV2	—	C	T	0.5494	-0.0109	0.0019	9.82992e-06	6549	C	T	0.5501	-0.0029	0.0025	0.1267	450243	19.0096	0.00289515	FALSE	FALSE	FALSE	FALSE	TRUE
3,4-dihydroxybutyrate	Appendicular lean mass	rs4273762	7	39537627	C>T	SNV	—	—	T	C	0.1	-0.0182	0.0031	8.74802e-06	6549	T	C	0.1041	0.0012	0.0041	0.703301	450243	19.7049	0.00300073	FALSE	FALSE	FALSE	FALSE	TRUE
3,4-dihydroxybutyrate	Appendicular lean mass	rs4325745	2	228057792	T>C	SNV	COL4A3	—	C	T	0.404	0.014	0.0019	3.06098e-06	4962	C	T	0.3991	-0.0002	0.003	0.9101	450243	21.7778	0.00437149	FALSE	FALSE	FALSE	FALSE	TRUE
3,4-dihydroxybutyrate	Appendicular lean mass	rs504192	4	111847722	A>C,G	SNV	—	—	G	A	0.1601	0.0151	0.0025	7.67998e-06	6549	G	A	0.1666	-0.0019	0.0034	0.4515	450243	19.724	0.00300364	FALSE	FALSE	FALSE	FALSE	TRUE
3,4-dihydroxybutyrate	Appendicular lean mass	rs504899	7	80041938	C>T	SNV	—	—	T	C	0.0734	-0.0232	0.0034	1.42298e-06	6549	T	C	0.082	-0.002	0.0048	0.555699	450243	23.3611	0.00355553	FALSE	FALSE	FALSE	FALSE	TRUE
3,4-dihydroxybutyrate	Appendicular lean mass	rs6024831	20	54938464	A>G,T	SNV	FAM21—B	—	G	A	0.0768	0.0189	0.0036	7.093e-06	6549	G	A	0.0735	0.0112	0.0042	0.00203301	450243	20.25	0.00308348	FALSE	FALSE	FALSE	FALSE	TRUE
3,4-dihydroxybutyrate	Appendicular lean mass	rs6748268	2	71152850	T>C,G	SNV	VAX2	—	C	T	0.3058	-0.0112	0.002	8.73394e-06	6549	C	T	0.3123	-0.0003	0.0025	0.8968	450243	20.0704	0.00305622	FALSE	FALSE	FALSE	FALSE	TRUE
3,4-dihydroxybutyrate	Appendicular lean mass	rs6959584	7	105676505	C>T	SNV	CDHR3	—	T	C	0.1278	0.0173	0.0028	6.10295e-07	6549	T	C	0.1292	-0.0077	0.0035	0.00642999	450243	24.4318	0.00371789	FALSE	FALSE	FALSE	FALSE	TRUE
3,4-dihydroxybutyrate	Appendicular lean mass	rs7699551	4	117629474	T>C	SNV	—	—	C	T	0.4129	0.0118	0.0019	3.30598e-06	6549	C	T	0.4199	0.0042	0.0025	0.0277799	450243	22.2784	0.0033913	FALSE	FALSE	FALSE	FALSE	TRUE
3,4-dihydroxybutyrate	Appendicular lean mass	rs8112502	19	52623322	G>A,T	SNV	ZNF616	—	A	G	0.0918	-0.0212	0.0034	2.64198e-07	6549	A	G	0.0865	0.0033	0.0041	0.332	450243	26.7365	0.00406716	FALSE	FALSE	FALSE	FALSE	TRUE
3,4-dihydroxybutyrate	Appendicular lean mass	rs9393768	6	26885619	A>C,G,T	SNV	GUSBP2	—	G	A	0.6421	-0.0114	0.002	6.23993e-06	6549	G	A	0.6427	-0.0019	0.0025	0.3443	450243	20.7936	0.00316599	FALSE	FALSE	FALSE	FALSE	TRUE
3,4-dihydroxybutyrate	Appendicular lean mass	rs9525877	13	44519331	A>G,T	SNV	—	—	G	A	0.2184	0.0118	0.0023	6.49995e-06	6549	G	A	0.2198	0.0102	0.0026	8.44403e-06	450243	20.5976	0.00313625	FALSE	FALSE	FALSE	FALSE	TRUE
3,4-dihydroxybutyrate	Appendicular lean mass	rs9604751	22	17986344	G>A,C	SNV	CECR2	—	A	G	0.1344	0.018	0.0025	2.03798e-06	6549	A	G	0.2071	-0.0002	0.0038	0.9382	450243	22.4377	0.00341546	FALSE	FALSE	FALSE	FALSE	TRUE
3,4-dihydroxybutyrate	Hand grip strength (right)	rs1009184	10	109144462	G>T	SNV	LOC1—5378474	—	T	G	0.5453	-0.0123	0.00149947	5.99598e-07	6549	T	G	0.550309	0.00114221	0.0025	0.450001	461089	24.2064	0.00368371	FALSE	FALSE	FALSE	FALSE	TRUE
3,4-dihydroxybutyrate	Hand grip strength (right)	rs1030420	8	67360725	C>A,T	SNV	ADHFE1	—	T	C	0.1884	-0.0221	0.001918	1.01601e-11	6549	T	C	0.184577	-0.00151856	0.0032	0.43	461089	47.6963	0.00723252	FALSE	FALSE	FALSE	FALSE	TRUE
3,4-dihydroxybutyrate	Hand grip strength (right)	rs11856353	15	36971349	T>C	SNV	CDIN1;LOC1249—3466	—	C	T	0.1204	0.0162	0.00233236	2.87303e-06	6549	C	T	0.119439	0.00290505	0.0035	0.21	461089	21.4237	0.00326162	FALSE	FALSE	FALSE	FALSE	TRUE
3,4-dihydroxybutyrate	Hand grip strength (right)	rs13332924	16	80396241	C>A,T	SNV	DYNLRB2-AS1	—	A	C	0.2301	0.0132	0.00179222	4.75795e-07	6549	A	C	0.224183	-0.000601354	0.0026	0.74	461089	25.7751	0.0039215	FALSE	FALSE	FALSE	FALSE	TRUE
3,4-dihydroxybutyrate	Hand grip strength (right)	rs1525549	7	3213851	G>A,C	SNV	—	—	A	G	0.1421	0.0166	0.00212013	1.11401e-06	6549	A	G	0.144329	-0.000234418	0.0034	0.91	461089	23.8374	0.00362775	FALSE	FALSE	FALSE	FALSE	TRUE
3,4-dihydroxybutyrate	Hand grip strength (right)	rs2333040	3	124761614	A>G,T	SNV	HEG1	—	G	A	0.5425	-0.0115	0.00149173	4.15604e-06	6549	G	A	0.514001	-0.00111688	0.0025	0.450001	461089	21.16	0.0032216	FALSE	FALSE	FALSE	FALSE	TRUE
3,4-dihydroxybutyrate	Hand grip strength (right)	rs2372342	3	43205962	G>A	SNV	—	—	A	G	0.9307	0.0217	0.00292715	9.43496e-06	6549	A	G	0.930767	0.00407045	0.0049	0.16	461089	19.6122	0.00298666	FALSE	FALSE	FALSE	FALSE	TRUE
3,4-dihydroxybutyrate	Hand grip strength (right)	rs2632020	11	19510887	T>A,C	SNV	NAV2	—	C	T	0.5494	-0.0109	0.00149404	9.82992e-06	6549	C	T	0.549764	0.000303187	0.0025	0.84	461089	19.0096	0.00289515	FALSE	FALSE	FALSE	FALSE	TRUE
3,4-dihydroxybutyrate	Hand grip strength (right)	rs4273762	7	39537627	C>T	SNV	—	—	T	C	0.1	-0.0182	0.00244002	8.74802e-06	6549	T	C	0.103951	-0.000537519	0.0041	0.83	461089	19.7049	0.00300073	FALSE	FALSE	FALSE	FALSE	TRUE
3,4-dihydroxybutyrate	Hand grip strength (right)	rs4325745	2	228057792	T>C	SNV	COL4A3	—	C	T	0.404	0.014	0.00153081	3.06098e-06	4962	C	T	0.399062	0.00164278	0.003	0.28	461089	21.7778	0.00437149	FALSE	FALSE	FALSE	FALSE	TRUE
3,4-dihydroxybutyrate	Hand grip strength (right)	rs504192	4	111847722	A>C,G	SNV	—	—	G	A	0.1601	0.0151	0.00199984	7.67998e-06	6549	G	A	0.166809	0.0070123	0.0034	0.000449997	461089	19.724	0.00300364	FALSE	FALSE	FALSE	FALSE	TRUE
3,4-dihydroxybutyrate	Hand grip strength (right)	rs504899	7	80041938	C>T	SNV	—	—	T	C	0.0734	-0.0232	0.00270559	1.42298e-06	6549	T	C	0.082249	-0.00031027	0.0048	0.91	461089	23.3611	0.00355553	FALSE	FALSE	FALSE	FALSE	TRUE
3,4-dihydroxybutyrate	Hand grip strength (right)	rs6024831	20	54938464	A>G,T	SNV	FAM21—B	—	G	A	0.0768	0.0189	0.00284798	7.093e-06	6549	G	A	0.073884	0.0012566	0.0042	0.66	461089	20.25	0.00308348	FALSE	FALSE	FALSE	FALSE	TRUE
3,4-dihydroxybutyrate	Hand grip strength (right)	rs6748268	2	71152850	T>C,G	SNV	VAX2	—	C	T	0.3058	-0.0112	0.0016183	8.73394e-06	6549	C	T	0.311804	-0.00124674	0.0025	0.44	461089	20.0704	0.00305622	FALSE	FALSE	FALSE	FALSE	TRUE
3,4-dihydroxybutyrate	Hand grip strength (right)	rs6959584	7	105676505	C>T	SNV	CDHR3	—	T	C	0.1278	0.0173	0.0022182	6.10295e-07	6549	T	C	0.129252	-0.000939427	0.0035	0.67	461089	24.4318	0.00371789	FALSE	FALSE	FALSE	FALSE	TRUE
3,4-dihydroxybutyrate	Hand grip strength (right)	rs7699551	4	117629474	T>C	SNV	—	—	C	T	0.4129	0.0118	0.00150796	3.30598e-06	6549	C	T	0.419969	-0.000380243	0.0025	0.8	461089	22.2784	0.0033913	FALSE	FALSE	FALSE	FALSE	TRUE
3,4-dihydroxybutyrate	Hand grip strength (right)	rs8112502	19	52623322	G>A,T	SNV	ZNF616	—	A	G	0.0918	-0.0212	0.00263507	2.64198e-07	6549	A	G	0.087068	0.00727761	0.0041	0.00569994	461089	26.7365	0.00406716	FALSE	FALSE	FALSE	FALSE	TRUE
3,4-dihydroxybutyrate	Hand grip strength (right)	rs9393768	6	26885619	A>C,G,T	SNV	GUSBP2	—	G	A	0.6421	-0.0114	0.0015516	6.23993e-06	6549	G	A	0.642363	-0.00370189	0.0025	0.017	461089	20.7936	0.00316599	FALSE	FALSE	FALSE	FALSE	TRUE
3,4-dihydroxybutyrate	Hand grip strength (right)	rs9525877	13	44519331	A>G,T	SNV	—	—	G	A	0.2184	0.0118	0.00179595	6.49995e-06	6549	G	A	0.220148	0.000836213	0.0026	0.64	461089	20.5976	0.00313625	FALSE	FALSE	FALSE	FALSE	TRUE
3,4-dihydroxybutyrate	Hand grip strength (right)	rs9604751	22	17986344	G>A,C	SNV	CECR2	—	A	G	0.1344	0.018	0.00191348	2.03798e-06	6549	A	G	0.207108	-0.00149995	0.0038	0.43	461089	22.4377	0.00341546	FALSE	FALSE	FALSE	FALSE	TRUE
3,4-dihydroxybutyrate	Walking pace	rs1009184	10	109144462	G>T	SNV	LOC1—5378474	—	T	G	0.5453	-0.0123	0.00127672	5.99598e-07	6549	T	G	0.550376	0.00207549	0.0025	0.1	459915	24.2064	0.00368371	FALSE	FALSE	FALSE	FALSE	TRUE
3,4-dihydroxybutyrate	Walking pace	rs1030420	8	67360725	C>A,T	SNV	ADHFE1	—	T	C	0.1884	-0.0221	0.0016333	1.01601e-11	6549	T	C	0.184481	0.000666361	0.0032	0.68	459915	47.6963	0.00723252	FALSE	FALSE	FALSE	FALSE	TRUE
3,4-dihydroxybutyrate	Walking pace	rs11856353	15	36971349	T>C	SNV	CDIN1;LOC1249—3466	—	C	T	0.1204	0.0162	0.00198561	2.87303e-06	6549	C	T	0.119468	0.00180418	0.0035	0.36	459915	21.4237	0.00326162	FALSE	FALSE	FALSE	FALSE	TRUE
3,4-dihydroxybutyrate	Walking pace	rs13332924	16	80396241	C>A,T	SNV	DYNLRB2-AS1	—	A	C	0.2301	0.0132	0.00152567	4.75795e-07	6549	A	C	0.22416	0.00286805	0.0026	0.0599998	459915	25.7751	0.0039215	FALSE	FALSE	FALSE	FALSE	TRUE
3,4-dihydroxybutyrate	Walking pace	rs1525549	7	3213851	G>A,C	SNV	—	—	A	G	0.1421	0.0166	0.00180578	1.11401e-06	6549	A	G	0.144296	0.00313142	0.0034	0.0830004	459915	23.8374	0.00362775	FALSE	FALSE	FALSE	FALSE	TRUE
3,4-dihydroxybutyrate	Walking pace	rs2333040	3	124761614	A>G,T	SNV	HEG1	—	G	A	0.5425	-0.0115	0.00127026	4.15604e-06	6549	G	A	0.513983	-0.00158141	0.0025	0.21	459915	21.16	0.0032216	FALSE	FALSE	FALSE	FALSE	TRUE
3,4-dihydroxybutyrate	Walking pace	rs2372342	3	43205962	G>A	SNV	—	—	A	G	0.9307	0.0217	0.00249293	9.43496e-06	6549	A	G	0.930792	-0.000808954	0.0049	0.75	459915	19.6122	0.00298666	FALSE	FALSE	FALSE	FALSE	TRUE
3,4-dihydroxybutyrate	Walking pace	rs2632020	11	19510887	T>A,C	SNV	NAV2	—	C	T	0.5494	-0.0109	0.00127228	9.82992e-06	6549	C	T	0.549759	0.0018661	0.0025	0.14	459915	19.0096	0.00289515	FALSE	FALSE	FALSE	FALSE	TRUE
3,4-dihydroxybutyrate	Walking pace	rs4273762	7	39537627	C>T	SNV	—	—	T	C	0.1	-0.0182	0.00207751	8.74802e-06	6549	T	C	0.103981	0.00166759	0.0041	0.42	459915	19.7049	0.00300073	FALSE	FALSE	FALSE	FALSE	TRUE
3,4-dihydroxybutyrate	Walking pace	rs4325745	2	228057792	T>C	SNV	COL4A3	—	C	T	0.404	0.014	0.0013043	3.06098e-06	4962	C	T	0.398975	-0.000811135	0.003	0.53	459915	21.7778	0.00437149	FALSE	FALSE	FALSE	FALSE	TRUE
3,4-dihydroxybutyrate	Walking pace	rs504192	4	111847722	A>C,G	SNV	—	—	G	A	0.1601	0.0151	0.00170343	7.67998e-06	6549	G	A	0.166748	-0.00239911	0.0034	0.16	459915	19.724	0.00300364	FALSE	FALSE	FALSE	FALSE	TRUE
3,4-dihydroxybutyrate	Walking pace	rs504899	7	80041938	C>T	SNV	—	—	T	C	0.0734	-0.0232	0.00230379	1.42298e-06	6549	T	C	0.082244	-0.00336424	0.0048	0.14	459915	23.3611	0.00355553	FALSE	FALSE	FALSE	FALSE	TRUE
3,4-dihydroxybutyrate	Walking pace	rs6024831	20	54938464	A>G,T	SNV	FAM21—B	—	G	A	0.0768	0.0189	0.00242471	7.093e-06	6549	G	A	0.073852	-0.00087476	0.0042	0.719999	459915	20.25	0.00308348	FALSE	FALSE	FALSE	FALSE	TRUE
3,4-dihydroxybutyrate	Walking pace	rs6748268	2	71152850	T>C,G	SNV	VAX2	—	C	T	0.3058	-0.0112	0.00137866	8.73394e-06	6549	C	T	0.311841	0.00113157	0.0025	0.41	459915	20.0704	0.00305622	FALSE	FALSE	FALSE	FALSE	TRUE
3,4-dihydroxybutyrate	Walking pace	rs6959584	7	105676505	C>T	SNV	CDHR3	—	T	C	0.1278	0.0173	0.0018887	6.10295e-07	6549	T	C	0.129254	-0.00345011	0.0035	0.0680002	459915	24.4318	0.00371789	FALSE	FALSE	FALSE	FALSE	TRUE
3,4-dihydroxybutyrate	Walking pace	rs7699551	4	117629474	T>C	SNV	—	—	C	T	0.4129	0.0118	0.00128444	3.30598e-06	6549	C	T	0.420043	-0.000673696	0.0025	0.6	459915	22.2784	0.0033913	FALSE	FALSE	FALSE	FALSE	TRUE
3,4-dihydroxybutyrate	Walking pace	rs8112502	19	52623322	G>A,T	SNV	ZNF616	—	A	G	0.0918	-0.0212	0.00224323	2.64198e-07	6549	A	G	0.087026	-0.00527415	0.0041	0.0189998	459915	26.7365	0.00406716	FALSE	FALSE	FALSE	FALSE	TRUE
3,4-dihydroxybutyrate	Walking pace	rs9393768	6	26885619	A>C,G,T	SNV	GUSBP2	—	G	A	0.6421	-0.0114	0.00132148	6.23993e-06	6549	G	A	0.642431	0.0033696	0.0025	0.0109999	459915	20.7936	0.00316599	FALSE	FALSE	FALSE	FALSE	TRUE
3,4-dihydroxybutyrate	Walking pace	rs9525877	13	44519331	A>G,T	SNV	—	—	G	A	0.2184	0.0118	0.00152853	6.49995e-06	6549	G	A	0.220158	0.000632421	0.0026	0.68	459915	20.5976	0.00313625	FALSE	FALSE	FALSE	FALSE	TRUE
3,4-dihydroxybutyrate	Walking pace	rs9604751	22	17986344	G>A,C	SNV	CECR2	—	A	G	0.1344	0.018	0.00162846	2.03798e-06	6549	A	G	0.207155	-0.00130365	0.0038	0.42	459915	22.4377	0.00341546	FALSE	FALSE	FALSE	FALSE	TRUE
3,4-dihydroxybutyrate	Hand grip strength (left)	rs1009184	10	109144462	G>T	SNV	LOC1—5378474	—	T	G	0.5453	-0.0123	0.00149724	5.99598e-07	6549	T	G	0.550292	0.000703339	0.0025	0.64	461026	24.2064	0.00368371	FALSE	FALSE	FALSE	FALSE	TRUE
3,4-dihydroxybutyrate	Hand grip strength (left)	rs1030420	8	67360725	C>A,T	SNV	ADHFE1	—	T	C	0.1884	-0.0221	0.00191543	1.01601e-11	6549	T	C	0.184517	-0.00312321	0.0032	0.1	461026	47.6963	0.00723252	FALSE	FALSE	FALSE	FALSE	TRUE
3,4-dihydroxybutyrate	Hand grip strength (left)	rs11856353	15	36971349	T>C	SNV	CDIN1;LOC1249—3466	—	C	T	0.1204	0.0162	0.00232929	2.87303e-06	6549	C	T	0.119421	0.00237788	0.0035	0.31	461026	21.4237	0.00326162	FALSE	FALSE	FALSE	FALSE	TRUE
3,4-dihydroxybutyrate	Hand grip strength (left)	rs13332924	16	80396241	C>A,T	SNV	DYNLRB2-AS1	—	A	C	0.2301	0.0132	0.00178954	4.75795e-07	6549	A	C	0.224201	-0.000190511	0.0026	0.92	461026	25.7751	0.0039215	FALSE	FALSE	FALSE	FALSE	TRUE
3,4-dihydroxybutyrate	Hand grip strength (left)	rs1525549	7	3213851	G>A,C	SNV	—	—	A	G	0.1421	0.0166	0.00211691	1.11401e-06	6549	A	G	0.144339	0.00181982	0.0034	0.39	461026	23.8374	0.00362775	FALSE	FALSE	FALSE	FALSE	TRUE
3,4-dihydroxybutyrate	Hand grip strength (left)	rs2333040	3	124761614	A>G,T	SNV	HEG1	—	G	A	0.5425	-0.0115	0.00148966	4.15604e-06	6549	G	A	0.513988	-0.000682869	0.0025	0.649999	461026	21.16	0.0032216	FALSE	FALSE	FALSE	FALSE	TRUE
3,4-dihydroxybutyrate	Hand grip strength (left)	rs2372342	3	43205962	G>A	SNV	—	—	A	G	0.9307	0.0217	0.00292233	9.43496e-06	6549	A	G	0.930747	0.0030738	0.0049	0.29	461026	19.6122	0.00298666	FALSE	FALSE	FALSE	FALSE	TRUE
3,4-dihydroxybutyrate	Hand grip strength (left)	rs2632020	11	19510887	T>A,C	SNV	NAV2	—	C	T	0.5494	-0.0109	0.00149181	9.82992e-06	6549	C	T	0.549755	-0.0010165	0.0025	0.5	461026	19.0096	0.00289515	FALSE	FALSE	FALSE	FALSE	TRUE
3,4-dihydroxybutyrate	Hand grip strength (left)	rs4273762	7	39537627	C>T	SNV	—	—	T	C	0.1	-0.0182	0.00243643	8.74802e-06	6549	T	C	0.10396	-0.0016133	0.0041	0.51	461026	19.7049	0.00300073	FALSE	FALSE	FALSE	FALSE	TRUE
3,4-dihydroxybutyrate	Hand grip strength (left)	rs4325745	2	228057792	T>C	SNV	COL4A3	—	C	T	0.404	0.014	0.00152863	3.06098e-06	4962	C	T	0.399023	0.00193795	0.003	0.2	461026	21.7778	0.00437149	FALSE	FALSE	FALSE	FALSE	TRUE
3,4-dihydroxybutyrate	Hand grip strength (left)	rs504192	4	111847722	A>C,G	SNV	—	—	G	A	0.1601	0.0151	0.00199711	7.67998e-06	6549	G	A	0.166795	0.00344757	0.0034	0.0840001	461026	19.724	0.00300364	FALSE	FALSE	FALSE	FALSE	TRUE
3,4-dihydroxybutyrate	Hand grip strength (left)	rs504899	7	80041938	C>T	SNV	—	—	T	C	0.0734	-0.0232	0.00270174	1.42298e-06	6549	T	C	0.082249	-0.00211752	0.0048	0.43	461026	23.3611	0.00355553	FALSE	FALSE	FALSE	FALSE	TRUE
3,4-dihydroxybutyrate	Hand grip strength (left)	rs6024831	20	54938464	A>G,T	SNV	FAM21—B	—	G	A	0.0768	0.0189	0.0028438	7.093e-06	6549	G	A	0.073882	0.0037499	0.0042	0.19	461026	20.25	0.00308348	FALSE	FALSE	FALSE	FALSE	TRUE
3,4-dihydroxybutyrate	Hand grip strength (left)	rs6748268	2	71152850	T>C,G	SNV	VAX2	—	C	T	0.3058	-0.0112	0.00161588	8.73394e-06	6549	C	T	0.311768	-0.00254585	0.0025	0.12	461026	20.0704	0.00305622	FALSE	FALSE	FALSE	FALSE	TRUE
3,4-dihydroxybutyrate	Hand grip strength (left)	rs6959584	7	105676505	C>T	SNV	CDHR3	—	T	C	0.1278	0.0173	0.00221493	6.10295e-07	6549	T	C	0.129245	-0.0015739	0.0035	0.48	461026	24.4318	0.00371789	FALSE	FALSE	FALSE	FALSE	TRUE
3,4-dihydroxybutyrate	Hand grip strength (left)	rs7699551	4	117629474	T>C	SNV	—	—	C	T	0.4129	0.0118	0.00150577	3.30598e-06	6549	C	T	0.420015	-2.62148e-05	0.0025	0.99	461026	22.2784	0.0033913	FALSE	FALSE	FALSE	FALSE	TRUE
3,4-dihydroxybutyrate	Hand grip strength (left)	rs8112502	19	52623322	G>A,T	SNV	ZNF616	—	A	G	0.0918	-0.0212	0.00263117	2.64198e-07	6549	A	G	0.087051	0.00596393	0.0041	0.0230001	461026	26.7365	0.00406716	FALSE	FALSE	FALSE	FALSE	TRUE
3,4-dihydroxybutyrate	Hand grip strength (left)	rs9393768	6	26885619	A>C,G,T	SNV	GUSBP2	—	G	A	0.6421	-0.0114	0.00154931	6.23993e-06	6549	G	A	0.642412	-0.00211797	0.0025	0.17	461026	20.7936	0.00316599	FALSE	FALSE	FALSE	FALSE	TRUE
3,4-dihydroxybutyrate	Hand grip strength (left)	rs9525877	13	44519331	A>G,T	SNV	—	—	G	A	0.2184	0.0118	0.0017933	6.49995e-06	6549	G	A	0.220117	0.00321086	0.0026	0.0729995	461026	20.5976	0.00313625	FALSE	FALSE	FALSE	FALSE	TRUE
3,4-dihydroxybutyrate	Hand grip strength (left)	rs9604751	22	17986344	G>A,C	SNV	CECR2	—	A	G	0.1344	0.018	0.0019108	2.03798e-06	6549	A	G	0.2071	-0.000641545	0.0038	0.74	461026	22.4377	0.00341546	FALSE	FALSE	FALSE	FALSE	TRUE
Eicosapentaenoate (EPA; 20:5n3)	Appendicular lean mass	rs12583004	13	104080192	C>T	SNV	LINC—13—9	—	T	C	0.0723	-0.0318	0.0034	1.74598e-06	7367	T	C	0.0837	0.0048	0.0067	0.1638	450243	22.5271	0.00304934	FALSE	FALSE	FALSE	FALSE	TRUE
Eicosapentaenoate (EPA; 20:5n3)	Appendicular lean mass	rs16859272	1	233735043	G>A,T	SNV	—	—	A	G	0.0503	-0.0637	0.0042	9.08699e-06	1767	A	G	0.0531	-0.0005	0.0143	0.9109	450243	19.843	0.0111175	FALSE	FALSE	FALSE	FALSE	TRUE
Eicosapentaenoate (EPA; 20:5n3)	Appendicular lean mass	rs174556	11	61580635	C>T	SNV	FADS1	—	T	C	0.299	-0.0356	0.002	1.96517e-22	7367	T	C	0.3077	-0.0135	0.0037	4.95336e-11	450243	92.5756	0.0124136	FALSE	FALSE	FALSE	FALSE	TRUE
Eicosapentaenoate (EPA; 20:5n3)	Appendicular lean mass	rs17736501	15	26358228	G>C	SNV	LOC1—537—739	—	C	G	0.0125	-0.0684	0.0073	7.67892e-06	7367	C	G	0.0175	-0.0009	0.0153	0.901	450243	19.9862	0.00270632	FALSE	TRUE	FALSE	FALSE	FALSE
Eicosapentaenoate (EPA; 20:5n3)	Appendicular lean mass	rs179976	6	16359308	C>T	SNV	ATXN1	—	T	C	0.7581	-0.0198	0.0022	3.91796e-06	7367	T	C	0.745	-0.0032	0.0043	0.1407	450243	21.2028	0.0028706	FALSE	FALSE	FALSE	FALSE	TRUE
Eicosapentaenoate (EPA; 20:5n3)	Appendicular lean mass	rs2068592	7	70856133	G>A	SNV	GALNT17	—	A	G	0.0144	0.071	0.0072	2.95597e-06	7367	A	G	0.0175	-0.002	0.0152	0.7802	450243	21.8187	0.00295374	FALSE	FALSE	FALSE	FALSE	TRUE
Eicosapentaenoate (EPA; 20:5n3)	Appendicular lean mass	rs2290140	2	142876051	A>C,G	SNV	LRP1B	—	G	A	0.6514	0.0165	0.002	5.80003e-06	7367	G	A	0.6567	-0.002	0.0036	0.3179	450243	21.0069	0.00284415	FALSE	FALSE	FALSE	FALSE	TRUE
Eicosapentaenoate (EPA; 20:5n3)	Appendicular lean mass	rs2364754	3	26007868	A>G	SNV	LOC1249—9357	—	G	A	0.9249	0.032	0.003	3.68604e-06	7367	G	A	0.8902	0.0028	0.0069	0.3458	450243	21.5081	0.00291181	FALSE	FALSE	FALSE	FALSE	TRUE
Eicosapentaenoate (EPA; 20:5n3)	Appendicular lean mass	rs4495505	9	118516685	G>A,C	SNV	LOC1—5376234	—	C	G	0.5499	0.016	0.0019	8.92093e-06	7367	C	G	0.522	-0.0112	0.0036	4.25598e-09	450243	19.7531	0.00267485	FALSE	TRUE	TRUE	FALSE	FALSE
Eicosapentaenoate (EPA; 20:5n3)	Appendicular lean mass	rs6468384	8	36772358	C>A,G,T	SNV	KCNU1;LOC1—5379375	—	A	C	0.5691	0.0179	0.0019	5.62497e-07	7367	A	C	0.5525	0.0056	0.0036	0.003437	450243	24.723	0.00334559	FALSE	FALSE	FALSE	FALSE	TRUE
Eicosapentaenoate (EPA; 20:5n3)	Appendicular lean mass	rs7005406	8	134606715	T>C	SNV	—	—	C	T	0.1964	-0.0353	0.0024	5.29298e-06	1767	C	T	0.1852	0.0149	0.0077	1.034e-09	450243	21.0169	0.0117675	FALSE	FALSE	FALSE	FALSE	TRUE
Eicosapentaenoate (EPA; 20:5n3)	Appendicular lean mass	rs703811	8	102100773	C>G,T	SNV	—	—	T	C	0.7585	0.017	0.0022	4.20001e-06	7367	T	C	0.7595	0.0024	0.0037	0.2828	450243	21.1103	0.00285811	FALSE	FALSE	FALSE	FALSE	TRUE
Eicosapentaenoate (EPA; 20:5n3)	Appendicular lean mass	rs8107558	19	17884120	C>T	SNV	FCHO1	—	T	C	0.9541	0.0665	0.0039	5.52001e-06	1767	T	C	0.9374	0.0009	0.0146	0.823	450243	20.7462	0.0116176	FALSE	FALSE	FALSE	FALSE	TRUE
Eicosapentaenoate (EPA; 20:5n3)	Hand grip strength (right)	rs12583004	13	104080192	C>T	SNV	LINC—13—9	—	T	C	0.0723	-0.0318	0.00269867	1.74598e-06	7367	T	C	0.083655	0.00577383	0.0067	0.032	461089	22.5271	0.00304934	FALSE	FALSE	FALSE	FALSE	TRUE
Eicosapentaenoate (EPA; 20:5n3)	Hand grip strength (right)	rs16859272	1	233735043	G>A,T	SNV	—	—	A	G	0.0503	-0.0637	0.00332745	9.08699e-06	1767	A	G	0.05289	9.57822e-05	0.0143	0.98	461089	19.843	0.0111175	FALSE	FALSE	FALSE	FALSE	TRUE
Eicosapentaenoate (EPA; 20:5n3)	Hand grip strength (right)	rs174556	11	61580635	C>T	SNV	FADS1	—	T	C	0.299	-0.0356	0.00160997	1.96517e-22	7367	T	C	0.307235	-0.00162598	0.0037	0.31	461089	92.5756	0.0124136	FALSE	FALSE	FALSE	FALSE	TRUE
Eicosapentaenoate (EPA; 20:5n3)	Hand grip strength (right)	rs17736501	15	26358228	G>C	SNV	LOC1—537—739	—	C	G	0.0125	-0.0684	0.00569718	7.67892e-06	7367	C	G	0.017479	-0.00650165	0.0153	0.25	461089	19.9862	0.00270632	FALSE	TRUE	FALSE	FALSE	FALSE
Eicosapentaenoate (EPA; 20:5n3)	Hand grip strength (right)	rs179976	6	16359308	C>T	SNV	ATXN1	—	T	C	0.7581	-0.0198	0.00171214	3.91796e-06	7367	T	C	0.744724	-0.00191465	0.0043	0.26	461089	21.2028	0.0028706	FALSE	FALSE	FALSE	FALSE	TRUE
Eicosapentaenoate (EPA; 20:5n3)	Hand grip strength (right)	rs2068592	7	70856133	G>A	SNV	GALNT17	—	A	G	0.0144	0.071	0.00566114	2.95597e-06	7367	A	G	0.017558	-0.000861519	0.0152	0.88	461089	21.8187	0.00295374	FALSE	FALSE	FALSE	FALSE	TRUE
Eicosapentaenoate (EPA; 20:5n3)	Hand grip strength (right)	rs2290140	2	142876051	A>C,G	SNV	LRP1B	—	G	A	0.6514	0.0165	0.00156762	5.80003e-06	7367	G	A	0.656348	-7.52083e-05	0.0036	0.96	461089	21.0069	0.00284415	FALSE	FALSE	FALSE	FALSE	TRUE
Eicosapentaenoate (EPA; 20:5n3)	Hand grip strength (right)	rs2364754	3	26007868	A>G	SNV	LOC1249—9357	—	G	A	0.9249	0.032	0.00237944	3.68604e-06	7367	G	A	0.890171	-0.00095563	0.0069	0.69	461089	21.5081	0.00291181	FALSE	FALSE	FALSE	FALSE	TRUE
Eicosapentaenoate (EPA; 20:5n3)	Hand grip strength (right)	rs4495505	9	118516685	G>A,C	SNV	LOC1—5376234	—	C	G	0.5499	0.016	0.00150238	8.92093e-06	7367	C	G	0.52248	-0.00335511	0.0036	0.0259998	461089	19.7531	0.00267485	FALSE	TRUE	TRUE	FALSE	FALSE
Eicosapentaenoate (EPA; 20:5n3)	Hand grip strength (right)	rs6468384	8	36772358	C>A,G,T	SNV	KCNU1;LOC1—5379375	—	A	C	0.5691	0.0179	0.00149386	5.62497e-07	7367	A	C	0.552661	-0.000995366	0.0036	0.51	461089	24.723	0.00334559	FALSE	FALSE	FALSE	FALSE	TRUE
Eicosapentaenoate (EPA; 20:5n3)	Hand grip strength (right)	rs7005406	8	134606715	T>C	SNV	—	—	C	T	0.1964	-0.0353	0.00192182	5.29298e-06	1767	C	T	0.185446	0.00377994	0.0077	0.0490004	461089	21.0169	0.0117675	FALSE	FALSE	FALSE	FALSE	TRUE
Eicosapentaenoate (EPA; 20:5n3)	Hand grip strength (right)	rs703811	8	102100773	C>G,T	SNV	—	—	T	C	0.7585	0.017	0.00173836	4.20001e-06	7367	T	C	0.759242	0.000155396	0.0037	0.93	461089	21.1103	0.00285811	FALSE	FALSE	FALSE	FALSE	TRUE
Eicosapentaenoate (EPA; 20:5n3)	Hand grip strength (right)	rs8107558	19	17884120	C>T	SNV	FCHO1	—	T	C	0.9541	0.0665	0.00307614	5.52001e-06	1767	T	C	0.937438	-0.00256428	0.0146	0.4	461089	20.7462	0.0116176	FALSE	FALSE	FALSE	FALSE	TRUE
Eicosapentaenoate (EPA; 20:5n3)	Walking pace	rs12583004	13	104080192	C>T	SNV	LINC—13—9	—	T	C	0.0723	-0.0318	0.00229678	1.74598e-06	7367	T	C	0.083673	-0.00462775	0.0067	0.0439997	459915	22.5271	0.00304934	FALSE	FALSE	FALSE	FALSE	TRUE
Eicosapentaenoate (EPA; 20:5n3)	Walking pace	rs16859272	1	233735043	G>A,T	SNV	—	—	A	G	0.0503	-0.0637	0.00283426	9.08699e-06	1767	A	G	0.052918	-0.00502221	0.0143	0.0759994	459915	19.843	0.0111175	FALSE	FALSE	FALSE	FALSE	TRUE
Eicosapentaenoate (EPA; 20:5n3)	Walking pace	rs174556	11	61580635	C>T	SNV	FADS1	—	T	C	0.299	-0.0356	0.00137097	1.96517e-22	7367	T	C	0.307229	-8.1301e-05	0.0037	0.95	459915	92.5756	0.0124136	FALSE	FALSE	FALSE	FALSE	TRUE
Eicosapentaenoate (EPA; 20:5n3)	Walking pace	rs17736501	15	26358228	G>C	SNV	LOC1—537—739	—	C	G	0.0125	-0.0684	0.0048514	7.67892e-06	7367	C	G	0.017472	0.000109393	0.0153	0.98	459915	19.9862	0.00270632	FALSE	TRUE	FALSE	FALSE	FALSE
Eicosapentaenoate (EPA; 20:5n3)	Walking pace	rs179976	6	16359308	C>T	SNV	ATXN1	—	T	C	0.7581	-0.0198	0.00145809	3.91796e-06	7367	T	C	0.744707	-0.00258039	0.0043	0.0769999	459915	21.2028	0.0028706	FALSE	FALSE	FALSE	FALSE	TRUE
Eicosapentaenoate (EPA; 20:5n3)	Walking pace	rs2068592	7	70856133	G>A	SNV	GALNT17	—	A	G	0.0144	0.071	0.00481946	2.95597e-06	7367	A	G	0.017564	0.00280292	0.0152	0.56	459915	21.8187	0.00295374	FALSE	FALSE	FALSE	FALSE	TRUE
Eicosapentaenoate (EPA; 20:5n3)	Walking pace	rs2290140	2	142876051	A>C,G	SNV	LRP1B	—	G	A	0.6514	0.0165	0.00133576	5.80003e-06	7367	G	A	0.6564	0.00197152	0.0036	0.14	459915	21.0069	0.00284415	FALSE	FALSE	FALSE	FALSE	TRUE
Eicosapentaenoate (EPA; 20:5n3)	Walking pace	rs2364754	3	26007868	A>G	SNV	LOC1249—9357	—	G	A	0.9249	0.032	0.00202636	3.68604e-06	7367	G	A	0.890192	0.00321139	0.0069	0.11	459915	21.5081	0.00291181	FALSE	FALSE	FALSE	FALSE	TRUE
Eicosapentaenoate (EPA; 20:5n3)	Walking pace	rs4495505	9	118516685	G>A,C	SNV	LOC1—5376234	—	C	G	0.5499	0.016	0.00127938	8.92093e-06	7367	C	G	0.52244	-0.000222088	0.0036	0.86	459915	19.7531	0.00267485	FALSE	TRUE	TRUE	FALSE	FALSE
Eicosapentaenoate (EPA; 20:5n3)	Walking pace	rs6468384	8	36772358	C>A,G,T	SNV	KCNU1;LOC1—5379375	—	A	C	0.5691	0.0179	0.00127164	5.62497e-07	7367	A	C	0.552607	0.00224148	0.0036	0.0779992	459915	24.723	0.00334559	FALSE	FALSE	FALSE	FALSE	TRUE
Eicosapentaenoate (EPA; 20:5n3)	Walking pace	rs7005406	8	134606715	T>C	SNV	—	—	C	T	0.1964	-0.0353	0.00163612	5.29298e-06	1767	C	T	0.185471	0.000123729	0.0077	0.94	459915	21.0169	0.0117675	FALSE	FALSE	FALSE	FALSE	TRUE
Eicosapentaenoate (EPA; 20:5n3)	Walking pace	rs703811	8	102100773	C>G,T	SNV	—	—	T	C	0.7585	0.017	0.00148016	4.20001e-06	7367	T	C	0.759338	0.00105341	0.0037	0.48	459915	21.1103	0.00285811	FALSE	FALSE	FALSE	FALSE	TRUE
Eicosapentaenoate (EPA; 20:5n3)	Walking pace	rs8107558	19	17884120	C>T	SNV	FCHO1	—	T	C	0.9541	0.0665	0.00261865	5.52001e-06	1767	T	C	0.937462	-0.000333568	0.0146	0.9	459915	20.7462	0.0116176	FALSE	FALSE	FALSE	FALSE	TRUE
Eicosapentaenoate (EPA; 20:5n3)	Hand grip strength (left)	rs12583004	13	104080192	C>T	SNV	LINC—13—9	—	T	C	0.0723	-0.0318	0.00269437	1.74598e-06	7367	T	C	0.083681	0.00612249	0.0067	0.0230001	461026	22.5271	0.00304934	FALSE	FALSE	FALSE	FALSE	TRUE
Eicosapentaenoate (EPA; 20:5n3)	Hand grip strength (left)	rs16859272	1	233735043	G>A,T	SNV	—	—	A	G	0.0503	-0.0637	0.00332206	9.08699e-06	1767	A	G	0.052906	-0.00256663	0.0143	0.44	461026	19.843	0.0111175	FALSE	FALSE	FALSE	FALSE	TRUE
Eicosapentaenoate (EPA; 20:5n3)	Hand grip strength (left)	rs174556	11	61580635	C>T	SNV	FADS1	—	T	C	0.299	-0.0356	0.0016077	1.96517e-22	7367	T	C	0.307234	-0.00146282	0.0037	0.36	461026	92.5756	0.0124136	FALSE	FALSE	FALSE	FALSE	TRUE
Eicosapentaenoate (EPA; 20:5n3)	Hand grip strength (left)	rs17736501	15	26358228	G>C	SNV	LOC1—537—739	—	C	G	0.0125	-0.0684	0.00568867	7.67892e-06	7367	C	G	0.017482	-0.00279542	0.0153	0.62	461026	19.9862	0.00270632	FALSE	TRUE	FALSE	FALSE	FALSE
Eicosapentaenoate (EPA; 20:5n3)	Hand grip strength (left)	rs179976	6	16359308	C>T	SNV	ATXN1	—	T	C	0.7581	-0.0198	0.00170968	3.91796e-06	7367	T	C	0.74472	-0.0016579	0.0043	0.33	461026	21.2028	0.0028706	FALSE	FALSE	FALSE	FALSE	TRUE
Eicosapentaenoate (EPA; 20:5n3)	Hand grip strength (left)	rs2068592	7	70856133	G>A	SNV	GALNT17	—	A	G	0.0144	0.071	0.00565071	2.95597e-06	7367	A	G	0.017574	0.00175936	0.0152	0.760001	461026	21.8187	0.00295374	FALSE	FALSE	FALSE	FALSE	TRUE
Eicosapentaenoate (EPA; 20:5n3)	Hand grip strength (left)	rs2290140	2	142876051	A>C,G	SNV	LRP1B	—	G	A	0.6514	0.0165	0.00156548	5.80003e-06	7367	G	A	0.656357	0.00159317	0.0036	0.31	461026	21.0069	0.00284415	FALSE	FALSE	FALSE	FALSE	TRUE
Eicosapentaenoate (EPA; 20:5n3)	Hand grip strength (left)	rs2364754	3	26007868	A>G	SNV	LOC1249—9357	—	G	A	0.9249	0.032	0.00237595	3.68604e-06	7367	G	A	0.890188	-0.000370362	0.0069	0.88	461026	21.5081	0.00291181	FALSE	FALSE	FALSE	FALSE	TRUE
Eicosapentaenoate (EPA; 20:5n3)	Hand grip strength (left)	rs4495505	9	118516685	G>A,C	SNV	LOC1—5376234	—	C	G	0.5499	0.016	0.0015003	8.92093e-06	7367	C	G	0.522518	-0.00204112	0.0036	0.17	461026	19.7531	0.00267485	FALSE	TRUE	TRUE	FALSE	FALSE
Eicosapentaenoate (EPA; 20:5n3)	Hand grip strength (left)	rs6468384	8	36772358	C>A,G,T	SNV	KCNU1;LOC1—5379375	—	A	C	0.5691	0.0179	0.00149162	5.62497e-07	7367	A	C	0.552683	-0.00105355	0.0036	0.48	461026	24.723	0.00334559	FALSE	FALSE	FALSE	FALSE	TRUE
Eicosapentaenoate (EPA; 20:5n3)	Hand grip strength (left)	rs7005406	8	134606715	T>C	SNV	—	—	C	T	0.1964	-0.0353	0.00191879	5.29298e-06	1767	C	T	0.185441	0.00338615	0.0077	0.0779992	461026	21.0169	0.0117675	FALSE	FALSE	FALSE	FALSE	TRUE
Eicosapentaenoate (EPA; 20:5n3)	Hand grip strength (left)	rs703811	8	102100773	C>G,T	SNV	—	—	T	C	0.7585	0.017	0.00173565	4.20001e-06	7367	T	C	0.759238	-0.000150431	0.0037	0.93	461026	21.1103	0.00285811	FALSE	FALSE	FALSE	FALSE	TRUE
Eicosapentaenoate (EPA; 20:5n3)	Hand grip strength (left)	rs8107558	19	17884120	C>T	SNV	FCHO1	—	T	C	0.9541	0.0665	0.00307202	5.52001e-06	1767	T	C	0.937456	-0.00206192	0.0146	0.5	461026	20.7462	0.0116176	FALSE	FALSE	FALSE	FALSE	TRUE
Glycodeoxycholate	Appendicular lean mass	rs17746543	4	55227440	G>A	SNV	—	—	A	G	0.5073	-0.0883	0.0019	3.66598e-06	868	A	G	0.5062	0.0028	0.0191	0.1342	450243	21.3725	0.0240851	FALSE	FALSE	FALSE	FALSE	TRUE
Glycodeoxycholate	Appendicular lean mass	rs2420201	2	72356370	G>A	SNV	CYP26B1	—	A	G	0.0494	0.1473	0.0041	1.89802e-06	1457	A	G	0.0566	0.0001	0.0309	0.9764	450243	22.7242	0.0153778	FALSE	FALSE	FALSE	FALSE	TRUE
Glycodeoxycholate	Appendicular lean mass	rs4338010	7	152624870	C>T	SNV	—	—	T	C	0.0788	-0.1084	0.0033	5.72796e-06	1457	T	C	0.0887	-0.0024	0.0239	0.4732	450243	20.5713	0.0139413	FALSE	FALSE	FALSE	FALSE	TRUE
Glycodeoxycholate	Appendicular lean mass	rs6585252	10	115723678	C>G	SNV	—	—	G	C	0.0429	0.1538	0.0046	8.54791e-07	1457	G	C	0.0456	0.0062	0.0312	0.1772	450243	24.2998	0.0164266	FALSE	TRUE	FALSE	FALSE	FALSE
Glycodeoxycholate	Appendicular lean mass	rs7856830	9	136457146	C>T	SNV	FAM163B	—	T	C	0.1533	-0.0891	0.0026	2.27201e-06	1457	T	C	0.1513	0.0031	0.0188	0.2374	450243	22.4615	0.0152028	FALSE	FALSE	FALSE	FALSE	TRUE
Glycodeoxycholate	Appendicular lean mass	rs806784	12	32438189	C>T	SNV	BICD1	—	T	C	0.7156	-0.0952	0.0021	1.483e-06	868	T	C	0.7151	0.0031	0.0198	0.143	450243	23.1176	0.0260007	FALSE	FALSE	FALSE	FALSE	TRUE
Glycodeoxycholate	Appendicular lean mass	rs9301881	13	94105286	T>A,C	SNV	GPC6	—	C	T	0.4308	-0.0593	0.0019	5.78695e-06	1457	C	T	0.4219	0.0028	0.0131	0.141	450243	20.4912	0.0138877	FALSE	FALSE	FALSE	FALSE	TRUE
Glycodeoxycholate	Hand grip strength (right)	rs17746543	4	55227440	G>A	SNV	—	—	A	G	0.5073	-0.0883	0.00148467	3.66598e-06	868	A	G	0.505811	0.000926192	0.0191	0.53	461089	21.3725	0.0240851	FALSE	FALSE	FALSE	FALSE	TRUE
Glycodeoxycholate	Hand grip strength (right)	rs2420201	2	72356370	G>A	SNV	CYP26B1	—	A	G	0.0494	0.1473	0.00321073	1.89802e-06	1457	A	G	0.05662	-0.00200948	0.0309	0.53	461089	22.7242	0.0153778	FALSE	FALSE	FALSE	FALSE	TRUE
Glycodeoxycholate	Hand grip strength (right)	rs4338010	7	152624870	C>T	SNV	—	—	T	C	0.0788	-0.1084	0.00261786	5.72796e-06	1457	T	C	0.088832	0.000949275	0.0239	0.719999	461089	20.5713	0.0139413	FALSE	FALSE	FALSE	FALSE	TRUE
Glycodeoxycholate	Hand grip strength (right)	rs6585252	10	115723678	C>G	SNV	—	—	G	C	0.0429	0.1538	0.00358451	8.54791e-07	1457	G	C	0.045626	0.00772645	0.0312	0.0309999	461089	24.2998	0.0164266	FALSE	TRUE	FALSE	FALSE	FALSE
Glycodeoxycholate	Hand grip strength (right)	rs7856830	9	136457146	C>T	SNV	FAM163B	—	T	C	0.1533	-0.0891	0.00207646	2.27201e-06	1457	T	C	0.151605	-0.00328416	0.0188	0.11	461089	22.4615	0.0152028	FALSE	FALSE	FALSE	FALSE	TRUE
Glycodeoxycholate	Hand grip strength (right)	rs806784	12	32438189	C>T	SNV	BICD1	—	T	C	0.7156	-0.0952	0.00164795	1.483e-06	868	T	C	0.714961	-0.000646446	0.0198	0.69	461089	23.1176	0.0260007	FALSE	FALSE	FALSE	FALSE	TRUE
Glycodeoxycholate	Hand grip strength (right)	rs9301881	13	94105286	T>A,C	SNV	GPC6	—	C	T	0.4308	-0.0593	0.00150882	5.78695e-06	1457	C	T	0.422097	-0.00359008	0.0131	0.017	461089	20.4912	0.0138877	FALSE	FALSE	FALSE	FALSE	TRUE
Glycodeoxycholate	Walking pace	rs17746543	4	55227440	G>A	SNV	—	—	A	G	0.5073	-0.0883	0.00126433	3.66598e-06	868	A	G	0.505801	-0.00238515	0.0191	0.0589997	459915	21.3725	0.0240851	FALSE	FALSE	FALSE	FALSE	TRUE
Glycodeoxycholate	Walking pace	rs2420201	2	72356370	G>A	SNV	CYP26B1	—	A	G	0.0494	0.1473	0.00273501	1.89802e-06	1457	A	G	0.056631	-0.000963206	0.0309	0.719999	459915	22.7242	0.0153778	FALSE	FALSE	FALSE	FALSE	TRUE
Glycodeoxycholate	Walking pace	rs4338010	7	152624870	C>T	SNV	—	—	T	C	0.0788	-0.1084	0.00222908	5.72796e-06	1457	T	C	0.088832	0.00108428	0.0239	0.630001	459915	20.5713	0.0139413	FALSE	FALSE	FALSE	FALSE	TRUE
Glycodeoxycholate	Walking pace	rs6585252	10	115723678	C>G	SNV	—	—	G	C	0.0429	0.1538	0.00305134	8.54791e-07	1457	G	C	0.045631	0.00119275	0.0312	0.7	459915	24.2998	0.0164266	FALSE	TRUE	FALSE	FALSE	FALSE
Glycodeoxycholate	Walking pace	rs7856830	9	136457146	C>T	SNV	FAM163B	—	T	C	0.1533	-0.0891	0.00176877	2.27201e-06	1457	T	C	0.151512	0.00140636	0.0188	0.43	459915	22.4615	0.0152028	FALSE	FALSE	FALSE	FALSE	TRUE
Glycodeoxycholate	Walking pace	rs806784	12	32438189	C>T	SNV	BICD1	—	T	C	0.7156	-0.0952	0.00140319	1.483e-06	868	T	C	0.714885	4.5376e-06	0.0198	1	459915	23.1176	0.0260007	FALSE	FALSE	FALSE	FALSE	TRUE
Glycodeoxycholate	Walking pace	rs9301881	13	94105286	T>A,C	SNV	GPC6	—	C	T	0.4308	-0.0593	0.00128434	5.78695e-06	1457	C	T	0.422097	-0.00185738	0.0131	0.15	459915	20.4912	0.0138877	FALSE	FALSE	FALSE	FALSE	TRUE
Glycodeoxycholate	Hand grip strength (left)	rs17746543	4	55227440	G>A	SNV	—	—	A	G	0.5073	-0.0883	0.0014824	3.66598e-06	868	A	G	0.505787	0.00128975	0.0191	0.38	461026	21.3725	0.0240851	FALSE	FALSE	FALSE	FALSE	TRUE
Glycodeoxycholate	Hand grip strength (left)	rs2420201	2	72356370	G>A	SNV	CYP26B1	—	A	G	0.0494	0.1473	0.0032051	1.89802e-06	1457	A	G	0.056653	-0.00175765	0.0309	0.58	461026	22.7242	0.0153778	FALSE	FALSE	FALSE	FALSE	TRUE
Glycodeoxycholate	Hand grip strength (left)	rs4338010	7	152624870	C>T	SNV	—	—	T	C	0.0788	-0.1084	0.00261391	5.72796e-06	1457	T	C	0.088843	-0.00174781	0.0239	0.5	461026	20.5713	0.0139413	FALSE	FALSE	FALSE	FALSE	TRUE
Glycodeoxycholate	Hand grip strength (left)	rs6585252	10	115723678	C>G	SNV	—	—	G	C	0.0429	0.1538	0.0035791	8.54791e-07	1457	G	C	0.045624	0.00163948	0.0312	0.649999	461026	24.2998	0.0164266	FALSE	TRUE	FALSE	FALSE	FALSE
Glycodeoxycholate	Hand grip strength (left)	rs7856830	9	136457146	C>T	SNV	FAM163B	—	T	C	0.1533	-0.0891	0.00207367	2.27201e-06	1457	T	C	0.151604	-0.00482455	0.0188	0.02	461026	22.4615	0.0152028	FALSE	FALSE	FALSE	FALSE	TRUE
Glycodeoxycholate	Hand grip strength (left)	rs806784	12	32438189	C>T	SNV	BICD1	—	T	C	0.7156	-0.0952	0.00164559	1.483e-06	868	T	C	0.714925	-0.00158436	0.0198	0.34	461026	23.1176	0.0260007	FALSE	FALSE	FALSE	FALSE	TRUE
Glycodeoxycholate	Hand grip strength (left)	rs9301881	13	94105286	T>A,C	SNV	GPC6	—	C	T	0.4308	-0.0593	0.00150669	5.78695e-06	1457	C	T	0.422053	-0.00308164	0.0131	0.0409996	461026	20.4912	0.0138877	FALSE	FALSE	FALSE	FALSE	TRUE
1,5-anhydroglucitol (1,5-AG)	Appendicular lean mass	rs10206655	2	137039230	C>A	SNV	—	—	A	C	0.0403	-0.036	0.0046	6.78297e-06	7301	A	C	0.0429	-0.0092	0.008	0.0461998	450243	20.25	0.00276668	FALSE	FALSE	FALSE	FALSE	TRUE
1,5-anhydroglucitol (1,5-AG)	Appendicular lean mass	rs10508432	10	11825696	A>C,G	SNV	LOC1—5376415;LOC1—537985—	—	G	A	0.2931	0.0124	0.0021	4.06902e-06	7301	G	A	0.2913	-0.0061	0.0027	0.00350598	450243	21.0919	0.00288137	FALSE	FALSE	FALSE	FALSE	TRUE
1,5-anhydroglucitol (1,5-AG)	Appendicular lean mass	rs10746431	1	210782952	G>A	SNV	HHAT	—	A	G	0.9808	0.0558	0.0067	5.09601e-07	7301	A	G	0.9793	-0.015	0.0111	0.0248897	450243	25.271	0.00345031	FALSE	FALSE	FALSE	FALSE	TRUE
1,5-anhydroglucitol (1,5-AG)	Appendicular lean mass	rs11119547	1	210772300	G>A	SNV	HHAT	—	A	G	0.4892	0.0126	0.0019	1.84901e-06	7301	A	G	0.5013	0.0006	0.0026	0.764499	450243	23.4852	0.00320727	FALSE	FALSE	FALSE	FALSE	TRUE
1,5-anhydroglucitol (1,5-AG)	Appendicular lean mass	rs1131718	10	135085754	G>A	SNV	ADAM8	—	A	G	0.8565	-0.0166	0.0027	5.71097e-06	7301	A	G	0.852	0.0006	0.0037	0.8316	450243	20.1286	0.00275013	FALSE	FALSE	FALSE	FALSE	TRUE
1,5-anhydroglucitol (1,5-AG)	Appendicular lean mass	rs11564708	11	2206326	C>A,G	SNV	—	—	G	C	0.1838	-0.0155	0.0024	6.39499e-06	7301	G	C	0.2006	0.0095	0.0034	6.01797e-05	450243	20.7829	0.00283927	FALSE	TRUE	FALSE	FALSE	FALSE
1,5-anhydroglucitol (1,5-AG)	Appendicular lean mass	rs11580613	1	154291559	C>G,T	SNV	—	—	T	C	0.1344	0.0188	0.0026	8.682e-06	7301	T	C	0.1539	-0.0034	0.0042	0.1941	450243	20.0363	0.00273756	FALSE	FALSE	FALSE	FALSE	TRUE
1,5-anhydroglucitol (1,5-AG)	Appendicular lean mass	rs11722368	4	14934107	C>G,T	SNV	CPEB2-DT	—	T	C	0.3602	0.013	0.002	1.032e-06	7301	T	C	0.348	0.0068	0.0027	0.000621699	450243	23.1824	0.00316606	FALSE	FALSE	FALSE	FALSE	TRUE
1,5-anhydroglucitol (1,5-AG)	Appendicular lean mass	rs12465802	2	136381348	G>A,C,T	SNV	R3HDM1	—	A	G	0.31	-0.0364	0.0021	3.46577e-29	7301	A	G	0.2737	-0.0027	0.0032	0.1886	450243	129.391	0.0174184	FALSE	FALSE	FALSE	FALSE	TRUE
1,5-anhydroglucitol (1,5-AG)	Appendicular lean mass	rs12603532	17	19242017	C>T	SNV	B9D1	—	T	C	0.0394	-0.0368	0.004	6.62201e-07	7301	T	C	0.0592	0.003	0.0074	0.4487	450243	24.7305	0.00337676	FALSE	FALSE	FALSE	FALSE	TRUE
1,5-anhydroglucitol (1,5-AG)	Appendicular lean mass	rs12612955	2	135781559	T>C	SNV	MAP3K19	—	C	T	0.0402	-0.0393	0.0065	3.61501e-06	7301	C	T	0.0215	-0.0083	0.0085	0.2019	450243	21.377	0.00292021	FALSE	FALSE	FALSE	FALSE	TRUE
1,5-anhydroglucitol (1,5-AG)	Appendicular lean mass	rs12677067	8	60383409	G>A	SNV	—	—	A	G	0.29	-0.015	0.002	5.51201e-06	7301	A	G	0.3354	0.0071	0.0033	0.000392699	450243	20.6612	0.00282269	FALSE	FALSE	FALSE	FALSE	TRUE
1,5-anhydroglucitol (1,5-AG)	Appendicular lean mass	rs13012539	2	137238118	G>A,C,T	SNV	—	—	T	G	0.6759	0.0135	0.002	4.018e-07	7301	T	G	0.6932	-0.0003	0.0027	0.9008	450243	25	0.00341344	FALSE	FALSE	FALSE	FALSE	TRUE
1,5-anhydroglucitol (1,5-AG)	Appendicular lean mass	rs1472578	3	158808638	T>A,G	SNV	IQCJ;IQCJ-SCHIP1	—	A	T	0.6894	-0.0126	0.002	2.44101e-06	7301	A	T	0.6878	-0.0021	0.0027	0.2978	450243	21.7778	0.00297479	FALSE	TRUE	FALSE	FALSE	FALSE
1,5-anhydroglucitol (1,5-AG)	Appendicular lean mass	rs1499686	8	3322528	A>G	SNV	CSMD1	—	G	A	0.1921	0.0174	0.0025	7.49394e-07	7301	G	A	0.1853	-0.0007	0.0035	0.785599	450243	24.7151	0.00337467	FALSE	FALSE	FALSE	FALSE	TRUE
1,5-anhydroglucitol (1,5-AG)	Appendicular lean mass	rs1545472	15	85437761	G>A	SNV	SLC28A1	—	A	G	0.5158	0.0118	0.0019	9.21998e-06	7301	A	G	0.5196	-0.0084	0.0027	1.25199e-05	450243	19.1001	0.00260999	FALSE	FALSE	FALSE	FALSE	TRUE
1,5-anhydroglucitol (1,5-AG)	Appendicular lean mass	rs1687134	6	47100710	C>A,G,T	SNV	LOC1—5375—81	—	T	C	0.7206	0.0289	0.0021	1.583e-06	1747	T	C	0.7229	-0.0026	0.006	0.2155	450243	23.2003	0.0131208	FALSE	FALSE	FALSE	FALSE	TRUE
1,5-anhydroglucitol (1,5-AG)	Appendicular lean mass	rs17212491	14	44198202	G>A	SNV	—	—	A	G	0.1645	0.016	0.0025	5.92598e-06	7301	A	G	0.1689	0.0007	0.0035	0.7742	450243	20.898	0.00285495	FALSE	FALSE	FALSE	FALSE	TRUE
1,5-anhydroglucitol (1,5-AG)	Appendicular lean mass	rs214247	16	349221	T>A,C	SNV	AXIN1	—	C	T	0.3932	0.0119	0.0019	6.45506e-06	7301	C	T	0.3938	-0.0034	0.0026	0.0803508	450243	20.9482	0.0028618	FALSE	FALSE	FALSE	TRUE	FALSE
1,5-anhydroglucitol (1,5-AG)	Appendicular lean mass	rs244763	19	34558612	A>C,G,T	SNV	—	—	G	A	0.6167	-0.012	0.002	8.70402e-06	7301	G	A	0.6246	-0.0019	0.0027	0.325	450243	19.7531	0.00269897	FALSE	FALSE	FALSE	FALSE	TRUE
1,5-anhydroglucitol (1,5-AG)	Appendicular lean mass	rs3793126	6	32371619	A>C,G,T	SNV	BTNL2;TSBP1-AS1	—	G	A	0.3026	-0.0123	0.0021	4.77804e-06	7301	G	A	0.302	-0.0143	0.0027	2.70583e-12	450243	20.7531	0.00283522	FALSE	FALSE	FALSE	FALSE	TRUE
1,5-anhydroglucitol (1,5-AG)	Appendicular lean mass	rs3800993	7	141801007	C>T	SNV	MGAM	—	T	C	0.1697	0.0287	0.0025	1.52792e-15	7301	T	C	0.1752	0.0011	0.0036	0.653699	450243	63.5563	0.00863237	FALSE	FALSE	FALSE	FALSE	TRUE
1,5-anhydroglucitol (1,5-AG)	Appendicular lean mass	rs4556997	2	100814858	C>A,T	SNV	—	—	A	C	0.1388	-0.0189	0.0027	6.39897e-06	7301	A	C	0.1354	0.0072	0.0042	0.00869	450243	20.25	0.00276668	FALSE	FALSE	FALSE	TRUE	FALSE
1,5-anhydroglucitol (1,5-AG)	Appendicular lean mass	rs4671111	2	65130811	C>A,G,T	SNV	LINC—2245	—	T	C	0.5592	-0.0126	0.0019	1.99802e-06	7301	T	C	0.5462	0.0014	0.0027	0.4741	450243	21.7778	0.00297479	FALSE	FALSE	FALSE	FALSE	TRUE
1,5-anhydroglucitol (1,5-AG)	Appendicular lean mass	rs4742351	9	7489720	C>T	SNV	—	—	T	C	0.393	-0.0125	0.0019	2.81203e-06	7301	T	C	0.3934	-0.0034	0.0027	0.0825696	450243	21.4335	0.0029279	FALSE	FALSE	FALSE	FALSE	TRUE
1,5-anhydroglucitol (1,5-AG)	Appendicular lean mass	rs4791715	17	8428148	G>T	SNV	MYH1—	—	T	G	0.594	-0.0126	0.0019	1.65798e-06	7301	T	G	0.5795	-0.001	0.0026	0.5869	450243	23.4852	0.00320727	FALSE	FALSE	FALSE	FALSE	TRUE
1,5-anhydroglucitol (1,5-AG)	Appendicular lean mass	rs4954573	2	136927094	T>A,C,G	SNV	—	—	G	T	0.2709	-0.0219	0.0022	2.52872e-11	7301	G	T	0.2412	0.0001	0.0033	0.9681	450243	44.0413	0.0059977	FALSE	FALSE	FALSE	FALSE	TRUE
1,5-anhydroglucitol (1,5-AG)	Appendicular lean mass	rs5027944	5	117142781	C>A,G,T	SNV	LINC—2147	—	T	C	0.5795	0.0122	0.0019	3.93097e-06	7301	T	C	0.5856	-0.0021	0.0027	0.2645	450243	20.417	0.00278943	FALSE	FALSE	FALSE	FALSE	TRUE
1,5-anhydroglucitol (1,5-AG)	Appendicular lean mass	rs5757568	22	22583571	G>A,C	SNV	—	—	A	G	0.388	0.0122	0.002	5.10399e-06	7301	A	G	0.3704	-0.0001	0.0027	0.9409	450243	20.417	0.00278943	FALSE	FALSE	FALSE	FALSE	TRUE
1,5-anhydroglucitol (1,5-AG)	Appendicular lean mass	rs5998272	22	32560045	A>C,G	SNV	—	—	C	A	0.0743	-0.0261	0.0035	1.083e-06	7301	C	A	0.0803	0.0137	0.0053	9.90193e-05	450243	24.251	0.0033115	FALSE	FALSE	FALSE	FALSE	TRUE
1,5-anhydroglucitol (1,5-AG)	Appendicular lean mass	rs6139186	20	424198	G>C	SNV	TBC1D2—	—	C	G	0.424	-0.0121	0.0019	4.427e-06	7301	C	G	0.4226	0.0013	0.0026	0.5118	450243	21.6583	0.00295852	FALSE	TRUE	TRUE	FALSE	FALSE
1,5-anhydroglucitol (1,5-AG)	Appendicular lean mass	rs618900	11	125350530	C>A,G	SNV	FEZ1	—	G	C	0.1864	0.016	0.0024	5.99694e-06	7301	G	C	0.1893	-0.0009	0.0035	0.697599	450243	20.898	0.00285495	FALSE	TRUE	FALSE	FALSE	FALSE
1,5-anhydroglucitol (1,5-AG)	Appendicular lean mass	rs666614	2	135290453	G>A,C	SNV	TMEM163	—	C	G	0.5132	-0.0145	0.0019	4.14601e-08	7301	C	G	0.4928	0.004	0.0026	0.0336698	450243	31.1021	0.00424306	FALSE	TRUE	TRUE	FALSE	FALSE
1,5-anhydroglucitol (1,5-AG)	Appendicular lean mass	rs6723890	2	136366433	A>G	SNV	R3HDM1	—	G	A	0.0543	-0.0262	0.0044	6.69206e-06	7301	G	A	0.0487	-0.0135	0.0058	0.00196902	450243	20.4055	0.00278786	FALSE	FALSE	FALSE	FALSE	TRUE
1,5-anhydroglucitol (1,5-AG)	Appendicular lean mass	rs6736412	2	135829309	G>A	SNV	RAB3GAP1	—	A	G	0.0412	-0.0396	0.0047	3.02698e-08	7301	A	G	0.0421	0.0095	0.0072	0.0418697	450243	30.25	0.0041273	FALSE	FALSE	FALSE	FALSE	TRUE
1,5-anhydroglucitol (1,5-AG)	Appendicular lean mass	rs7570971	2	135837906	C>A,G,T	SNV	RAB3GAP1	—	A	C	0.3255	-0.0373	0.0021	7.8614e-45	7301	A	C	0.2814	-0.0035	0.0027	0.0850198	450243	190.849	0.025481	FALSE	FALSE	FALSE	TRUE	FALSE
1,5-anhydroglucitol (1,5-AG)	Appendicular lean mass	rs9556974	13	99216302	G>A,C,T	SNV	STK24	—	C	G	0.3426	0.0135	0.002	5.35501e-07	7301	C	G	0.3466	-0.0073	0.0027	0.000255	450243	25	0.00341344	FALSE	TRUE	FALSE	FALSE	FALSE
1,5-anhydroglucitol (1,5-AG)	Appendicular lean mass	rs9756306	3	164799079	G>A,T	SNV	SI;LOC1—5374192	—	A	G	0.3332	-0.0158	0.002	3.63999e-09	7301	A	G	0.3244	0.0003	0.0027	0.881	450243	34.2442	0.00466972	FALSE	FALSE	FALSE	FALSE	TRUE
1,5-anhydroglucitol (1,5-AG)	Hand grip strength (right)	rs10206655	2	137039230	C>A	SNV	—	—	A	C	0.0403	-0.036	0.00366054	6.78297e-06	7301	A	C	0.043201	0.00324334	0.008	0.38	461089	20.25	0.00276668	FALSE	FALSE	FALSE	FALSE	TRUE
1,5-anhydroglucitol (1,5-AG)	Hand grip strength (right)	rs10508432	10	11825696	A>C,G	SNV	LOC1—5376415;LOC1—537985—	—	G	A	0.2931	0.0124	0.0016359	4.06902e-06	7301	G	A	0.291541	-0.000884498	0.0027	0.59	461089	21.0919	0.00288137	FALSE	FALSE	FALSE	FALSE	TRUE
1,5-anhydroglucitol (1,5-AG)	Hand grip strength (right)	rs10746431	1	210782952	G>A	SNV	HHAT	—	A	G	0.9808	0.0558	0.00527013	5.09601e-07	7301	A	G	0.979036	-0.00948823	0.0111	0.0719996	461089	25.271	0.00345031	FALSE	FALSE	FALSE	FALSE	TRUE
1,5-anhydroglucitol (1,5-AG)	Hand grip strength (right)	rs11119547	1	210772300	G>A	SNV	HHAT	—	A	G	0.4892	0.0126	0.00149058	1.84901e-06	7301	A	G	0.501043	0.000679912	0.0026	0.649999	461089	23.4852	0.00320727	FALSE	FALSE	FALSE	FALSE	TRUE
1,5-anhydroglucitol (1,5-AG)	Hand grip strength (right)	rs1131718	10	135085754	G>A	SNV	ADAM8	—	A	G	0.8565	-0.0166	0.00211493	5.71097e-06	7301	A	G	0.85208	-0.00211974	0.0037	0.32	461089	20.1286	0.00275013	FALSE	FALSE	FALSE	FALSE	TRUE
1,5-anhydroglucitol (1,5-AG)	Hand grip strength (right)	rs11564708	11	2206326	C>A,G	SNV	—	—	G	C	0.1838	-0.0155	0.00186902	6.39499e-06	7301	G	C	0.200425	0.00434463	0.0034	0.02	461089	20.7829	0.00283927	FALSE	TRUE	FALSE	FALSE	FALSE
1,5-anhydroglucitol (1,5-AG)	Hand grip strength (right)	rs11580613	1	154291559	C>G,T	SNV	—	—	T	C	0.1344	0.0188	0.00206119	8.682e-06	7301	T	C	0.154015	0.00451972	0.0042	0.0280001	461089	20.0363	0.00273756	FALSE	FALSE	FALSE	FALSE	TRUE
1,5-anhydroglucitol (1,5-AG)	Hand grip strength (right)	rs11722368	4	14934107	C>G,T	SNV	CPEB2-DT	—	T	C	0.3602	0.013	0.00155858	1.032e-06	7301	T	C	0.347579	0.000961479	0.0027	0.54	461089	23.1824	0.00316606	FALSE	FALSE	FALSE	FALSE	TRUE
1,5-anhydroglucitol (1,5-AG)	Hand grip strength (right)	rs12465802	2	136381348	G>A,C,T	SNV	R3HDM1	—	A	G	0.31	-0.0364	0.00164809	3.46577e-29	7301	A	G	0.276069	0.0100515	0.0032	1.09999e-09	461089	129.391	0.0174184	FALSE	FALSE	FALSE	FALSE	TRUE
1,5-anhydroglucitol (1,5-AG)	Hand grip strength (right)	rs12603532	17	19242017	C>T	SNV	B9D1	—	T	C	0.0394	-0.0368	0.00315495	6.62201e-07	7301	T	C	0.05927	-0.00482927	0.0074	0.13	461089	24.7305	0.00337676	FALSE	FALSE	FALSE	FALSE	TRUE
1,5-anhydroglucitol (1,5-AG)	Hand grip strength (right)	rs12612955	2	135781559	T>C	SNV	MAP3K19	—	C	T	0.0402	-0.0393	0.00511555	3.61501e-06	7301	C	T	0.021607	0.0153253	0.0085	0.00269998	461089	21.377	0.00292021	FALSE	FALSE	FALSE	FALSE	TRUE
1,5-anhydroglucitol (1,5-AG)	Hand grip strength (right)	rs12677067	8	60383409	G>A	SNV	—	—	A	G	0.29	-0.015	0.00157292	5.51201e-06	7301	A	G	0.335267	0.00256025	0.0033	0.1	461089	20.6612	0.00282269	FALSE	FALSE	FALSE	FALSE	TRUE
1,5-anhydroglucitol (1,5-AG)	Hand grip strength (right)	rs13012539	2	137238118	G>A,C,T	SNV	—	—	T	G	0.6759	0.0135	0.00160968	4.018e-07	7301	T	G	0.691838	0.000201483	0.0027	0.9	461089	25	0.00341344	FALSE	FALSE	FALSE	FALSE	TRUE
1,5-anhydroglucitol (1,5-AG)	Hand grip strength (right)	rs1472578	3	158808638	T>A,G	SNV	IQCJ;IQCJ-SCHIP1	—	A	T	0.6894	-0.0126	0.001603	2.44101e-06	7301	A	T	0.687358	-0.000537176	0.0027	0.74	461089	21.7778	0.00297479	FALSE	TRUE	FALSE	FALSE	FALSE
1,5-anhydroglucitol (1,5-AG)	Hand grip strength (right)	rs1499686	8	3322528	A>G	SNV	CSMD1	—	G	A	0.1921	0.0174	0.00193183	7.49394e-07	7301	G	A	0.185266	0.00123533	0.0035	0.52	461089	24.7151	0.00337467	FALSE	FALSE	FALSE	FALSE	TRUE
1,5-anhydroglucitol (1,5-AG)	Hand grip strength (right)	rs1545472	15	85437761	G>A	SNV	SLC28A1	—	A	G	0.5158	0.0118	0.00150292	9.21998e-06	7301	A	G	0.519657	-0.000889765	0.0027	0.55	461089	19.1001	0.00260999	FALSE	FALSE	FALSE	FALSE	TRUE
1,5-anhydroglucitol (1,5-AG)	Hand grip strength (right)	rs1687134	6	47100710	C>A,G,T	SNV	LOC1—5375—81	—	T	C	0.7206	0.0289	0.00167081	1.583e-06	1747	T	C	0.722697	-0.00113554	0.006	0.5	461089	23.2003	0.0131208	FALSE	FALSE	FALSE	FALSE	TRUE
1,5-anhydroglucitol (1,5-AG)	Hand grip strength (right)	rs17212491	14	44198202	G>A	SNV	—	—	A	G	0.1645	0.016	0.00198524	5.92598e-06	7301	A	G	0.169021	-0.00123579	0.0035	0.53	461089	20.898	0.00285495	FALSE	FALSE	FALSE	FALSE	TRUE
1,5-anhydroglucitol (1,5-AG)	Hand grip strength (right)	rs214247	16	349221	T>A,C	SNV	AXIN1	—	C	T	0.3932	0.0119	0.0015273	6.45506e-06	7301	C	T	0.393829	0.00337303	0.0026	0.0269998	461089	20.9482	0.0028618	FALSE	FALSE	FALSE	TRUE	FALSE
1,5-anhydroglucitol (1,5-AG)	Hand grip strength (right)	rs244763	19	34558612	A>C,G,T	SNV	—	—	G	A	0.6167	-0.012	0.0015384	8.70402e-06	7301	G	A	0.62431	0.00131966	0.0027	0.39	461089	19.7531	0.00269897	FALSE	FALSE	FALSE	FALSE	TRUE
1,5-anhydroglucitol (1,5-AG)	Hand grip strength (right)	rs3793126	6	32371619	A>C,G,T	SNV	BTNL2;TSBP1-AS1	—	G	A	0.3026	-0.0123	0.00161724	4.77804e-06	7301	G	A	0.30168	-0.00767434	0.0027	2.1e-06	461089	20.7531	0.00283522	FALSE	FALSE	FALSE	FALSE	TRUE
1,5-anhydroglucitol (1,5-AG)	Hand grip strength (right)	rs3800993	7	141801007	C>T	SNV	MGAM	—	T	C	0.1697	0.0287	0.00195631	1.52792e-15	7301	T	C	0.17507	0.00145549	0.0036	0.46	461089	63.5563	0.00863237	FALSE	FALSE	FALSE	FALSE	TRUE
1,5-anhydroglucitol (1,5-AG)	Hand grip strength (right)	rs4556997	2	100814858	C>A,T	SNV	—	—	A	C	0.1388	-0.0189	0.00216886	6.39897e-06	7301	A	C	0.135896	0.000608174	0.0042	0.780001	461089	20.25	0.00276668	FALSE	FALSE	FALSE	TRUE	FALSE
1,5-anhydroglucitol (1,5-AG)	Hand grip strength (right)	rs4671111	2	65130811	C>A,G,T	SNV	LINC—2245	—	T	C	0.5592	-0.0126	0.00150006	1.99802e-06	7301	T	C	0.546202	-0.000709216	0.0027	0.64	461089	21.7778	0.00297479	FALSE	FALSE	FALSE	FALSE	TRUE
1,5-anhydroglucitol (1,5-AG)	Hand grip strength (right)	rs4742351	9	7489720	C>T	SNV	—	—	T	C	0.393	-0.0125	0.00152997	2.81203e-06	7301	T	C	0.393509	-0.00261899	0.0027	0.0870001	461089	21.4335	0.0029279	FALSE	FALSE	FALSE	FALSE	TRUE
1,5-anhydroglucitol (1,5-AG)	Hand grip strength (right)	rs4791715	17	8428148	G>T	SNV	MYH1—	—	T	G	0.594	-0.0126	0.001509	1.65798e-06	7301	T	G	0.579383	0.000633792	0.0026	0.67	461089	23.4852	0.00320727	FALSE	FALSE	FALSE	FALSE	TRUE
1,5-anhydroglucitol (1,5-AG)	Hand grip strength (right)	rs4954573	2	136927094	T>A,C,G	SNV	—	—	G	T	0.2709	-0.0219	0.00172141	2.52872e-11	7301	G	T	0.242735	0.0027361	0.0033	0.11	461089	44.0413	0.0059977	FALSE	FALSE	FALSE	FALSE	TRUE
1,5-anhydroglucitol (1,5-AG)	Hand grip strength (right)	rs5027944	5	117142781	C>A,G,T	SNV	LINC—2147	—	T	C	0.5795	0.0122	0.00150812	3.93097e-06	7301	T	C	0.585311	-0.00115833	0.0027	0.44	461089	20.417	0.00278943	FALSE	FALSE	FALSE	FALSE	TRUE
1,5-anhydroglucitol (1,5-AG)	Hand grip strength (right)	rs5757568	22	22583571	G>A,C	SNV	—	—	A	G	0.388	0.0122	0.00154019	5.10399e-06	7301	A	G	0.370684	-0.000729122	0.0027	0.64	461089	20.417	0.00278943	FALSE	FALSE	FALSE	FALSE	TRUE
1,5-anhydroglucitol (1,5-AG)	Hand grip strength (right)	rs5998272	22	32560045	A>C,G	SNV	—	—	C	A	0.0743	-0.0261	0.00273916	1.083e-06	7301	C	A	0.080177	0.00175881	0.0053	0.52	461089	24.251	0.0033115	FALSE	FALSE	FALSE	FALSE	TRUE
1,5-anhydroglucitol (1,5-AG)	Hand grip strength (right)	rs6139186	20	424198	G>C	SNV	TBC1D2—	—	C	G	0.424	-0.0121	0.00150608	4.427e-06	7301	C	G	0.423027	0.00240362	0.0026	0.11	461089	21.6583	0.00295852	FALSE	TRUE	TRUE	FALSE	FALSE
1,5-anhydroglucitol (1,5-AG)	Hand grip strength (right)	rs618900	11	125350530	C>A,G	SNV	FEZ1	—	G	C	0.1864	0.016	0.00189725	5.99694e-06	7301	G	C	0.189318	0.0017872	0.0035	0.35	461089	20.898	0.00285495	FALSE	TRUE	FALSE	FALSE	FALSE
1,5-anhydroglucitol (1,5-AG)	Hand grip strength (right)	rs666614	2	135290453	G>A,C	SNV	TMEM163	—	C	G	0.5132	-0.0145	0.00148391	4.14601e-08	7301	C	G	0.49395	0.00642684	0.0026	1.5e-05	461089	31.1021	0.00424306	FALSE	TRUE	TRUE	FALSE	FALSE
1,5-anhydroglucitol (1,5-AG)	Hand grip strength (right)	rs6723890	2	136366433	A>G	SNV	R3HDM1	—	G	A	0.0543	-0.0262	0.00343206	6.69206e-06	7301	G	A	0.04911	0.00926717	0.0058	0.00690001	461089	20.4055	0.00278786	FALSE	FALSE	FALSE	FALSE	TRUE
1,5-anhydroglucitol (1,5-AG)	Hand grip strength (right)	rs6736412	2	135829309	G>A	SNV	RAB3GAP1	—	A	G	0.0412	-0.0396	0.00367772	3.02698e-08	7301	A	G	0.042354	0.00348555	0.0072	0.34	461089	30.25	0.0041273	FALSE	FALSE	FALSE	FALSE	TRUE
1,5-anhydroglucitol (1,5-AG)	Hand grip strength (right)	rs7570971	2	135837906	C>A,G,T	SNV	RAB3GAP1	—	A	C	0.3255	-0.0373	0.00161672	7.8614e-45	7301	A	C	0.283796	0.00928052	0.0027	9.40005e-09	461089	190.849	0.025481	FALSE	FALSE	FALSE	TRUE	FALSE
1,5-anhydroglucitol (1,5-AG)	Hand grip strength (right)	rs7915784	10	28286740	G>A	SNV	ODAD2	—	A	G	0.0662	0.0247	0.00291804	2.64698e-06	7301	A	G	0.07029	-0.00319369	0.0053	0.27	461089	21.7191	0.0029668	FALSE	FALSE	FALSE	FALSE	TRUE
1,5-anhydroglucitol (1,5-AG)	Hand grip strength (right)	rs9556974	13	99216302	G>A,C,T	SNV	STK24	—	C	G	0.3426	0.0135	0.0015701	5.35501e-07	7301	C	G	0.346195	-0.00306913	0.0027	0.051	461089	25	0.00341344	FALSE	TRUE	FALSE	FALSE	FALSE
1,5-anhydroglucitol (1,5-AG)	Hand grip strength (right)	rs9756306	3	164799079	G>A,T	SNV	SI;LOC1—5374192	—	A	G	0.3332	-0.0158	0.00158745	3.63999e-09	7301	A	G	0.32437	-0.00164454	0.0027	0.3	461089	34.2442	0.00466972	FALSE	FALSE	FALSE	FALSE	TRUE
1,5-anhydroglucitol (1,5-AG)	Walking pace	rs10206655	2	137039230	C>A	SNV	—	—	A	C	0.0403	-0.036	0.00311974	6.78297e-06	7301	A	C	0.043165	-5.30053e-06	0.008	1	459915	20.25	0.00276668	FALSE	FALSE	FALSE	FALSE	TRUE
1,5-anhydroglucitol (1,5-AG)	Walking pace	rs10508432	10	11825696	A>C,G	SNV	LOC1—5376415;LOC1—537985—	—	G	A	0.2931	0.0124	0.00139287	4.06902e-06	7301	G	A	0.291488	-0.00521666	0.0027	0.000179999	459915	21.0919	0.00288137	FALSE	FALSE	FALSE	FALSE	TRUE
1,5-anhydroglucitol (1,5-AG)	Walking pace	rs10746431	1	210782952	G>A	SNV	HHAT	—	A	G	0.9808	0.0558	0.00449024	5.09601e-07	7301	A	G	0.979036	0.00938815	0.0111	0.0369999	459915	25.271	0.00345031	FALSE	FALSE	FALSE	FALSE	TRUE
1,5-anhydroglucitol (1,5-AG)	Walking pace	rs11119547	1	210772300	G>A	SNV	HHAT	—	A	G	0.4892	0.0126	0.00127005	1.84901e-06	7301	A	G	0.501115	0.000695159	0.0026	0.58	459915	23.4852	0.00320727	FALSE	FALSE	FALSE	FALSE	TRUE
1,5-anhydroglucitol (1,5-AG)	Walking pace	rs1131718	10	135085754	G>A	SNV	ADAM8	—	A	G	0.8565	-0.0166	0.0018007	5.71097e-06	7301	A	G	0.852037	-0.00111094	0.0037	0.54	459915	20.1286	0.00275013	FALSE	FALSE	FALSE	FALSE	TRUE
1,5-anhydroglucitol (1,5-AG)	Walking pace	rs11564708	11	2206326	C>A,G	SNV	—	—	G	C	0.1838	-0.0155	0.0015911	6.39499e-06	7301	G	C	0.200472	0.00427743	0.0034	0.00719996	459915	20.7829	0.00283927	FALSE	TRUE	FALSE	FALSE	FALSE
1,5-anhydroglucitol (1,5-AG)	Walking pace	rs11580613	1	154291559	C>G,T	SNV	—	—	T	C	0.1344	0.0188	0.00175618	8.682e-06	7301	T	C	0.154011	0.000792917	0.0042	0.649999	459915	20.0363	0.00273756	FALSE	FALSE	FALSE	FALSE	TRUE
1,5-anhydroglucitol (1,5-AG)	Walking pace	rs11722368	4	14934107	C>G,T	SNV	CPEB2-DT	—	T	C	0.3602	0.013	0.00132704	1.032e-06	7301	T	C	0.347642	0.00147903	0.0027	0.27	459915	23.1824	0.00316606	FALSE	FALSE	FALSE	FALSE	TRUE
1,5-anhydroglucitol (1,5-AG)	Walking pace	rs12465802	2	136381348	G>A,C,T	SNV	R3HDM1	—	A	G	0.31	-0.0364	0.00140491	3.46577e-29	7301	A	G	0.275861	0.00467454	0.0032	0.000879995	459915	129.391	0.0174184	FALSE	FALSE	FALSE	FALSE	TRUE
1,5-anhydroglucitol (1,5-AG)	Walking pace	rs12603532	17	19242017	C>T	SNV	B9D1	—	T	C	0.0394	-0.0368	0.00268625	6.62201e-07	7301	T	C	0.059252	8.33487e-05	0.0074	0.98	459915	24.7305	0.00337676	FALSE	FALSE	FALSE	FALSE	TRUE
1,5-anhydroglucitol (1,5-AG)	Walking pace	rs12612955	2	135781559	T>C	SNV	MAP3K19	—	C	T	0.0402	-0.0393	0.00436309	3.61501e-06	7301	C	T	0.021556	0.00703568	0.0085	0.11	459915	21.377	0.00292021	FALSE	FALSE	FALSE	FALSE	TRUE
1,5-anhydroglucitol (1,5-AG)	Walking pace	rs12677067	8	60383409	G>A	SNV	—	—	A	G	0.29	-0.015	0.00133915	5.51201e-06	7301	A	G	0.335395	8.98379e-05	0.0033	0.95	459915	20.6612	0.00282269	FALSE	FALSE	FALSE	FALSE	TRUE
1,5-anhydroglucitol (1,5-AG)	Walking pace	rs13012539	2	137238118	G>A,C,T	SNV	—	—	T	G	0.6759	0.0135	0.00137153	4.018e-07	7301	T	G	0.691911	-0.0011811	0.0027	0.39	459915	25	0.00341344	FALSE	FALSE	FALSE	FALSE	TRUE
1,5-anhydroglucitol (1,5-AG)	Walking pace	rs1472578	3	158808638	T>A,G	SNV	IQCJ;IQCJ-SCHIP1	—	A	T	0.6894	-0.0126	0.00136504	2.44101e-06	7301	A	T	0.687367	0.000912787	0.0027	0.5	459915	21.7778	0.00297479	FALSE	TRUE	FALSE	FALSE	FALSE
1,5-anhydroglucitol (1,5-AG)	Walking pace	rs1499686	8	3322528	A>G	SNV	CSMD1	—	G	A	0.1921	0.0174	0.00164448	7.49394e-07	7301	G	A	0.185343	0.00221081	0.0035	0.18	459915	24.7151	0.00337467	FALSE	FALSE	FALSE	FALSE	TRUE
1,5-anhydroglucitol (1,5-AG)	Walking pace	rs1545472	15	85437761	G>A	SNV	SLC28A1	—	A	G	0.5158	0.0118	0.00127956	9.21998e-06	7301	A	G	0.519618	-0.00230663	0.0027	0.0710003	459915	19.1001	0.00260999	FALSE	FALSE	FALSE	FALSE	TRUE
1,5-anhydroglucitol (1,5-AG)	Walking pace	rs1687134	6	47100710	C>A,G,T	SNV	LOC1—5375—81	—	T	C	0.7206	0.0289	0.0014232	1.583e-06	1747	T	C	0.722764	-0.00146769	0.006	0.3	459915	23.2003	0.0131208	FALSE	FALSE	FALSE	FALSE	TRUE
1,5-anhydroglucitol (1,5-AG)	Walking pace	rs17212491	14	44198202	G>A	SNV	—	—	A	G	0.1645	0.016	0.00168995	5.92598e-06	7301	A	G	0.169045	0.000874209	0.0035	0.6	459915	20.898	0.00285495	FALSE	FALSE	FALSE	FALSE	TRUE
1,5-anhydroglucitol (1,5-AG)	Walking pace	rs214247	16	349221	T>A,C	SNV	AXIN1	—	C	T	0.3932	0.0119	0.00130011	6.45506e-06	7301	C	T	0.393833	0.00306798	0.0026	0.0179999	459915	20.9482	0.0028618	FALSE	FALSE	FALSE	TRUE	FALSE
1,5-anhydroglucitol (1,5-AG)	Walking pace	rs244763	19	34558612	A>C,G,T	SNV	—	—	G	A	0.6167	-0.012	0.00130961	8.70402e-06	7301	G	A	0.624377	-0.00137602	0.0027	0.29	459915	19.7531	0.00269897	FALSE	FALSE	FALSE	FALSE	TRUE
1,5-anhydroglucitol (1,5-AG)	Walking pace	rs3793126	6	32371619	A>C,G,T	SNV	BTNL2;TSBP1-AS1	—	G	A	0.3026	-0.0123	0.00137723	4.77804e-06	7301	G	A	0.30179	-0.00137741	0.0027	0.32	459915	20.7531	0.00283522	FALSE	FALSE	FALSE	FALSE	TRUE
1,5-anhydroglucitol (1,5-AG)	Walking pace	rs3800993	7	141801007	C>T	SNV	MGAM	—	T	C	0.1697	0.0287	0.00166578	1.52792e-15	7301	T	C	0.17507	-0.00202465	0.0036	0.22	459915	63.5563	0.00863237	FALSE	FALSE	FALSE	FALSE	TRUE
1,5-anhydroglucitol (1,5-AG)	Walking pace	rs4556997	2	100814858	C>A,T	SNV	—	—	A	C	0.1388	-0.0189	0.00184841	6.39897e-06	7301	A	C	0.13581	-0.00161273	0.0042	0.38	459915	20.25	0.00276668	FALSE	FALSE	FALSE	TRUE	FALSE
1,5-anhydroglucitol (1,5-AG)	Walking pace	rs4671111	2	65130811	C>A,G,T	SNV	LINC—2245	—	T	C	0.5592	-0.0126	0.00127799	1.99802e-06	7301	T	C	0.546234	-0.000728959	0.0027	0.57	459915	21.7778	0.00297479	FALSE	FALSE	FALSE	FALSE	TRUE
1,5-anhydroglucitol (1,5-AG)	Walking pace	rs4742351	9	7489720	C>T	SNV	—	—	T	C	0.393	-0.0125	0.00130263	2.81203e-06	7301	T	C	0.393598	-0.000874369	0.0027	0.5	459915	21.4335	0.0029279	FALSE	FALSE	FALSE	FALSE	TRUE
1,5-anhydroglucitol (1,5-AG)	Walking pace	rs4791715	17	8428148	G>T	SNV	MYH1—	—	T	G	0.594	-0.0126	0.00128465	1.65798e-06	7301	T	G	0.579402	-0.000382311	0.0026	0.77	459915	23.4852	0.00320727	FALSE	FALSE	FALSE	FALSE	TRUE
1,5-anhydroglucitol (1,5-AG)	Walking pace	rs4954573	2	136927094	T>A,C,G	SNV	—	—	G	T	0.2709	-0.0219	0.00146709	2.52872e-11	7301	G	T	0.2426	0.00170881	0.0033	0.24	459915	44.0413	0.0059977	FALSE	FALSE	FALSE	FALSE	TRUE
1,5-anhydroglucitol (1,5-AG)	Walking pace	rs5027944	5	117142781	C>A,G,T	SNV	LINC—2147	—	T	C	0.5795	0.0122	0.00128461	3.93097e-06	7301	T	C	0.585323	-0.00193668	0.0027	0.13	459915	20.417	0.00278943	FALSE	FALSE	FALSE	FALSE	TRUE
1,5-anhydroglucitol (1,5-AG)	Walking pace	rs5757568	22	22583571	G>A,C	SNV	—	—	A	G	0.388	0.0122	0.00131067	5.10399e-06	7301	A	G	0.370655	-0.00162894	0.0027	0.21	459915	20.417	0.00278943	FALSE	FALSE	FALSE	FALSE	TRUE
1,5-anhydroglucitol (1,5-AG)	Walking pace	rs5998272	22	32560045	A>C,G	SNV	—	—	C	A	0.0743	-0.0261	0.00233102	1.083e-06	7301	C	A	0.080218	0.00215618	0.0053	0.35	459915	24.251	0.0033115	FALSE	FALSE	FALSE	FALSE	TRUE
1,5-anhydroglucitol (1,5-AG)	Walking pace	rs6139186	20	424198	G>C	SNV	TBC1D2—	—	C	G	0.424	-0.0121	0.00128199	4.427e-06	7301	C	G	0.422946	-0.00152287	0.0026	0.23	459915	21.6583	0.00295852	FALSE	TRUE	TRUE	FALSE	FALSE
1,5-anhydroglucitol (1,5-AG)	Walking pace	rs618900	11	125350530	C>A,G	SNV	FEZ1	—	G	C	0.1864	0.016	0.00161545	5.99694e-06	7301	G	C	0.189324	0.00106857	0.0035	0.51	459915	20.898	0.00285495	FALSE	TRUE	FALSE	FALSE	FALSE
1,5-anhydroglucitol (1,5-AG)	Walking pace	rs666614	2	135290453	G>A,C	SNV	TMEM163	—	C	G	0.5132	-0.0145	0.00126429	4.14601e-08	7301	C	G	0.493841	0.0034184	0.0026	0.00690001	459915	31.1021	0.00424306	FALSE	TRUE	TRUE	FALSE	FALSE
1,5-anhydroglucitol (1,5-AG)	Walking pace	rs6723890	2	136366433	A>G	SNV	R3HDM1	—	G	A	0.0543	-0.0262	0.00292559	6.69206e-06	7301	G	A	0.049063	0.000617266	0.0058	0.83	459915	20.4055	0.00278786	FALSE	FALSE	FALSE	FALSE	TRUE
1,5-anhydroglucitol (1,5-AG)	Walking pace	rs6736412	2	135829309	G>A	SNV	RAB3GAP1	—	A	G	0.0412	-0.0396	0.00313417	3.02698e-08	7301	A	G	0.042344	-0.00391339	0.0072	0.21	459915	30.25	0.0041273	FALSE	FALSE	FALSE	FALSE	TRUE
1,5-anhydroglucitol (1,5-AG)	Walking pace	rs7570971	2	135837906	C>A,G,T	SNV	RAB3GAP1	—	A	C	0.3255	-0.0373	0.00137816	7.8614e-45	7301	A	C	0.283565	0.00501924	0.0027	0.000269998	459915	190.849	0.025481	FALSE	FALSE	FALSE	TRUE	FALSE
1,5-anhydroglucitol (1,5-AG)	Walking pace	rs7915784	10	28286740	G>A	SNV	ODAD2	—	A	G	0.0662	0.0247	0.00248475	2.64698e-06	7301	A	G	0.07027	0.0027408	0.0053	0.27	459915	21.7191	0.0029668	FALSE	FALSE	FALSE	FALSE	TRUE
1,5-anhydroglucitol (1,5-AG)	Walking pace	rs9556974	13	99216302	G>A,C,T	SNV	STK24	—	C	G	0.3426	0.0135	0.0013365	5.35501e-07	7301	C	G	0.346125	-0.0013767	0.0027	0.3	459915	25	0.00341344	FALSE	TRUE	FALSE	FALSE	FALSE
1,5-anhydroglucitol (1,5-AG)	Walking pace	rs9756306	3	164799079	G>A,T	SNV	SI;LOC1—5374192	—	A	G	0.3332	-0.0158	0.00135181	3.63999e-09	7301	A	G	0.324429	0.00165905	0.0027	0.22	459915	34.2442	0.00466972	FALSE	FALSE	FALSE	FALSE	TRUE
1,5-anhydroglucitol (1,5-AG)	Hand grip strength (left)	rs10206655	2	137039230	C>A	SNV	—	—	A	C	0.0403	-0.036	0.00365526	6.78297e-06	7301	A	C	0.043193	-6.27032e-05	0.008	0.99	461026	20.25	0.00276668	FALSE	FALSE	FALSE	FALSE	TRUE
1,5-anhydroglucitol (1,5-AG)	Hand grip strength (left)	rs10508432	10	11825696	A>C,G	SNV	LOC1—5376415;LOC1—537985—	—	G	A	0.2931	0.0124	0.00163336	4.06902e-06	7301	G	A	0.291567	-0.000687824	0.0027	0.67	461026	21.0919	0.00288137	FALSE	FALSE	FALSE	FALSE	TRUE
1,5-anhydroglucitol (1,5-AG)	Hand grip strength (left)	rs10746431	1	210782952	G>A	SNV	HHAT	—	A	G	0.9808	0.0558	0.00526178	5.09601e-07	7301	A	G	0.979029	-0.00349299	0.0111	0.51	461026	25.271	0.00345031	FALSE	FALSE	FALSE	FALSE	TRUE
1,5-anhydroglucitol (1,5-AG)	Hand grip strength (left)	rs11119547	1	210772300	G>A	SNV	HHAT	—	A	G	0.4892	0.0126	0.00148853	1.84901e-06	7301	A	G	0.501039	0.000774693	0.0026	0.6	461026	23.4852	0.00320727	FALSE	FALSE	FALSE	FALSE	TRUE
1,5-anhydroglucitol (1,5-AG)	Hand grip strength (left)	rs1131718	10	135085754	G>A	SNV	ADAM8	—	A	G	0.8565	-0.0166	0.00211157	5.71097e-06	7301	A	G	0.852053	-0.000918278	0.0037	0.66	461026	20.1286	0.00275013	FALSE	FALSE	FALSE	FALSE	TRUE
1,5-anhydroglucitol (1,5-AG)	Hand grip strength (left)	rs11564708	11	2206326	C>A,G	SNV	—	—	G	C	0.1838	-0.0155	0.00186614	6.39499e-06	7301	G	C	0.200428	0.00467793	0.0034	0.012	461026	20.7829	0.00283927	FALSE	TRUE	FALSE	FALSE	FALSE
1,5-anhydroglucitol (1,5-AG)	Hand grip strength (left)	rs11580613	1	154291559	C>G,T	SNV	—	—	T	C	0.1344	0.0188	0.00205811	8.682e-06	7301	T	C	0.15403	0.00297406	0.0042	0.15	461026	20.0363	0.00273756	FALSE	FALSE	FALSE	FALSE	TRUE
1,5-anhydroglucitol (1,5-AG)	Hand grip strength (left)	rs11722368	4	14934107	C>G,T	SNV	CPEB2-DT	—	T	C	0.3602	0.013	0.00155628	1.032e-06	7301	T	C	0.347555	0.00100126	0.0027	0.52	461026	23.1824	0.00316606	FALSE	FALSE	FALSE	FALSE	TRUE
1,5-anhydroglucitol (1,5-AG)	Hand grip strength (left)	rs12465802	2	136381348	G>A,C,T	SNV	R3HDM1	—	A	G	0.31	-0.0364	0.0016457	3.46577e-29	7301	A	G	0.276128	0.0111559	0.0032	1.20005e-11	461026	129.391	0.0174184	FALSE	FALSE	FALSE	FALSE	TRUE
1,5-anhydroglucitol (1,5-AG)	Hand grip strength (left)	rs12603532	17	19242017	C>T	SNV	B9D1	—	T	C	0.0394	-0.0368	0.0031502	6.62201e-07	7301	T	C	0.059282	-0.0089748	0.0074	0.00439997	461026	24.7305	0.00337676	FALSE	FALSE	FALSE	FALSE	TRUE
1,5-anhydroglucitol (1,5-AG)	Hand grip strength (left)	rs12612955	2	135781559	T>C	SNV	MAP3K19	—	C	T	0.0402	-0.0393	0.00510838	3.61501e-06	7301	C	T	0.021608	0.0132765	0.0085	0.00940005	461026	21.377	0.00292021	FALSE	FALSE	FALSE	FALSE	TRUE
1,5-anhydroglucitol (1,5-AG)	Hand grip strength (left)	rs12677067	8	60383409	G>A	SNV	—	—	A	G	0.29	-0.015	0.00157046	5.51201e-06	7301	A	G	0.335296	0.00288173	0.0033	0.0669993	461026	20.6612	0.00282269	FALSE	FALSE	FALSE	FALSE	TRUE
1,5-anhydroglucitol (1,5-AG)	Hand grip strength (left)	rs13012539	2	137238118	G>A,C,T	SNV	—	—	T	G	0.6759	0.0135	0.00160731	4.018e-07	7301	T	G	0.691816	-0.00150714	0.0027	0.35	461026	25	0.00341344	FALSE	FALSE	FALSE	FALSE	TRUE
1,5-anhydroglucitol (1,5-AG)	Hand grip strength (left)	rs1472578	3	158808638	T>A,G	SNV	IQCJ;IQCJ-SCHIP1	—	A	T	0.6894	-0.0126	0.00160063	2.44101e-06	7301	A	T	0.687349	-0.00186307	0.0027	0.24	461026	21.7778	0.00297479	FALSE	TRUE	FALSE	FALSE	FALSE
1,5-anhydroglucitol (1,5-AG)	Hand grip strength (left)	rs1499686	8	3322528	A>G	SNV	CSMD1	—	G	A	0.1921	0.0174	0.00192901	7.49394e-07	7301	G	A	0.185247	0.00146038	0.0035	0.450001	461026	24.7151	0.00337467	FALSE	FALSE	FALSE	FALSE	TRUE
1,5-anhydroglucitol (1,5-AG)	Hand grip strength (left)	rs1545472	15	85437761	G>A	SNV	SLC28A1	—	A	G	0.5158	0.0118	0.00150081	9.21998e-06	7301	A	G	0.519639	0.00169217	0.0027	0.26	461026	19.1001	0.00260999	FALSE	FALSE	FALSE	FALSE	TRUE
1,5-anhydroglucitol (1,5-AG)	Hand grip strength (left)	rs1687134	6	47100710	C>A,G,T	SNV	LOC1—5375—81	—	T	C	0.7206	0.0289	0.00166869	1.583e-06	1747	T	C	0.722739	0.000194194	0.006	0.91	461026	23.2003	0.0131208	FALSE	FALSE	FALSE	FALSE	TRUE
1,5-anhydroglucitol (1,5-AG)	Hand grip strength (left)	rs17212491	14	44198202	G>A	SNV	—	—	A	G	0.1645	0.016	0.00198226	5.92598e-06	7301	A	G	0.16905	-0.00123334	0.0035	0.53	461026	20.898	0.00285495	FALSE	FALSE	FALSE	FALSE	TRUE
1,5-anhydroglucitol (1,5-AG)	Hand grip strength (left)	rs214247	16	349221	T>A,C	SNV	AXIN1	—	C	T	0.3932	0.0119	0.00152506	6.45506e-06	7301	C	T	0.393817	0.000960145	0.0026	0.53	461026	20.9482	0.0028618	FALSE	FALSE	FALSE	TRUE	FALSE
1,5-anhydroglucitol (1,5-AG)	Hand grip strength (left)	rs244763	19	34558612	A>C,G,T	SNV	—	—	G	A	0.6167	-0.012	0.00153631	8.70402e-06	7301	G	A	0.624329	0.00050827	0.0027	0.74	461026	19.7531	0.00269897	FALSE	FALSE	FALSE	FALSE	TRUE
1,5-anhydroglucitol (1,5-AG)	Hand grip strength (left)	rs3793126	6	32371619	A>C,G,T	SNV	BTNL2;TSBP1-AS1	—	G	A	0.3026	-0.0123	0.00161482	4.77804e-06	7301	G	A	0.301696	-0.00607403	0.0027	0.00017	461026	20.7531	0.00283522	FALSE	FALSE	FALSE	FALSE	TRUE
1,5-anhydroglucitol (1,5-AG)	Hand grip strength (left)	rs3800993	7	141801007	C>T	SNV	MGAM	—	T	C	0.1697	0.0287	0.0019538	1.52792e-15	7301	T	C	0.175056	0.000972562	0.0036	0.62	461026	63.5563	0.00863237	FALSE	FALSE	FALSE	FALSE	TRUE
1,5-anhydroglucitol (1,5-AG)	Hand grip strength (left)	rs4556997	2	100814858	C>A,T	SNV	—	—	A	C	0.1388	-0.0189	0.00216602	6.39897e-06	7301	A	C	0.135896	0.000850916	0.0042	0.69	461026	20.25	0.00276668	FALSE	FALSE	FALSE	TRUE	FALSE
1,5-anhydroglucitol (1,5-AG)	Hand grip strength (left)	rs4671111	2	65130811	C>A,G,T	SNV	LINC—2245	—	T	C	0.5592	-0.0126	0.00149801	1.99802e-06	7301	T	C	0.546216	0.000252593	0.0027	0.87	461026	21.7778	0.00297479	FALSE	FALSE	FALSE	FALSE	TRUE
1,5-anhydroglucitol (1,5-AG)	Hand grip strength (left)	rs4742351	9	7489720	C>T	SNV	—	—	T	C	0.393	-0.0125	0.00152779	2.81203e-06	7301	T	C	0.393534	-0.00235914	0.0027	0.12	461026	21.4335	0.0029279	FALSE	FALSE	FALSE	FALSE	TRUE
1,5-anhydroglucitol (1,5-AG)	Hand grip strength (left)	rs4791715	17	8428148	G>T	SNV	MYH1—	—	T	G	0.594	-0.0126	0.00150688	1.65798e-06	7301	T	G	0.579421	-0.00017405	0.0026	0.91	461026	23.4852	0.00320727	FALSE	FALSE	FALSE	FALSE	TRUE
1,5-anhydroglucitol (1,5-AG)	Hand grip strength (left)	rs4954573	2	136927094	T>A,C,G	SNV	—	—	G	T	0.2709	-0.0219	0.00171898	2.52872e-11	7301	G	T	0.242717	0.00451475	0.0033	0.00860003	461026	44.0413	0.0059977	FALSE	FALSE	FALSE	FALSE	TRUE
1,5-anhydroglucitol (1,5-AG)	Hand grip strength (left)	rs5027944	5	117142781	C>A,G,T	SNV	LINC—2147	—	T	C	0.5795	0.0122	0.00150589	3.93097e-06	7301	T	C	0.585345	-0.00232251	0.0027	0.12	461026	20.417	0.00278943	FALSE	FALSE	FALSE	FALSE	TRUE
1,5-anhydroglucitol (1,5-AG)	Hand grip strength (left)	rs5757568	22	22583571	G>A,C	SNV	—	—	A	G	0.388	0.0122	0.00153793	5.10399e-06	7301	A	G	0.370665	-0.00252968	0.0027	0.1	461026	20.417	0.00278943	FALSE	FALSE	FALSE	FALSE	TRUE
1,5-anhydroglucitol (1,5-AG)	Hand grip strength (left)	rs5998272	22	32560045	A>C,G	SNV	—	—	C	A	0.0743	-0.0261	0.00273498	1.083e-06	7301	C	A	0.080186	-0.00106577	0.0053	0.7	461026	24.251	0.0033115	FALSE	FALSE	FALSE	FALSE	TRUE
1,5-anhydroglucitol (1,5-AG)	Hand grip strength (left)	rs6139186	20	424198	G>C	SNV	TBC1D2—	—	C	G	0.424	-0.0121	0.00150394	4.427e-06	7301	C	G	0.42296	0.00114232	0.0026	0.450001	461026	21.6583	0.00295852	FALSE	TRUE	TRUE	FALSE	FALSE
1,5-anhydroglucitol (1,5-AG)	Hand grip strength (left)	rs618900	11	125350530	C>A,G	SNV	FEZ1	—	G	C	0.1864	0.016	0.00189432	5.99694e-06	7301	G	C	0.18934	8.91153e-05	0.0035	0.96	461026	20.898	0.00285495	FALSE	TRUE	FALSE	FALSE	FALSE
1,5-anhydroglucitol (1,5-AG)	Hand grip strength (left)	rs666614	2	135290453	G>A,C	SNV	TMEM163	—	C	G	0.5132	-0.0145	0.00148187	4.14601e-08	7301	C	G	0.494032	0.00617813	0.0026	3.09999e-05	461026	31.1021	0.00424306	FALSE	TRUE	TRUE	FALSE	FALSE
1,5-anhydroglucitol (1,5-AG)	Hand grip strength (left)	rs6723890	2	136366433	A>G	SNV	R3HDM1	—	G	A	0.0543	-0.0262	0.00342736	6.69206e-06	7301	G	A	0.049103	0.00733383	0.0058	0.032	461026	20.4055	0.00278786	FALSE	FALSE	FALSE	FALSE	TRUE
1,5-anhydroglucitol (1,5-AG)	Hand grip strength (left)	rs6736412	2	135829309	G>A	SNV	RAB3GAP1	—	A	G	0.0412	-0.0396	0.00367179	3.02698e-08	7301	A	G	0.042372	0.00373166	0.0072	0.31	461026	30.25	0.0041273	FALSE	FALSE	FALSE	FALSE	TRUE
1,5-anhydroglucitol (1,5-AG)	Hand grip strength (left)	rs7570971	2	135837906	C>A,G,T	SNV	RAB3GAP1	—	A	C	0.3255	-0.0373	0.0016144	7.8614e-45	7301	A	C	0.283846	0.0106763	0.0027	3.80014e-11	461026	190.849	0.025481	FALSE	FALSE	FALSE	TRUE	FALSE
1,5-anhydroglucitol (1,5-AG)	Hand grip strength (left)	rs7915784	10	28286740	G>A	SNV	ODAD2	—	A	G	0.0662	0.0247	0.00291356	2.64698e-06	7301	A	G	0.070295	-0.00686344	0.0053	0.0179999	461026	21.7191	0.0029668	FALSE	FALSE	FALSE	FALSE	TRUE
1,5-anhydroglucitol (1,5-AG)	Hand grip strength (left)	rs9556974	13	99216302	G>A,C,T	SNV	STK24	—	C	G	0.3426	0.0135	0.00156768	5.35501e-07	7301	C	G	0.346183	-0.00419974	0.0027	0.00739997	461026	25	0.00341344	FALSE	TRUE	FALSE	FALSE	FALSE
1,5-anhydroglucitol (1,5-AG)	Hand grip strength (left)	rs9756306	3	164799079	G>A,T	SNV	SI;LOC1—5374192	—	A	G	0.3332	-0.0158	0.00158514	3.63999e-09	7301	A	G	0.324353	-0.00115581	0.0027	0.47	461026	34.2442	0.00466972	FALSE	FALSE	FALSE	FALSE	TRUE
1-palmitoylglycerol (1-monopalmitin)	Appendicular lean mass	rs1000137	7	157644152	T>C,G	SNV	PTPRN2	—	C	T	0.525	-0.014	0.0019	3.06098e-06	5391	C	T	0.5225	-0.0048	0.003	0.01083	450243	21.7778	0.00402489	FALSE	FALSE	FALSE	FALSE	TRUE
1-palmitoylglycerol (1-monopalmitin)	Appendicular lean mass	rs12145936	1	80298833	T>A,C	SNV	—	—	C	T	0.4489	-0.0287	0.0019	6.20597e-06	1608	C	T	0.4108	-0.0004	0.0063	0.8365	450243	20.7531	0.0127574	FALSE	FALSE	FALSE	FALSE	TRUE
1-palmitoylglycerol (1-monopalmitin)	Appendicular lean mass	rs1260326	2	27730940	T>C,G	SNV	GCKR	association;benign	C	T	0.5961	-0.0134	0.0019	6.77002e-07	6999	C	T	0.6045	0.0323	0.0027	6.15886e-64	450243	24.631	0.00350787	FALSE	FALSE	FALSE	TRUE	FALSE
1-palmitoylglycerol (1-monopalmitin)	Appendicular lean mass	rs12830350	12	28892378	G>A,C,T	SNV	LOC1—5369711	—	T	G	0.3375	0.0124	0.002	5.87801e-06	6999	T	G	0.3305	0.0025	0.0027	0.2079	450243	21.0919	0.00300536	FALSE	FALSE	FALSE	FALSE	TRUE
1-palmitoylglycerol (1-monopalmitin)	Appendicular lean mass	rs1544542	12	126951767	C>A,G,T	SNV	LINC—2347	—	A	C	0.4642	0.0136	0.0019	5.39796e-07	6999	A	C	0.4665	0.0038	0.0027	0.0447703	450243	25.3717	0.00361299	FALSE	FALSE	FALSE	FALSE	TRUE
1-palmitoylglycerol (1-monopalmitin)	Appendicular lean mass	rs2378442	3	188445634	T>A,C,G	SNV	LPP	—	A	T	0.3445	0.0127	0.002	3.98401e-06	6999	A	T	0.3338	-0.0058	0.0027	0.003555	450243	22.1248	0.00315208	FALSE	TRUE	FALSE	FALSE	FALSE
1-palmitoylglycerol (1-monopalmitin)	Appendicular lean mass	rs2584543	9	17466395	G>A	SNV	CNTLN	—	A	G	0.0698	0.0246	0.0037	3.24198e-06	6999	A	G	0.0702	-0.0034	0.0053	0.3616	450243	21.5436	0.00306953	FALSE	FALSE	FALSE	FALSE	TRUE
1-palmitoylglycerol (1-monopalmitin)	Appendicular lean mass	rs400511	4	31490392	C>A,T	SNV	—	—	T	C	0.6391	0.0125	0.002	4.171e-06	6999	T	C	0.6312	-0.0003	0.0027	0.8889	450243	21.4335	0.00305388	FALSE	FALSE	FALSE	FALSE	TRUE
1-palmitoylglycerol (1-monopalmitin)	Appendicular lean mass	rs430508	5	73265685	A>G,T	SNV	LOC1—5379—34	—	G	A	0.5006	0.0122	0.0019	7.02199e-06	6999	G	A	0.5001	0.0004	0.0027	0.8229	450243	20.417	0.00290948	FALSE	FALSE	FALSE	FALSE	TRUE
1-palmitoylglycerol (1-monopalmitin)	Appendicular lean mass	rs4774615	15	52533360	G>A	SNV	MYO5C	—	A	G	0.8406	-0.0184	0.0025	4.06696e-07	6999	A	G	0.832	0.0096	0.0036	0.000163501	450243	26.1235	0.00371964	FALSE	FALSE	FALSE	FALSE	TRUE
1-palmitoylglycerol (1-monopalmitin)	Appendicular lean mass	rs4821424	22	36001860	G>A	SNV	—	—	A	G	0.5199	-0.0125	0.0019	3.97201e-06	6999	A	G	0.5129	0.0044	0.0027	0.0226298	450243	21.4335	0.00305388	FALSE	FALSE	FALSE	FALSE	TRUE
1-palmitoylglycerol (1-monopalmitin)	Appendicular lean mass	rs6089908	20	62048654	C>T	SNV	KCNQ2	—	T	C	0.5596	-0.0122	0.0019	7.18505e-06	6999	T	C	0.5653	-0.0002	0.0027	0.9123	450243	20.417	0.00290948	FALSE	FALSE	FALSE	FALSE	TRUE
1-palmitoylglycerol (1-monopalmitin)	Appendicular lean mass	rs757717	7	100787949	T>A,C,G	SNV	—	—	C	T	0.8879	-0.0203	0.0028	8.12194e-06	6999	C	T	0.8704	0.0156	0.0045	3.59302e-08	450243	20.3501	0.00289997	FALSE	FALSE	FALSE	FALSE	TRUE
1-palmitoylglycerol (1-monopalmitin)	Appendicular lean mass	rs954050	7	97880226	T>A,C,G	SNV	TECPR1;LOC1249—17—6	—	C	T	0.4088	-0.0121	0.0019	7.68192e-06	6999	C	T	0.4173	0.0024	0.0027	0.2173	450243	20.0837	0.00286211	FALSE	FALSE	FALSE	FALSE	TRUE
1-palmitoylglycerol (1-monopalmitin)	Hand grip strength (right)	rs1000137	7	157644152	T>C,G	SNV	PTPRN2	—	C	T	0.525	-0.014	0.00148963	3.06098e-06	5391	C	T	0.522332	0.00114682	0.003	0.44	461089	21.7778	0.00402489	FALSE	FALSE	FALSE	FALSE	TRUE
1-palmitoylglycerol (1-monopalmitin)	Hand grip strength (right)	rs1260326	2	27730940	T>C,G	SNV	GCKR	association;benign	C	T	0.5961	-0.0134	0.00151711	6.77002e-07	6999	C	T	0.604288	0.00506765	0.0027	0.000840001	461089	24.631	0.00350787	FALSE	FALSE	FALSE	TRUE	FALSE
1-palmitoylglycerol (1-monopalmitin)	Hand grip strength (right)	rs12830350	12	28892378	G>A,C,T	SNV	LOC1—5369711	—	T	G	0.3375	0.0124	0.00157677	5.87801e-06	6999	T	G	0.330963	-0.000358012	0.0027	0.82	461089	21.0919	0.00300536	FALSE	FALSE	FALSE	FALSE	TRUE
1-palmitoylglycerol (1-monopalmitin)	Hand grip strength (right)	rs1544542	12	126951767	C>A,G,T	SNV	LINC—2347	—	A	C	0.4642	0.0136	0.00149298	5.39796e-07	6999	A	C	0.466305	0.00108855	0.0027	0.47	461089	25.3717	0.00361299	FALSE	FALSE	FALSE	FALSE	TRUE
1-palmitoylglycerol (1-monopalmitin)	Hand grip strength (right)	rs2378442	3	188445634	T>A,C,G	SNV	LPP	—	A	T	0.3445	0.0127	0.00158043	3.98401e-06	6999	A	T	0.333935	0.00233354	0.0027	0.14	461089	22.1248	0.00315208	FALSE	TRUE	FALSE	FALSE	FALSE
1-palmitoylglycerol (1-monopalmitin)	Hand grip strength (right)	rs2584543	9	17466395	G>A	SNV	CNTLN	—	A	G	0.0698	0.0246	0.00289176	3.24198e-06	6999	A	G	0.070302	-0.00284201	0.0053	0.33	461089	21.5436	0.00306953	FALSE	FALSE	FALSE	FALSE	TRUE
1-palmitoylglycerol (1-monopalmitin)	Hand grip strength (right)	rs400511	4	31490392	C>A,T	SNV	—	—	T	C	0.6391	0.0125	0.00154221	4.171e-06	6999	T	C	0.631092	-0.00220914	0.0027	0.15	461089	21.4335	0.00305388	FALSE	FALSE	FALSE	FALSE	TRUE
1-palmitoylglycerol (1-monopalmitin)	Hand grip strength (right)	rs430508	5	73265685	A>G,T	SNV	LOC1—5379—34	—	G	A	0.5006	0.0122	0.00149872	7.02199e-06	6999	G	A	0.500373	-0.00431607	0.0027	0.004	461089	20.417	0.00290948	FALSE	FALSE	FALSE	FALSE	TRUE
1-palmitoylglycerol (1-monopalmitin)	Hand grip strength (right)	rs4774615	15	52533360	G>A	SNV	MYO5C	—	A	G	0.8406	-0.0184	0.00199134	4.06696e-07	6999	A	G	0.831756	0.00040043	0.0036	0.84	461089	26.1235	0.00371964	FALSE	FALSE	FALSE	FALSE	TRUE
1-palmitoylglycerol (1-monopalmitin)	Hand grip strength (right)	rs4821424	22	36001860	G>A	SNV	—	—	A	G	0.5199	-0.0125	0.0014894	3.97201e-06	6999	A	G	0.513077	0.00451955	0.0027	0.00239999	461089	21.4335	0.00305388	FALSE	FALSE	FALSE	FALSE	TRUE
1-palmitoylglycerol (1-monopalmitin)	Hand grip strength (right)	rs6089908	20	62048654	C>T	SNV	KCNQ2	—	T	C	0.5596	-0.0122	0.00151666	7.18505e-06	6999	T	C	0.564609	-0.00140348	0.0027	0.35	461089	20.417	0.00290948	FALSE	FALSE	FALSE	FALSE	TRUE
1-palmitoylglycerol (1-monopalmitin)	Hand grip strength (right)	rs757717	7	100787949	T>A,C,G	SNV	—	—	C	T	0.8879	-0.0203	0.00222606	8.12194e-06	6999	C	T	0.870574	0.00667188	0.0045	0.00269998	461089	20.3501	0.00289997	FALSE	FALSE	FALSE	FALSE	TRUE
1-palmitoylglycerol (1-monopalmitin)	Hand grip strength (right)	rs954050	7	97880226	T>A,C,G	SNV	TECPR1;LOC1249—17—6	—	C	T	0.4088	-0.0121	0.00150957	7.68192e-06	6999	C	T	0.417032	0.00568122	0.0027	0.00017	461089	20.0837	0.00286211	FALSE	FALSE	FALSE	FALSE	TRUE
1-palmitoylglycerol (1-monopalmitin)	Walking pace	rs1000137	7	157644152	T>C,G	SNV	PTPRN2	—	C	T	0.525	-0.014	0.0012685	3.06098e-06	5391	C	T	0.522363	0.000340796	0.003	0.79	459915	21.7778	0.00402489	FALSE	FALSE	FALSE	FALSE	TRUE
1-palmitoylglycerol (1-monopalmitin)	Walking pace	rs1260326	2	27730940	T>C,G	SNV	GCKR	association;benign	C	T	0.5961	-0.0134	0.00129237	6.77002e-07	6999	C	T	0.60433	0.000938332	0.0027	0.47	459915	24.631	0.00350787	FALSE	FALSE	FALSE	TRUE	FALSE
1-palmitoylglycerol (1-monopalmitin)	Walking pace	rs12830350	12	28892378	G>A,C,T	SNV	LOC1—5369711	—	T	G	0.3375	0.0124	0.00134303	5.87801e-06	6999	T	G	0.330906	0.000505671	0.0027	0.709999	459915	21.0919	0.00300536	FALSE	FALSE	FALSE	FALSE	TRUE
1-palmitoylglycerol (1-monopalmitin)	Walking pace	rs1544542	12	126951767	C>A,G,T	SNV	LINC—2347	—	A	C	0.4642	0.0136	0.00127147	5.39796e-07	6999	A	C	0.46631	-0.00127986	0.0027	0.31	459915	25.3717	0.00361299	FALSE	FALSE	FALSE	FALSE	TRUE
1-palmitoylglycerol (1-monopalmitin)	Walking pace	rs2378442	3	188445634	T>A,C,G	SNV	LPP	—	A	T	0.3445	0.0127	0.00134591	3.98401e-06	6999	A	T	0.333874	0.000812052	0.0027	0.55	459915	22.1248	0.00315208	FALSE	TRUE	FALSE	FALSE	FALSE
1-palmitoylglycerol (1-monopalmitin)	Walking pace	rs2584543	9	17466395	G>A	SNV	CNTLN	—	A	G	0.0698	0.0246	0.00246212	3.24198e-06	6999	A	G	0.070295	-0.0012497	0.0053	0.61	459915	21.5436	0.00306953	FALSE	FALSE	FALSE	FALSE	TRUE
1-palmitoylglycerol (1-monopalmitin)	Walking pace	rs400511	4	31490392	C>A,T	SNV	—	—	T	C	0.6391	0.0125	0.00131322	4.171e-06	6999	T	C	0.631045	-0.00101982	0.0027	0.44	459915	21.4335	0.00305388	FALSE	FALSE	FALSE	FALSE	TRUE
1-palmitoylglycerol (1-monopalmitin)	Walking pace	rs430508	5	73265685	A>G,T	SNV	LOC1—5379—34	—	G	A	0.5006	0.0122	0.00127637	7.02199e-06	6999	G	A	0.500285	0.000492643	0.0027	0.7	459915	20.417	0.00290948	FALSE	FALSE	FALSE	FALSE	TRUE
1-palmitoylglycerol (1-monopalmitin)	Walking pace	rs4774615	15	52533360	G>A	SNV	MYO5C	—	A	G	0.8406	-0.0184	0.00169539	4.06696e-07	6999	A	G	0.831717	0.00158798	0.0036	0.35	459915	26.1235	0.00371964	FALSE	FALSE	FALSE	FALSE	TRUE
1-palmitoylglycerol (1-monopalmitin)	Walking pace	rs4821424	22	36001860	G>A	SNV	—	—	A	G	0.5199	-0.0125	0.00126762	3.97201e-06	6999	A	G	0.513109	0.000240158	0.0027	0.85	459915	21.4335	0.00305388	FALSE	FALSE	FALSE	FALSE	TRUE
1-palmitoylglycerol (1-monopalmitin)	Walking pace	rs6089908	20	62048654	C>T	SNV	KCNQ2	—	T	C	0.5596	-0.0122	0.00129119	7.18505e-06	6999	T	C	0.56462	0.000518603	0.0027	0.69	459915	20.417	0.00290948	FALSE	FALSE	FALSE	FALSE	TRUE
1-palmitoylglycerol (1-monopalmitin)	Walking pace	rs757717	7	100787949	T>A,C,G	SNV	—	—	C	T	0.8879	-0.0203	0.00189549	8.12194e-06	6999	C	T	0.870562	-0.000496122	0.0045	0.79	459915	20.3501	0.00289997	FALSE	FALSE	FALSE	FALSE	TRUE
1-palmitoylglycerol (1-monopalmitin)	Walking pace	rs954050	7	97880226	T>A,C,G	SNV	TECPR1;LOC1249—17—6	—	C	T	0.4088	-0.0121	0.00128552	7.68192e-06	6999	C	T	0.417045	0.0033715	0.0027	0.00870001	459915	20.0837	0.00286211	FALSE	FALSE	FALSE	FALSE	TRUE
1-palmitoylglycerol (1-monopalmitin)	Hand grip strength (left)	rs1000137	7	157644152	T>C,G	SNV	PTPRN2	—	C	T	0.525	-0.014	0.00148737	3.06098e-06	5391	C	T	0.522352	0.000723258	0.003	0.630001	461026	21.7778	0.00402489	FALSE	FALSE	FALSE	FALSE	TRUE
1-palmitoylglycerol (1-monopalmitin)	Hand grip strength (left)	rs1260326	2	27730940	T>C,G	SNV	GCKR	association;benign	C	T	0.5961	-0.0134	0.00151485	6.77002e-07	6999	C	T	0.604299	0.00419124	0.0027	0.00569994	461026	24.631	0.00350787	FALSE	FALSE	FALSE	TRUE	FALSE
1-palmitoylglycerol (1-monopalmitin)	Hand grip strength (left)	rs12830350	12	28892378	G>A,C,T	SNV	LOC1—5369711	—	T	G	0.3375	0.0124	0.00157444	5.87801e-06	6999	T	G	0.330927	2.57848e-05	0.0027	0.99	461026	21.0919	0.00300536	FALSE	FALSE	FALSE	FALSE	TRUE
1-palmitoylglycerol (1-monopalmitin)	Hand grip strength (left)	rs1544542	12	126951767	C>A,G,T	SNV	LINC—2347	—	A	C	0.4642	0.0136	0.00149078	5.39796e-07	6999	A	C	0.466318	-0.000291766	0.0027	0.84	461026	25.3717	0.00361299	FALSE	FALSE	FALSE	FALSE	TRUE
1-palmitoylglycerol (1-monopalmitin)	Hand grip strength (left)	rs2378442	3	188445634	T>A,C,G	SNV	LPP	—	A	T	0.3445	0.0127	0.00157823	3.98401e-06	6999	A	T	0.333872	0.00361973	0.0027	0.0219999	461026	22.1248	0.00315208	FALSE	TRUE	FALSE	FALSE	FALSE
1-palmitoylglycerol (1-monopalmitin)	Hand grip strength (left)	rs2584543	9	17466395	G>A	SNV	CNTLN	—	A	G	0.0698	0.0246	0.00288846	3.24198e-06	6999	A	G	0.070282	-0.00231914	0.0053	0.42	461026	21.5436	0.00306953	FALSE	FALSE	FALSE	FALSE	TRUE
1-palmitoylglycerol (1-monopalmitin)	Hand grip strength (left)	rs400511	4	31490392	C>A,T	SNV	—	—	T	C	0.6391	0.0125	0.00153989	4.171e-06	6999	T	C	0.631053	-0.00118721	0.0027	0.44	461026	21.4335	0.00305388	FALSE	FALSE	FALSE	FALSE	TRUE
1-palmitoylglycerol (1-monopalmitin)	Hand grip strength (left)	rs430508	5	73265685	A>G,T	SNV	LOC1—5379—34	—	G	A	0.5006	0.0122	0.00149639	7.02199e-06	6999	G	A	0.500378	-0.00318399	0.0027	0.0329997	461026	20.417	0.00290948	FALSE	FALSE	FALSE	FALSE	TRUE
1-palmitoylglycerol (1-monopalmitin)	Hand grip strength (left)	rs4774615	15	52533360	G>A	SNV	MYO5C	—	A	G	0.8406	-0.0184	0.00198841	4.06696e-07	6999	A	G	0.831707	7.4996e-05	0.0036	0.97	461026	26.1235	0.00371964	FALSE	FALSE	FALSE	FALSE	TRUE
1-palmitoylglycerol (1-monopalmitin)	Hand grip strength (left)	rs4821424	22	36001860	G>A	SNV	—	—	A	G	0.5199	-0.0125	0.00148724	3.97201e-06	6999	A	G	0.513085	0.00332582	0.0027	0.025	461026	21.4335	0.00305388	FALSE	FALSE	FALSE	FALSE	TRUE
1-palmitoylglycerol (1-monopalmitin)	Hand grip strength (left)	rs6089908	20	62048654	C>T	SNV	KCNQ2	—	T	C	0.5596	-0.0122	0.00151447	7.18505e-06	6999	T	C	0.56457	-0.00209515	0.0027	0.17	461026	20.417	0.00290948	FALSE	FALSE	FALSE	FALSE	TRUE
1-palmitoylglycerol (1-monopalmitin)	Hand grip strength (left)	rs757717	7	100787949	T>A,C,G	SNV	—	—	C	T	0.8879	-0.0203	0.00222283	8.12194e-06	6999	C	T	0.870565	0.00478345	0.0045	0.0309999	461026	20.3501	0.00289997	FALSE	FALSE	FALSE	FALSE	TRUE
1-palmitoylglycerol (1-monopalmitin)	Hand grip strength (left)	rs954050	7	97880226	T>A,C,G	SNV	TECPR1;LOC1249—17—6	—	C	T	0.4088	-0.0121	0.0015074	7.68192e-06	6999	C	T	0.417022	0.00630361	0.0027	2.90001e-05	461026	20.0837	0.00286211	FALSE	FALSE	FALSE	FALSE	TRUE
1-oleoylglycerol (1-monoolein)	Appendicular lean mass	rs11627546	14	70365924	A>C,G,T	SNV	SMOC1	—	C	A	0.8297	-0.0294	0.0025	6.87306e-06	5436	C	A	0.8278	-0.0174	0.0065	4.80618e-12	450243	20.4582	0.00375073	FALSE	FALSE	FALSE	FALSE	TRUE
1-oleoylglycerol (1-monoolein)	Appendicular lean mass	rs17071035	4	182226799	A>G	SNV	—	—	G	A	0.1666	0.0329	0.0025	8.57097e-07	5436	G	A	0.1661	-0.0033	0.0067	0.1966	450243	24.1125	0.00441774	FALSE	FALSE	FALSE	FALSE	TRUE
1-oleoylglycerol (1-monoolein)	Appendicular lean mass	rs17729999	8	96154908	G>A	SNV	PLEKHF2	—	A	G	0.0612	-0.0492	0.0038	5.22805e-06	5436	A	G	0.0651	0.0117	0.0108	0.00227698	450243	20.7531	0.00380459	FALSE	FALSE	FALSE	FALSE	TRUE
1-oleoylglycerol (1-monoolein)	Appendicular lean mass	rs182119	5	6485363	C>A,G,T	SNV	UBE2QL1	—	G	C	0.2698	0.0272	0.0021	1.73201e-06	5436	G	C	0.2736	-0.0007	0.0057	0.744801	450243	22.7713	0.00417304	FALSE	TRUE	FALSE	FALSE	FALSE
1-oleoylglycerol (1-monoolein)	Appendicular lean mass	rs188595	3	30756629	C>A,G	SNV	—	—	A	C	0.653	0.0258	0.002	3.491e-06	5436	A	C	0.6441	-0.0083	0.0056	2.82397e-05	450243	21.2258	0.00389091	FALSE	FALSE	FALSE	FALSE	TRUE
1-oleoylglycerol (1-monoolein)	Appendicular lean mass	rs1889891	6	129813346	C>T	SNV	LAMA2;LOC1—27234—9	benign	T	C	0.2641	0.0257	0.0021	5.77404e-06	5436	T	C	0.2694	-0.014	0.0057	5.22156e-11	450243	20.329	0.00372714	FALSE	FALSE	FALSE	FALSE	TRUE
1-oleoylglycerol (1-monoolein)	Appendicular lean mass	rs2073030	6	22569634	A>T	SNV	HDGFL1;LOC1—5374971	—	T	A	0.2164	-0.0287	0.0023	6.98908e-06	5436	T	A	0.2144	0.0101	0.0064	1.19699e-05	450243	20.1096	0.00368706	FALSE	TRUE	FALSE	FALSE	FALSE
1-oleoylglycerol (1-monoolein)	Appendicular lean mass	rs2143069	6	163731037	A>C,G	SNV	PACRG;PACRG-AS1	—	G	A	0.5739	0.0234	0.0019	2.635e-06	5436	G	A	0.5756	-0.0033	0.005	0.0858005	450243	21.9024	0.00401444	FALSE	FALSE	FALSE	FALSE	TRUE
1-oleoylglycerol (1-monoolein)	Appendicular lean mass	rs2529488	7	111158861	T>C	SNV	IMMP2L	—	C	T	0.1373	0.0376	0.0027	2.32402e-07	5436	C	T	0.1383	0.0038	0.0073	0.1617	450243	26.5296	0.00485842	FALSE	FALSE	FALSE	FALSE	TRUE
1-oleoylglycerol (1-monoolein)	Appendicular lean mass	rs4937147	11	126399418	G>A,C,T	SNV	KIRREL3	—	A	G	0.1341	0.0379	0.0027	3.112e-07	5436	A	G	0.1468	0.0051	0.0074	0.0579896	450243	26.231	0.00480401	FALSE	FALSE	FALSE	FALSE	TRUE
1-oleoylglycerol (1-monoolein)	Appendicular lean mass	rs7525018	1	97583471	T>A,C,G	SNV	DPYD;DPYD-AS1	—	G	T	0.2777	0.0268	0.002	3.64099e-06	5436	G	T	0.3044	0.0037	0.0058	0.07322	450243	21.3508	0.00391373	FALSE	FALSE	FALSE	FALSE	TRUE
1-oleoylglycerol (1-monoolein)	Appendicular lean mass	rs7998013	13	32171381	G>A,C	SNV	—	—	A	G	0.9344	-0.0573	0.0041	4.08197e-06	5436	A	G	0.9403	0.0042	0.0124	0.3074	450243	21.3533	0.0039142	FALSE	FALSE	FALSE	FALSE	TRUE
1-oleoylglycerol (1-monoolein)	Appendicular lean mass	rs9296444	6	44620507	T>A,C	SNV	—	—	C	T	0.2172	-0.0267	0.0023	4.78597e-06	5436	C	T	0.2113	0.0026	0.0058	0.2602	450243	21.1917	0.00388469	FALSE	FALSE	FALSE	FALSE	TRUE
1-oleoylglycerol (1-monoolein)	Appendicular lean mass	rs9313524	5	170187643	T>A,C,G	SNV	—	—	C	T	0.5854	-0.0264	0.0019	8.90594e-06	5436	C	T	0.5841	-0.0016	0.0059	0.4076	450243	20.0218	0.00367102	FALSE	FALSE	FALSE	FALSE	TRUE
1-oleoylglycerol (1-monoolein)	Appendicular lean mass	rs964184	11	116648917	G>C	SNV	ZPR1	—	C	G	0.8615	-0.0443	0.0028	1.20199e-09	5436	C	G	0.8665	0.0003	0.0073	0.92	450243	36.8266	0.00673145	FALSE	TRUE	FALSE	FALSE	FALSE
1-oleoylglycerol (1-monoolein)	Hand grip strength (right)	rs11627546	14	70365924	A>C,G,T	SNV	SMOC1	—	C	A	0.8297	-0.0294	0.00196654	6.87306e-06	5436	C	A	0.827281	3.27049e-05	0.0065	0.99	461089	20.4582	0.00375073	FALSE	FALSE	FALSE	FALSE	TRUE
1-oleoylglycerol (1-monoolein)	Hand grip strength (right)	rs17071035	4	182226799	A>G	SNV	—	—	G	A	0.1666	0.0329	0.00200087	8.57097e-07	5436	G	A	0.165958	-0.0016325	0.0067	0.41	461089	24.1125	0.00441774	FALSE	FALSE	FALSE	FALSE	TRUE
1-oleoylglycerol (1-monoolein)	Hand grip strength (right)	rs17729999	8	96154908	G>A	SNV	PLEKHF2	—	A	G	0.0612	-0.0492	0.00302438	5.22805e-06	5436	A	G	0.065027	0.000555314	0.0108	0.85	461089	20.7531	0.00380459	FALSE	FALSE	FALSE	FALSE	TRUE
1-oleoylglycerol (1-monoolein)	Hand grip strength (right)	rs182119	5	6485363	C>A,G,T	SNV	UBE2QL1	—	G	C	0.2698	0.0272	0.00167524	1.73201e-06	5436	G	C	0.273366	-0.00170024	0.0057	0.31	461089	22.7713	0.00417304	FALSE	TRUE	FALSE	FALSE	FALSE
1-oleoylglycerol (1-monoolein)	Hand grip strength (right)	rs188595	3	30756629	C>A,G	SNV	—	—	A	C	0.653	0.0258	0.00156356	3.491e-06	5436	A	C	0.643878	-0.000811911	0.0056	0.6	461089	21.2258	0.00389091	FALSE	FALSE	FALSE	FALSE	TRUE
1-oleoylglycerol (1-monoolein)	Hand grip strength (right)	rs1889891	6	129813346	C>T	SNV	LAMA2;LOC1—27234—9	benign	T	C	0.2641	0.0257	0.00167589	5.77404e-06	5436	T	C	0.269497	-0.00604621	0.0057	0.000309999	461089	20.329	0.00372714	FALSE	FALSE	FALSE	FALSE	TRUE
1-oleoylglycerol (1-monoolein)	Hand grip strength (right)	rs2073030	6	22569634	A>T	SNV	HDGFL1;LOC1—5374971	—	T	A	0.2164	-0.0287	0.00181109	6.98908e-06	5436	T	A	0.214543	0.00714032	0.0064	8.09991e-05	461089	20.1096	0.00368706	FALSE	TRUE	FALSE	FALSE	FALSE
1-oleoylglycerol (1-monoolein)	Hand grip strength (right)	rs2143069	6	163731037	A>C,G	SNV	PACRG;PACRG-AS1	—	G	A	0.5739	0.0234	0.001524	2.635e-06	5436	G	A	0.575817	-0.00183022	0.005	0.23	461089	21.9024	0.00401444	FALSE	FALSE	FALSE	FALSE	TRUE
1-oleoylglycerol (1-monoolein)	Hand grip strength (right)	rs2529488	7	111158861	T>C	SNV	IMMP2L	—	C	T	0.1373	0.0376	0.00214832	2.32402e-07	5436	C	T	0.138624	0.00434141	0.0073	0.0430002	461089	26.5296	0.00485842	FALSE	FALSE	FALSE	FALSE	TRUE
1-oleoylglycerol (1-monoolein)	Hand grip strength (right)	rs4937147	11	126399418	G>A,C,T	SNV	KIRREL3	—	A	G	0.1341	0.0379	0.00211225	3.112e-07	5436	A	G	0.146805	0.000262381	0.0074	0.9	461089	26.231	0.00480401	FALSE	FALSE	FALSE	FALSE	TRUE
1-oleoylglycerol (1-monoolein)	Hand grip strength (right)	rs6005580	22	28104051	A>G	SNV	—	—	A	G	0.7521	0.0446	0.00177649	6.37602e-06	1690	A	G	0.771192	-0.00385162	0.0099	0.0299999	461089	20.2955	0.0118805	FALSE	FALSE	FALSE	FALSE	TRUE
1-oleoylglycerol (1-monoolein)	Hand grip strength (right)	rs7525018	1	97583471	T>A,C,G	SNV	DPYD;DPYD-AS1	—	G	T	0.2777	0.0268	0.00162549	3.64099e-06	5436	G	T	0.304391	-0.00244467	0.0058	0.13	461089	21.3508	0.00391373	FALSE	FALSE	FALSE	FALSE	TRUE
1-oleoylglycerol (1-monoolein)	Hand grip strength (right)	rs7998013	13	32171381	G>A,C	SNV	—	—	A	G	0.9344	-0.0573	0.00320029	4.08197e-06	5436	A	G	0.939751	-0.00126885	0.0124	0.69	461089	21.3533	0.0039142	FALSE	FALSE	FALSE	FALSE	TRUE
1-oleoylglycerol (1-monoolein)	Hand grip strength (right)	rs9296444	6	44620507	T>A,C	SNV	—	—	C	T	0.2172	-0.0267	0.00183656	4.78597e-06	5436	C	T	0.211184	0.002002	0.0058	0.28	461089	21.1917	0.00388469	FALSE	FALSE	FALSE	FALSE	TRUE
1-oleoylglycerol (1-monoolein)	Hand grip strength (right)	rs9313524	5	170187643	T>A,C,G	SNV	—	—	C	T	0.5854	-0.0264	0.00150536	8.90594e-06	5436	C	T	0.584512	0.000645995	0.0059	0.67	461089	20.0218	0.00367102	FALSE	FALSE	FALSE	FALSE	TRUE
1-oleoylglycerol (1-monoolein)	Hand grip strength (right)	rs964184	11	116648917	G>C	SNV	ZPR1	—	C	G	0.8615	-0.0443	0.00218343	1.20199e-09	5436	C	G	0.86637	0.000702171	0.0073	0.75	461089	36.8266	0.00673145	FALSE	TRUE	FALSE	FALSE	FALSE
1-oleoylglycerol (1-monoolein)	Walking pace	rs11627546	14	70365924	A>C,G,T	SNV	SMOC1	—	C	A	0.8297	-0.0294	0.00167368	6.87306e-06	5436	C	A	0.827201	0.000845621	0.0065	0.61	459915	20.4582	0.00375073	FALSE	FALSE	FALSE	FALSE	TRUE
1-oleoylglycerol (1-monoolein)	Walking pace	rs17071035	4	182226799	A>G	SNV	—	—	G	A	0.1666	0.0329	0.00170413	8.57097e-07	5436	G	A	0.16596	0.000886382	0.0067	0.6	459915	24.1125	0.00441774	FALSE	FALSE	FALSE	FALSE	TRUE
1-oleoylglycerol (1-monoolein)	Walking pace	rs17729999	8	96154908	G>A	SNV	PLEKHF2	—	A	G	0.0612	-0.0492	0.00257352	5.22805e-06	5436	A	G	0.065116	-0.00199569	0.0108	0.44	459915	20.7531	0.00380459	FALSE	FALSE	FALSE	FALSE	TRUE
1-oleoylglycerol (1-monoolein)	Walking pace	rs182119	5	6485363	C>A,G,T	SNV	UBE2QL1	—	G	C	0.2698	0.0272	0.00142684	1.73201e-06	5436	G	C	0.273432	-0.00358607	0.0057	0.012	459915	22.7713	0.00417304	FALSE	TRUE	FALSE	FALSE	FALSE
1-oleoylglycerol (1-monoolein)	Walking pace	rs188595	3	30756629	C>A,G	SNV	—	—	A	C	0.653	0.0258	0.0013315	3.491e-06	5436	A	C	0.643877	0.00185481	0.0056	0.16	459915	21.2258	0.00389091	FALSE	FALSE	FALSE	FALSE	TRUE
1-oleoylglycerol (1-monoolein)	Walking pace	rs1889891	6	129813346	C>T	SNV	LAMA2;LOC1—27234—9	benign	T	C	0.2641	0.0257	0.0014273	5.77404e-06	5436	T	C	0.269548	-0.0038272	0.0057	0.00729995	459915	20.329	0.00372714	FALSE	FALSE	FALSE	FALSE	TRUE
1-oleoylglycerol (1-monoolein)	Walking pace	rs2073030	6	22569634	A>T	SNV	HDGFL1;LOC1—5374971	—	T	A	0.2164	-0.0287	0.0015425	6.98908e-06	5436	T	A	0.214514	-0.0032701	0.0064	0.0340001	459915	20.1096	0.00368706	FALSE	TRUE	FALSE	FALSE	FALSE
1-oleoylglycerol (1-monoolein)	Walking pace	rs2143069	6	163731037	A>C,G	SNV	PACRG;PACRG-AS1	—	G	A	0.5739	0.0234	0.00129781	2.635e-06	5436	G	A	0.57576	-0.00115182	0.005	0.37	459915	21.9024	0.00401444	FALSE	FALSE	FALSE	FALSE	TRUE
1-oleoylglycerol (1-monoolein)	Walking pace	rs2529488	7	111158861	T>C	SNV	IMMP2L	—	C	T	0.1373	0.0376	0.00182948	2.32402e-07	5436	C	T	0.138635	0.00488048	0.0073	0.00759994	459915	26.5296	0.00485842	FALSE	FALSE	FALSE	FALSE	TRUE
1-oleoylglycerol (1-monoolein)	Walking pace	rs4937147	11	126399418	G>A,C,T	SNV	KIRREL3	—	A	G	0.1341	0.0379	0.00179912	3.112e-07	5436	A	G	0.14674	-0.00324617	0.0074	0.0710003	459915	26.231	0.00480401	FALSE	FALSE	FALSE	FALSE	TRUE
1-oleoylglycerol (1-monoolein)	Walking pace	rs6005580	22	28104051	A>G	SNV	—	—	A	G	0.7521	0.0446	0.00151182	6.37602e-06	1690	A	G	0.771125	-0.000939066	0.0099	0.53	459915	20.2955	0.0118805	FALSE	FALSE	FALSE	FALSE	TRUE
1-oleoylglycerol (1-monoolein)	Walking pace	rs7525018	1	97583471	T>A,C,G	SNV	DPYD;DPYD-AS1	—	G	T	0.2777	0.0268	0.00138482	3.64099e-06	5436	G	T	0.304384	-0.000949359	0.0058	0.49	459915	21.3508	0.00391373	FALSE	FALSE	FALSE	FALSE	TRUE
1-oleoylglycerol (1-monoolein)	Walking pace	rs7998013	13	32171381	G>A,C	SNV	—	—	A	G	0.9344	-0.0573	0.00272521	4.08197e-06	5436	A	G	0.939796	-0.0027069	0.0124	0.32	459915	21.3533	0.0039142	FALSE	FALSE	FALSE	FALSE	TRUE
1-oleoylglycerol (1-monoolein)	Walking pace	rs9296444	6	44620507	T>A,C	SNV	—	—	C	T	0.2172	-0.0267	0.00156409	4.78597e-06	5436	C	T	0.211165	-0.000261023	0.0058	0.87	459915	21.1917	0.00388469	FALSE	FALSE	FALSE	FALSE	TRUE
1-oleoylglycerol (1-monoolein)	Walking pace	rs9313524	5	170187643	T>A,C,G	SNV	—	—	C	T	0.5854	-0.0264	0.00128225	8.90594e-06	5436	C	T	0.584503	-0.00135466	0.0059	0.29	459915	20.0218	0.00367102	FALSE	FALSE	FALSE	FALSE	TRUE
1-oleoylglycerol (1-monoolein)	Walking pace	rs964184	11	116648917	G>C	SNV	ZPR1	—	C	G	0.8615	-0.0443	0.00185936	1.20199e-09	5436	C	G	0.866379	-0.00283581	0.0073	0.13	459915	36.8266	0.00673145	FALSE	TRUE	FALSE	FALSE	FALSE
1-oleoylglycerol (1-monoolein)	Hand grip strength (left)	rs11627546	14	70365924	A>C,G,T	SNV	SMOC1	—	C	A	0.8297	-0.0294	0.00196359	6.87306e-06	5436	C	A	0.827292	0.000524983	0.0065	0.79	461026	20.4582	0.00375073	FALSE	FALSE	FALSE	FALSE	TRUE
1-oleoylglycerol (1-monoolein)	Hand grip strength (left)	rs17071035	4	182226799	A>G	SNV	—	—	G	A	0.1666	0.0329	0.00199798	8.57097e-07	5436	G	A	0.165949	0.000597497	0.0067	0.760001	461026	24.1125	0.00441774	FALSE	FALSE	FALSE	FALSE	TRUE
1-oleoylglycerol (1-monoolein)	Hand grip strength (left)	rs17729999	8	96154908	G>A	SNV	PLEKHF2	—	A	G	0.0612	-0.0492	0.0030196	5.22805e-06	5436	A	G	0.065046	0.00118078	0.0108	0.7	461026	20.7531	0.00380459	FALSE	FALSE	FALSE	FALSE	TRUE
1-oleoylglycerol (1-monoolein)	Hand grip strength (left)	rs182119	5	6485363	C>A,G,T	SNV	UBE2QL1	—	G	C	0.2698	0.0272	0.00167268	1.73201e-06	5436	G	C	0.273429	-0.00216706	0.0057	0.2	461026	22.7713	0.00417304	FALSE	TRUE	FALSE	FALSE	FALSE
1-oleoylglycerol (1-monoolein)	Hand grip strength (left)	rs188595	3	30756629	C>A,G	SNV	—	—	A	C	0.653	0.0258	0.00156126	3.491e-06	5436	A	C	0.64382	-0.0025752	0.0056	0.0990011	461026	21.2258	0.00389091	FALSE	FALSE	FALSE	FALSE	TRUE
1-oleoylglycerol (1-monoolein)	Hand grip strength (left)	rs1889891	6	129813346	C>T	SNV	LAMA2;LOC1—27234—9	benign	T	C	0.2641	0.0257	0.00167373	5.77404e-06	5436	T	C	0.269489	-0.0059736	0.0057	0.000359998	461026	20.329	0.00372714	FALSE	FALSE	FALSE	FALSE	TRUE
1-oleoylglycerol (1-monoolein)	Hand grip strength (left)	rs2073030	6	22569634	A>T	SNV	HDGFL1;LOC1—5374971	—	T	A	0.2164	-0.0287	0.00180847	6.98908e-06	5436	T	A	0.214581	0.00754637	0.0064	2.99999e-05	461026	20.1096	0.00368706	FALSE	TRUE	FALSE	FALSE	FALSE
1-oleoylglycerol (1-monoolein)	Hand grip strength (left)	rs2143069	6	163731037	A>C,G	SNV	PACRG;PACRG-AS1	—	G	A	0.5739	0.0234	0.00152186	2.635e-06	5436	G	A	0.575832	-0.00236952	0.005	0.12	461026	21.9024	0.00401444	FALSE	FALSE	FALSE	FALSE	TRUE
1-oleoylglycerol (1-monoolein)	Hand grip strength (left)	rs2529488	7	111158861	T>C	SNV	IMMP2L	—	C	T	0.1373	0.0376	0.00214527	2.32402e-07	5436	C	T	0.138626	0.00271102	0.0073	0.21	461026	26.5296	0.00485842	FALSE	FALSE	FALSE	FALSE	TRUE
1-oleoylglycerol (1-monoolein)	Hand grip strength (left)	rs4937147	11	126399418	G>A,C,T	SNV	KIRREL3	—	A	G	0.1341	0.0379	0.00210927	3.112e-07	5436	A	G	0.14677	0.000571863	0.0074	0.79	461026	26.231	0.00480401	FALSE	FALSE	FALSE	FALSE	TRUE
1-oleoylglycerol (1-monoolein)	Hand grip strength (left)	rs6005580	22	28104051	A>G	SNV	—	—	A	G	0.7521	0.0446	0.00177367	6.37602e-06	1690	A	G	0.771141	-0.0035398	0.0099	0.0460002	461026	20.2955	0.0118805	FALSE	FALSE	FALSE	FALSE	TRUE
1-oleoylglycerol (1-monoolein)	Hand grip strength (left)	rs7525018	1	97583471	T>A,C,G	SNV	DPYD;DPYD-AS1	—	G	T	0.2777	0.0268	0.00162311	3.64099e-06	5436	G	T	0.30437	-0.00288106	0.0058	0.0759994	461026	21.3508	0.00391373	FALSE	FALSE	FALSE	FALSE	TRUE
1-oleoylglycerol (1-monoolein)	Hand grip strength (left)	rs7998013	13	32171381	G>A,C	SNV	—	—	A	G	0.9344	-0.0573	0.00319556	4.08197e-06	5436	A	G	0.939751	0.00147677	0.0124	0.64	461026	21.3533	0.0039142	FALSE	FALSE	FALSE	FALSE	TRUE
1-oleoylglycerol (1-monoolein)	Hand grip strength (left)	rs9296444	6	44620507	T>A,C	SNV	—	—	C	T	0.2172	-0.0267	0.00183415	4.78597e-06	5436	C	T	0.211133	5.95639e-05	0.0058	0.97	461026	21.1917	0.00388469	FALSE	FALSE	FALSE	FALSE	TRUE
1-oleoylglycerol (1-monoolein)	Hand grip strength (left)	rs9313524	5	170187643	T>A,C,G	SNV	—	—	C	T	0.5854	-0.0264	0.00150316	8.90594e-06	5436	C	T	0.584474	0.000402216	0.0059	0.79	461026	20.0218	0.00367102	FALSE	FALSE	FALSE	FALSE	TRUE
1-oleoylglycerol (1-monoolein)	Hand grip strength (left)	rs964184	11	116648917	G>C	SNV	ZPR1	—	C	G	0.8615	-0.0443	0.00218007	1.20199e-09	5436	C	G	0.866357	-0.0017232	0.0073	0.43	461026	36.8266	0.00673145	FALSE	TRUE	FALSE	FALSE	FALSE
2-hydroxyisobutyrate	Appendicular lean mass	rs10153390	18	49960237	G>T	SNV	DCC	—	T	G	0.4862	-0.0114	0.0019	6.58704e-06	6180	T	G	0.4837	-0.0038	0.0025	0.0469105	450243	20.7936	0.00335446	FALSE	FALSE	FALSE	FALSE	TRUE
2-hydroxyisobutyrate	Appendicular lean mass	rs10221174	16	80924740	C>T	SNV	ARLNC1	—	T	C	0.1464	0.0163	0.0026	2.323e-06	6180	T	C	0.1567	-0.0006	0.0035	0.8268	450243	21.689	0.0034984	FALSE	FALSE	FALSE	FALSE	TRUE
2-hydroxyisobutyrate	Appendicular lean mass	rs10795164	10	4458818	T>C	SNV	—	—	C	T	0.0739	0.0233	0.0036	3.50502e-06	6180	C	T	0.0753	0.0032	0.005	0.3657	450243	21.7156	0.00350268	FALSE	FALSE	FALSE	FALSE	TRUE
2-hydroxyisobutyrate	Appendicular lean mass	rs11160112	14	93775073	T>C	SNV	BTBD7	—	C	T	0.2872	0.0146	0.0021	2.33701e-08	6180	C	T	0.3056	-0.0052	0.0026	0.01118	450243	31.5325	0.00507809	FALSE	FALSE	FALSE	TRUE	FALSE
2-hydroxyisobutyrate	Appendicular lean mass	rs1159893	15	55111076	A>G,T	SNV	—	—	T	A	0.8653	-0.016	0.0028	3.54503e-06	6180	T	A	0.8646	-0.0017	0.0035	0.538	450243	20.898	0.00337124	FALSE	TRUE	FALSE	FALSE	FALSE
2-hydroxyisobutyrate	Appendicular lean mass	rs11635023	15	25158051	G>A	SNV	SNRPN;SNHG14	—	A	G	0.508	-0.0152	0.0019	4.24796e-08	6180	A	G	0.5146	-0.0044	0.0028	0.0201702	450243	29.4694	0.00474741	FALSE	FALSE	FALSE	FALSE	TRUE
2-hydroxyisobutyrate	Appendicular lean mass	rs1277442	12	118605571	A>C,G,T	SNV	TAOK3	—	C	A	0.6894	-0.0119	0.002	3.20501e-06	6180	C	A	0.6841	0.005	0.0026	0.0130101	450243	20.9482	0.00337932	FALSE	FALSE	FALSE	FALSE	TRUE
2-hydroxyisobutyrate	Appendicular lean mass	rs1457613	12	13641635	C>A	SNV	—	—	A	C	0.8556	0.0167	0.0028	1.22501e-06	6180	A	C	0.8708	0.002	0.0034	0.4753	450243	24.1254	0.00388987	FALSE	FALSE	FALSE	FALSE	TRUE
2-hydroxyisobutyrate	Appendicular lean mass	rs1664452	15	57683625	T>A	SNV	CGNL1	—	A	T	0.5303	0.0112	0.0019	9.39702e-06	6180	A	T	0.5258	-0.0008	0.0025	0.672	450243	20.0704	0.00323817	FALSE	TRUE	TRUE	FALSE	FALSE
2-hydroxyisobutyrate	Appendicular lean mass	rs1795963	12	122281575	A>G,T	SNV	HPD	benign	G	A	0.623	0.0208	0.002	1.26503e-15	6180	G	A	0.6068	-0.0074	0.0026	0.0001601	450243	64	0.0102531	FALSE	FALSE	FALSE	FALSE	TRUE
2-hydroxyisobutyrate	Appendicular lean mass	rs2054299	18	65475074	A>G	SNV	DSEL-AS1	—	G	A	0.5454	0.0114	0.0019	6.29999e-06	6180	G	A	0.5219	-0.0017	0.0025	0.3716	450243	20.7936	0.00335446	FALSE	FALSE	FALSE	FALSE	TRUE
2-hydroxyisobutyrate	Appendicular lean mass	rs2278441	19	29585250	T>G	SNV	LOC1249—4682	—	G	T	0.5709	-0.0115	0.0019	5.67701e-06	6180	G	T	0.587	0.0022	0.0025	0.2612	450243	21.16	0.00341337	FALSE	FALSE	FALSE	FALSE	TRUE
2-hydroxyisobutyrate	Appendicular lean mass	rs4433392	1	116209709	T>A,C,G	SNV	VANGL1	—	C	T	0.6303	-0.0117	0.002	5.09695e-06	6180	C	T	0.6428	0.0011	0.0026	0.583399	450243	20.25	0.00326705	FALSE	FALSE	FALSE	FALSE	TRUE
2-hydroxyisobutyrate	Appendicular lean mass	rs4631845	11	99225548	G>A,T	SNV	CNTN5	—	A	G	0.0851	0.0213	0.0033	9.87211e-07	6180	A	G	0.0926	0.0011	0.0043	0.726501	450243	24.537	0.00395597	FALSE	FALSE	FALSE	FALSE	TRUE
2-hydroxyisobutyrate	Appendicular lean mass	rs493519	12	122397476	T>A,C	SNV	CFAP251	—	C	T	0.8748	0.0358	0.0029	1.32404e-18	6180	C	T	0.8756	-0.0215	0.0041	5.1892e-14	450243	76.2427	0.0121906	FALSE	FALSE	FALSE	FALSE	TRUE
2-hydroxyisobutyrate	Appendicular lean mass	rs6470588	8	128889371	A>C,G,T	SNV	PVT1	—	C	A	0.4513	0.0125	0.0019	1.339e-06	6180	C	A	0.4552	0.0003	0.0026	0.8696	450243	23.1139	0.00372738	FALSE	FALSE	FALSE	FALSE	TRUE
2-hydroxyisobutyrate	Appendicular lean mass	rs674635	5	39848889	C>T	SNV	—	—	T	C	0.0415	0.0275	0.0047	3.96004e-06	6180	T	C	0.0421	-0.0065	0.006	0.1691	450243	21.0069	0.00338876	FALSE	FALSE	FALSE	FALSE	TRUE
2-hydroxyisobutyrate	Appendicular lean mass	rs6860069	5	176755841	C>T	SNV	—	—	T	C	0.2918	0.0115	0.0021	7.73001e-06	6180	T	C	0.2955	-0.0089	0.0026	1.78599e-05	450243	19.5636	0.00315666	FALSE	FALSE	FALSE	FALSE	TRUE
2-hydroxyisobutyrate	Appendicular lean mass	rs7377975	4	6200070	A>C,G,T	SNV	JAKMIP1	—	G	A	0.811	-0.018	0.0024	6.79501e-06	4558	G	A	0.8004	0.0021	0.004	0.385	450243	20.25	0.00442502	FALSE	FALSE	FALSE	FALSE	TRUE
2-hydroxyisobutyrate	Appendicular lean mass	rs7934036	11	65451020	G>T	SNV	—	—	T	G	0.3475	0.0125	0.002	9.75596e-07	6180	T	G	0.3408	0.0014	0.0025	0.4804	450243	25	0.00403031	FALSE	FALSE	FALSE	FALSE	TRUE
2-hydroxyisobutyrate	Appendicular lean mass	rs967725	2	201363082	A>T	SNV	KCTD18	—	T	A	0.9774	0.0372	0.0068	6.14596e-06	6180	T	A	0.9803	0.0003	0.0082	0.9658	450243	20.5806	0.00332021	FALSE	TRUE	FALSE	FALSE	FALSE
2-hydroxyisobutyrate	Hand grip strength (right)	rs10153390	18	49960237	G>T	SNV	DCC	—	T	G	0.4862	-0.0114	0.00149689	6.58704e-06	6180	T	G	0.483255	0.00124997	0.0025	0.4	461089	20.7936	0.00335446	FALSE	FALSE	FALSE	FALSE	TRUE
2-hydroxyisobutyrate	Hand grip strength (right)	rs10221174	16	80924740	C>T	SNV	ARLNC1	—	T	C	0.1464	0.0163	0.00204538	2.323e-06	6180	T	C	0.156829	-0.00223295	0.0035	0.27	461089	21.689	0.0034984	FALSE	FALSE	FALSE	FALSE	TRUE
2-hydroxyisobutyrate	Hand grip strength (right)	rs10795164	10	4458818	T>C	SNV	—	—	C	T	0.0739	0.0233	0.00280934	3.50502e-06	6180	C	T	0.075541	0.00122544	0.005	0.66	461089	21.7156	0.00350268	FALSE	FALSE	FALSE	FALSE	TRUE
2-hydroxyisobutyrate	Hand grip strength (right)	rs11160112	14	93775073	T>C	SNV	BTBD7	—	C	T	0.2872	0.0146	0.00161331	2.33701e-08	6180	C	T	0.305791	0.00292207	0.0026	0.0700003	461089	31.5325	0.00507809	FALSE	FALSE	FALSE	TRUE	FALSE
2-hydroxyisobutyrate	Hand grip strength (right)	rs1159893	15	55111076	A>G,T	SNV	—	—	T	A	0.8653	-0.016	0.00217007	3.54503e-06	6180	T	A	0.864546	0.00193034	0.0035	0.37	461089	20.898	0.00337124	FALSE	TRUE	FALSE	FALSE	FALSE
2-hydroxyisobutyrate	Hand grip strength (right)	rs11635023	15	25158051	G>A	SNV	SNRPN;SNHG14	—	A	G	0.508	-0.0152	0.00149429	4.24796e-08	6180	A	G	0.514568	-0.000655869	0.0028	0.66	461089	29.4694	0.00474741	FALSE	FALSE	FALSE	FALSE	TRUE
2-hydroxyisobutyrate	Hand grip strength (right)	rs1277442	12	118605571	A>C,G,T	SNV	TAOK3	—	C	A	0.6894	-0.0119	0.00159919	3.20501e-06	6180	C	A	0.683928	-0.00270807	0.0026	0.0899995	461089	20.9482	0.00337932	FALSE	FALSE	FALSE	FALSE	TRUE
2-hydroxyisobutyrate	Hand grip strength (right)	rs1457613	12	13641635	C>A	SNV	—	—	A	C	0.8556	0.0167	0.00221604	1.22501e-06	6180	A	C	0.870684	-0.00255423	0.0034	0.25	461089	24.1254	0.00388987	FALSE	FALSE	FALSE	FALSE	TRUE
2-hydroxyisobutyrate	Hand grip strength (right)	rs1664452	15	57683625	T>A	SNV	CGNL1	—	A	T	0.5303	0.0112	0.00149234	9.39702e-06	6180	A	T	0.525765	-0.00112446	0.0025	0.450001	461089	20.0704	0.00323817	FALSE	TRUE	TRUE	FALSE	FALSE
2-hydroxyisobutyrate	Hand grip strength (right)	rs1795963	12	122281575	A>G,T	SNV	HPD	benign	G	A	0.623	0.0208	0.00155657	1.26503e-15	6180	G	A	0.606947	-0.00367966	0.0026	0.0179999	461089	64	0.0102531	FALSE	FALSE	FALSE	FALSE	TRUE
2-hydroxyisobutyrate	Hand grip strength (right)	rs2054299	18	65475074	A>G	SNV	DSEL-AS1	—	G	A	0.5454	0.0114	0.00149308	6.29999e-06	6180	G	A	0.521368	0.000234655	0.0025	0.88	461089	20.7936	0.00335446	FALSE	FALSE	FALSE	FALSE	TRUE
2-hydroxyisobutyrate	Hand grip strength (right)	rs2278441	19	29585250	T>G	SNV	LOC1249—4682	—	G	T	0.5709	-0.0115	0.0015173	5.67701e-06	6180	G	T	0.586357	-0.000498438	0.0025	0.74	461089	21.16	0.00341337	FALSE	FALSE	FALSE	FALSE	TRUE
2-hydroxyisobutyrate	Hand grip strength (right)	rs4433392	1	116209709	T>A,C,G	SNV	VANGL1	—	C	T	0.6303	-0.0117	0.00155052	5.09695e-06	6180	C	T	0.642842	0.00210062	0.0026	0.18	461089	20.25	0.00326705	FALSE	FALSE	FALSE	FALSE	TRUE
2-hydroxyisobutyrate	Hand grip strength (right)	rs4631845	11	99225548	G>A,T	SNV	CNTN5	—	A	G	0.0851	0.0213	0.00258104	9.87211e-07	6180	A	G	0.092339	0.00292294	0.0043	0.26	461089	24.537	0.00395597	FALSE	FALSE	FALSE	FALSE	TRUE
2-hydroxyisobutyrate	Hand grip strength (right)	rs493519	12	122397476	T>A,C	SNV	CFAP251	—	C	T	0.8748	0.0358	0.00225182	1.32404e-18	6180	C	T	0.875608	-0.00717548	0.0041	0.00140001	461089	76.2427	0.0121906	FALSE	FALSE	FALSE	FALSE	TRUE
2-hydroxyisobutyrate	Hand grip strength (right)	rs6470588	8	128889371	A>C,G,T	SNV	PVT1	—	C	A	0.4513	0.0125	0.00150367	1.339e-06	6180	C	A	0.45504	0.00038977	0.0026	0.8	461089	23.1139	0.00372738	FALSE	FALSE	FALSE	FALSE	TRUE
2-hydroxyisobutyrate	Hand grip strength (right)	rs674635	5	39848889	C>T	SNV	—	—	T	C	0.0415	0.0275	0.00370503	3.96004e-06	6180	T	C	0.042186	0.00158641	0.006	0.67	461089	21.0069	0.00338876	FALSE	FALSE	FALSE	FALSE	TRUE
2-hydroxyisobutyrate	Hand grip strength (right)	rs6860069	5	176755841	C>T	SNV	—	—	T	C	0.2918	0.0115	0.00163502	7.73001e-06	6180	T	C	0.295803	-0.00364964	0.0026	0.0259998	461089	19.5636	0.00315666	FALSE	FALSE	FALSE	FALSE	TRUE
2-hydroxyisobutyrate	Hand grip strength (right)	rs7377975	4	6200070	A>C,G,T	SNV	JAKMIP1	—	G	A	0.811	-0.018	0.00185834	6.79501e-06	4558	G	A	0.800237	0.000612604	0.004	0.74	461089	20.25	0.00442502	FALSE	FALSE	FALSE	FALSE	TRUE
2-hydroxyisobutyrate	Hand grip strength (right)	rs7934036	11	65451020	G>T	SNV	—	—	T	G	0.3475	0.0125	0.00156623	9.75596e-07	6180	T	G	0.340737	0.00303729	0.0025	0.0519996	461089	25	0.00403031	FALSE	FALSE	FALSE	FALSE	TRUE
2-hydroxyisobutyrate	Hand grip strength (right)	rs967725	2	201363082	A>T	SNV	KCTD18	—	T	A	0.9774	0.0372	0.00537643	6.14596e-06	6180	T	A	0.980093	0.00420385	0.0082	0.43	461089	20.5806	0.00332021	FALSE	TRUE	FALSE	FALSE	FALSE
2-hydroxyisobutyrate	Walking pace	rs10153390	18	49960237	G>T	SNV	DCC	—	T	G	0.4862	-0.0114	0.00127404	6.58704e-06	6180	T	G	0.48321	-0.00140367	0.0025	0.27	459915	20.7936	0.00335446	FALSE	FALSE	FALSE	FALSE	TRUE
2-hydroxyisobutyrate	Walking pace	rs10221174	16	80924740	C>T	SNV	ARLNC1	—	T	C	0.1464	0.0163	0.00174123	2.323e-06	6180	T	C	0.156806	0.000232901	0.0035	0.89	459915	21.689	0.0034984	FALSE	FALSE	FALSE	FALSE	TRUE
2-hydroxyisobutyrate	Walking pace	rs10795164	10	4458818	T>C	SNV	—	—	C	T	0.0739	0.0233	0.00239171	3.50502e-06	6180	C	T	0.075552	-0.00244676	0.005	0.31	459915	21.7156	0.00350268	FALSE	FALSE	FALSE	FALSE	TRUE
2-hydroxyisobutyrate	Walking pace	rs11160112	14	93775073	T>C	SNV	BTBD7	—	C	T	0.2872	0.0146	0.00137345	2.33701e-08	6180	C	T	0.305789	0.00274717	0.0026	0.0449997	459915	31.5325	0.00507809	FALSE	FALSE	FALSE	TRUE	FALSE
2-hydroxyisobutyrate	Walking pace	rs1159893	15	55111076	A>G,T	SNV	—	—	T	A	0.8653	-0.016	0.00184733	3.54503e-06	6180	T	A	0.864487	9.08183e-05	0.0035	0.96	459915	20.898	0.00337124	FALSE	TRUE	FALSE	FALSE	FALSE
2-hydroxyisobutyrate	Walking pace	rs11635023	15	25158051	G>A	SNV	SNRPN;SNHG14	—	A	G	0.508	-0.0152	0.00127228	4.24796e-08	6180	A	G	0.514579	0.00109729	0.0028	0.39	459915	29.4694	0.00474741	FALSE	FALSE	FALSE	FALSE	TRUE
2-hydroxyisobutyrate	Walking pace	rs1277442	12	118605571	A>C,G,T	SNV	TAOK3	—	C	A	0.6894	-0.0119	0.00136194	3.20501e-06	6180	C	A	0.683901	-9.11753e-05	0.0026	0.95	459915	20.9482	0.00337932	FALSE	FALSE	FALSE	FALSE	TRUE
2-hydroxyisobutyrate	Walking pace	rs1457613	12	13641635	C>A	SNV	—	—	A	C	0.8556	0.0167	0.00188727	1.22501e-06	6180	A	C	0.870678	-0.000375456	0.0034	0.84	459915	24.1254	0.00388987	FALSE	FALSE	FALSE	FALSE	TRUE
2-hydroxyisobutyrate	Walking pace	rs1664452	15	57683625	T>A	SNV	CGNL1	—	A	T	0.5303	0.0112	0.00127053	9.39702e-06	6180	A	T	0.525914	7.49973e-05	0.0025	0.95	459915	20.0704	0.00323817	FALSE	TRUE	TRUE	FALSE	FALSE
2-hydroxyisobutyrate	Walking pace	rs1795963	12	122281575	A>G,T	SNV	HPD	benign	G	A	0.623	0.0208	0.0013257	1.26503e-15	6180	G	A	0.606961	0.00266631	0.0026	0.0439997	459915	64	0.0102531	FALSE	FALSE	FALSE	FALSE	TRUE
2-hydroxyisobutyrate	Walking pace	rs2054299	18	65475074	A>G	SNV	DSEL-AS1	—	G	A	0.5454	0.0114	0.00127083	6.29999e-06	6180	G	A	0.521419	0.00178647	0.0025	0.16	459915	20.7936	0.00335446	FALSE	FALSE	FALSE	FALSE	TRUE
2-hydroxyisobutyrate	Walking pace	rs2278441	19	29585250	T>G	SNV	LOC1249—4682	—	G	T	0.5709	-0.0115	0.00129149	5.67701e-06	6180	G	T	0.586416	-0.00212824	0.0025	0.0990011	459915	21.16	0.00341337	FALSE	FALSE	FALSE	FALSE	TRUE
2-hydroxyisobutyrate	Walking pace	rs4433392	1	116209709	T>A,C,G	SNV	VANGL1	—	C	T	0.6303	-0.0117	0.00132096	5.09695e-06	6180	C	T	0.642851	0.00306604	0.0026	0.02	459915	20.25	0.00326705	FALSE	FALSE	FALSE	FALSE	TRUE
2-hydroxyisobutyrate	Walking pace	rs4631845	11	99225548	G>A,T	SNV	CNTN5	—	A	G	0.0851	0.0213	0.00219744	9.87211e-07	6180	A	G	0.092364	0.00349103	0.0043	0.11	459915	24.537	0.00395597	FALSE	FALSE	FALSE	FALSE	TRUE
2-hydroxyisobutyrate	Walking pace	rs493519	12	122397476	T>A,C	SNV	CFAP251	—	C	T	0.8748	0.0358	0.0019177	1.32404e-18	6180	C	T	0.875608	-0.00296759	0.0041	0.12	459915	76.2427	0.0121906	FALSE	FALSE	FALSE	FALSE	TRUE
2-hydroxyisobutyrate	Walking pace	rs6470588	8	128889371	A>C,G,T	SNV	PVT1	—	C	A	0.4513	0.0125	0.00128007	1.339e-06	6180	C	A	0.455076	0.000329922	0.0026	0.8	459915	23.1139	0.00372738	FALSE	FALSE	FALSE	FALSE	TRUE
2-hydroxyisobutyrate	Walking pace	rs674635	5	39848889	C>T	SNV	—	—	T	C	0.0415	0.0275	0.00315639	3.96004e-06	6180	T	C	0.042171	-0.00177017	0.006	0.57	459915	21.0069	0.00338876	FALSE	FALSE	FALSE	FALSE	TRUE
2-hydroxyisobutyrate	Walking pace	rs6860069	5	176755841	C>T	SNV	—	—	T	C	0.2918	0.0115	0.00139284	7.73001e-06	6180	T	C	0.295726	-0.00171058	0.0026	0.22	459915	19.5636	0.00315666	FALSE	FALSE	FALSE	FALSE	TRUE
2-hydroxyisobutyrate	Walking pace	rs7377975	4	6200070	A>C,G,T	SNV	JAKMIP1	—	G	A	0.811	-0.018	0.00158252	6.79501e-06	4558	G	A	0.800198	0.00262111	0.004	0.0980009	459915	20.25	0.00442502	FALSE	FALSE	FALSE	FALSE	TRUE
2-hydroxyisobutyrate	Walking pace	rs7934036	11	65451020	G>T	SNV	—	—	T	G	0.3475	0.0125	0.0013336	9.75596e-07	6180	T	G	0.340743	-0.00184194	0.0025	0.17	459915	25	0.00403031	FALSE	FALSE	FALSE	FALSE	TRUE
2-hydroxyisobutyrate	Walking pace	rs967725	2	201363082	A>T	SNV	KCTD18	—	T	A	0.9774	0.0372	0.00458177	6.14596e-06	6180	T	A	0.980097	-0.000811971	0.0082	0.86	459915	20.5806	0.00332021	FALSE	TRUE	FALSE	FALSE	FALSE
2-hydroxyisobutyrate	Hand grip strength (left)	rs10153390	18	49960237	G>T	SNV	DCC	—	T	G	0.4862	-0.0114	0.00149468	6.58704e-06	6180	T	G	0.483161	-8.88499e-05	0.0025	0.95	461026	20.7936	0.00335446	FALSE	FALSE	FALSE	FALSE	TRUE
2-hydroxyisobutyrate	Hand grip strength (left)	rs10221174	16	80924740	C>T	SNV	ARLNC1	—	T	C	0.1464	0.0163	0.00204256	2.323e-06	6180	T	C	0.156787	-0.001748	0.0035	0.39	461026	21.689	0.0034984	FALSE	FALSE	FALSE	FALSE	TRUE
2-hydroxyisobutyrate	Hand grip strength (left)	rs10795164	10	4458818	T>C	SNV	—	—	C	T	0.0739	0.0233	0.00280514	3.50502e-06	6180	C	T	0.075545	0.00483641	0.005	0.0850002	461026	21.7156	0.00350268	FALSE	FALSE	FALSE	FALSE	TRUE
2-hydroxyisobutyrate	Hand grip strength (left)	rs11160112	14	93775073	T>C	SNV	BTBD7	—	C	T	0.2872	0.0146	0.00161085	2.33701e-08	6180	C	T	0.305813	0.00360807	0.0026	0.025	461026	31.5325	0.00507809	FALSE	FALSE	FALSE	TRUE	FALSE
2-hydroxyisobutyrate	Hand grip strength (left)	rs1159893	15	55111076	A>G,T	SNV	—	—	T	A	0.8653	-0.016	0.0021673	3.54503e-06	6180	T	A	0.86455	0.00070255	0.0035	0.75	461026	20.898	0.00337124	FALSE	TRUE	FALSE	FALSE	FALSE
2-hydroxyisobutyrate	Hand grip strength (left)	rs11635023	15	25158051	G>A	SNV	SNRPN;SNHG14	—	A	G	0.508	-0.0152	0.00149225	4.24796e-08	6180	A	G	0.514604	-0.000340961	0.0028	0.82	461026	29.4694	0.00474741	FALSE	FALSE	FALSE	FALSE	TRUE
2-hydroxyisobutyrate	Hand grip strength (left)	rs1277442	12	118605571	A>C,G,T	SNV	TAOK3	—	C	A	0.6894	-0.0119	0.00159697	3.20501e-06	6180	C	A	0.683951	-0.00508867	0.0026	0.00140001	461026	20.9482	0.00337932	FALSE	FALSE	FALSE	FALSE	TRUE
2-hydroxyisobutyrate	Hand grip strength (left)	rs1457613	12	13641635	C>A	SNV	—	—	A	C	0.8556	0.0167	0.00221248	1.22501e-06	6180	A	C	0.870637	-0.00264427	0.0034	0.23	461026	24.1254	0.00388987	FALSE	FALSE	FALSE	FALSE	TRUE
2-hydroxyisobutyrate	Hand grip strength (left)	rs1664452	15	57683625	T>A	SNV	CGNL1	—	A	T	0.5303	0.0112	0.00149023	9.39702e-06	6180	A	T	0.525739	-0.000289497	0.0025	0.85	461026	20.0704	0.00323817	FALSE	TRUE	TRUE	FALSE	FALSE
2-hydroxyisobutyrate	Hand grip strength (left)	rs1795963	12	122281575	A>G,T	SNV	HPD	benign	G	A	0.623	0.0208	0.00155443	1.26503e-15	6180	G	A	0.606973	-0.00295311	0.0026	0.0569994	461026	64	0.0102531	FALSE	FALSE	FALSE	FALSE	TRUE
2-hydroxyisobutyrate	Hand grip strength (left)	rs2054299	18	65475074	A>G	SNV	DSEL-AS1	—	G	A	0.5454	0.0114	0.00149095	6.29999e-06	6180	G	A	0.521428	-0.000147465	0.0025	0.92	461026	20.7936	0.00335446	FALSE	FALSE	FALSE	FALSE	TRUE
2-hydroxyisobutyrate	Hand grip strength (left)	rs2278441	19	29585250	T>G	SNV	LOC1249—4682	—	G	T	0.5709	-0.0115	0.00151498	5.67701e-06	6180	G	T	0.586342	-0.000683521	0.0025	0.649999	461026	21.16	0.00341337	FALSE	FALSE	FALSE	FALSE	TRUE
2-hydroxyisobutyrate	Hand grip strength (left)	rs4433392	1	116209709	T>A,C,G	SNV	VANGL1	—	C	T	0.6303	-0.0117	0.00154817	5.09695e-06	6180	C	T	0.642862	-0.000404466	0.0026	0.79	461026	20.25	0.00326705	FALSE	FALSE	FALSE	FALSE	TRUE
2-hydroxyisobutyrate	Hand grip strength (left)	rs4631845	11	99225548	G>A,T	SNV	CNTN5	—	A	G	0.0851	0.0213	0.0025769	9.87211e-07	6180	A	G	0.092346	-0.00127957	0.0043	0.62	461026	24.537	0.00395597	FALSE	FALSE	FALSE	FALSE	TRUE
2-hydroxyisobutyrate	Hand grip strength (left)	rs493519	12	122397476	T>A,C	SNV	CFAP251	—	C	T	0.8748	0.0358	0.00224874	1.32404e-18	6180	C	T	0.875621	-0.0072479	0.0041	0.00129999	461026	76.2427	0.0121906	FALSE	FALSE	FALSE	FALSE	TRUE
2-hydroxyisobutyrate	Hand grip strength (left)	rs6470588	8	128889371	A>C,G,T	SNV	PVT1	—	C	A	0.4513	0.0125	0.00150133	1.339e-06	6180	C	A	0.455059	0.00118577	0.0026	0.43	461026	23.1139	0.00372738	FALSE	FALSE	FALSE	FALSE	TRUE
2-hydroxyisobutyrate	Hand grip strength (left)	rs674635	5	39848889	C>T	SNV	—	—	T	C	0.0415	0.0275	0.00369995	3.96004e-06	6180	T	C	0.042183	-0.00220481	0.006	0.55	461026	21.0069	0.00338876	FALSE	FALSE	FALSE	FALSE	TRUE
2-hydroxyisobutyrate	Hand grip strength (left)	rs6860069	5	176755841	C>T	SNV	—	—	T	C	0.2918	0.0115	0.00163269	7.73001e-06	6180	T	C	0.295796	-0.00418249	0.0026	0.01	461026	19.5636	0.00315666	FALSE	FALSE	FALSE	FALSE	TRUE
2-hydroxyisobutyrate	Hand grip strength (left)	rs7377975	4	6200070	A>C,G,T	SNV	JAKMIP1	—	G	A	0.811	-0.018	0.00185576	6.79501e-06	4558	G	A	0.800257	0.00102546	0.004	0.58	461026	20.25	0.00442502	FALSE	FALSE	FALSE	FALSE	TRUE
2-hydroxyisobutyrate	Hand grip strength (left)	rs7934036	11	65451020	G>T	SNV	—	—	T	G	0.3475	0.0125	0.00156399	9.75596e-07	6180	T	G	0.340738	0.000366723	0.0025	0.81	461026	25	0.00403031	FALSE	FALSE	FALSE	FALSE	TRUE
2-hydroxyisobutyrate	Hand grip strength (left)	rs967725	2	201363082	A>T	SNV	KCTD18	—	T	A	0.9774	0.0372	0.00536813	6.14596e-06	6180	T	A	0.980088	0.00291701	0.0082	0.59	461026	20.5806	0.00332021	FALSE	TRUE	FALSE	FALSE	FALSE
Aspartylphenylalanine	Appendicular lean mass	rs12143106	1	242246843	T>C	SNV	PLD5	—	C	T	0.4078	-0.0232	0.0019	4.77298e-06	3838	C	T	0.4082	-0.005	0.0051	0.0091199	450243	20.6936	0.00536563	FALSE	FALSE	FALSE	FALSE	TRUE
Aspartylphenylalanine	Appendicular lean mass	rs13057057	22	47868480	C>G,T	SNV	LINC—1644	—	T	C	0.0156	-0.0943	0.0055	8.36797e-06	3838	T	C	0.0314	-0.0064	0.0212	0.2403	450243	19.7857	0.00513143	FALSE	FALSE	FALSE	FALSE	TRUE
Aspartylphenylalanine	Appendicular lean mass	rs16973789	18	3445826	G>A	SNV	TGIF1	—	A	G	0.036	-0.073	0.0043	5.05499e-06	2088	A	G	0.0514	-0.002	0.016	0.6511	450243	20.8164	0.0098805	FALSE	FALSE	FALSE	FALSE	TRUE
Aspartylphenylalanine	Appendicular lean mass	rs2031504	1	107058351	G>T	SNV	—	—	T	G	0.4374	0.0225	0.0019	8.13804e-06	3838	T	G	0.4314	-0.004	0.005	0.0332399	450243	20.25	0.00525122	FALSE	FALSE	FALSE	FALSE	TRUE
Aspartylphenylalanine	Appendicular lean mass	rs2073824	9	136132633	A>G	SNV	ABO	benign	G	A	0.3383	0.0238	0.002	2.80001e-06	3838	G	A	0.33	-0.0074	0.0051	0.000217701	450243	21.7778	0.00564516	FALSE	FALSE	FALSE	FALSE	TRUE
Aspartylphenylalanine	Appendicular lean mass	rs4351	17	61569732	G>A,C	SNV	ACE	—	A	G	0.4754	-0.0455	0.0019	1.23994e-19	3838	A	G	0.4797	0.0088	0.005	4.04697e-06	450243	82.81	0.0211314	FALSE	FALSE	FALSE	FALSE	TRUE
Aspartylphenylalanine	Appendicular lean mass	rs495828	9	136154867	T>G	SNV	—	—	T	G	0.217	-0.0312	0.0023	1.43301e-07	3838	T	G	0.208	-0.0013	0.0059	0.5679	450243	27.9644	0.00723722	FALSE	FALSE	FALSE	TRUE	FALSE
Aspartylphenylalanine	Appendicular lean mass	rs4968748	17	61069500	G>A	SNV	TANC2	—	A	G	0.232	-0.0307	0.0023	1.834e-07	3838	A	G	0.2229	0.0036	0.0059	0.1175	450243	27.0753	0.00700873	FALSE	FALSE	FALSE	FALSE	TRUE
Aspartylphenylalanine	Hand grip strength (right)	rs12143106	1	242246843	T>C	SNV	PLD5	—	C	T	0.4078	-0.0232	0.00150809	4.77298e-06	3838	C	T	0.408652	-0.000376567	0.0051	0.8	461089	20.6936	0.00536563	FALSE	FALSE	FALSE	FALSE	TRUE
Aspartylphenylalanine	Hand grip strength (right)	rs13057057	22	47868480	C>G,T	SNV	LINC—1644	—	T	C	0.0156	-0.0943	0.0042745	8.36797e-06	3838	T	C	0.031429	-0.00228549	0.0212	0.59	461089	19.7857	0.00513143	FALSE	FALSE	FALSE	FALSE	TRUE
Aspartylphenylalanine	Hand grip strength (right)	rs16973789	18	3445826	G>A	SNV	TGIF1	—	A	G	0.036	-0.073	0.00339775	5.05499e-06	2088	A	G	0.051493	-0.00203162	0.016	0.55	461089	20.8164	0.0098805	FALSE	FALSE	FALSE	FALSE	TRUE
Aspartylphenylalanine	Hand grip strength (right)	rs2031504	1	107058351	G>T	SNV	—	—	T	G	0.4374	0.0225	0.00150033	8.13804e-06	3838	T	G	0.431473	0.000796885	0.005	0.6	461089	20.25	0.00525122	FALSE	FALSE	FALSE	FALSE	TRUE
Aspartylphenylalanine	Hand grip strength (right)	rs2073824	9	136132633	A>G	SNV	ABO	benign	G	A	0.3383	0.0238	0.00157867	2.80001e-06	3838	G	A	0.330297	0.00180767	0.0051	0.25	461089	21.7778	0.00564516	FALSE	FALSE	FALSE	FALSE	TRUE
Aspartylphenylalanine	Hand grip strength (right)	rs4351	17	61569732	G>A,C	SNV	ACE	—	A	G	0.4754	-0.0455	0.00149404	1.23994e-19	3838	A	G	0.479446	-0.00276581	0.005	0.064	461089	82.81	0.0211314	FALSE	FALSE	FALSE	FALSE	TRUE
Aspartylphenylalanine	Hand grip strength (right)	rs495828	9	136154867	T>G	SNV	—	—	T	G	0.217	-0.0312	0.0018233	1.43301e-07	3838	T	G	0.207968	-0.0101714	0.0059	2.39999e-08	461089	27.9644	0.00723722	FALSE	FALSE	FALSE	TRUE	FALSE
Aspartylphenylalanine	Hand grip strength (right)	rs4968748	17	61069500	G>A	SNV	TANC2	—	A	G	0.232	-0.0307	0.00178848	1.834e-07	3838	A	G	0.223058	-0.0022567	0.0059	0.21	461089	27.0753	0.00700873	FALSE	FALSE	FALSE	FALSE	TRUE
Aspartylphenylalanine	Walking pace	rs12143106	1	242246843	T>C	SNV	PLD5	—	C	T	0.4078	-0.0232	0.00128472	4.77298e-06	3838	C	T	0.40862	-0.00210441	0.0051	0.1	459915	20.6936	0.00536563	FALSE	FALSE	FALSE	FALSE	TRUE
Aspartylphenylalanine	Walking pace	rs13057057	22	47868480	C>G,T	SNV	LINC—1644	—	T	C	0.0156	-0.0943	0.00364039	8.36797e-06	3838	T	C	0.031373	0.00159859	0.0212	0.66	459915	19.7857	0.00513143	FALSE	FALSE	FALSE	FALSE	TRUE
Aspartylphenylalanine	Walking pace	rs16973789	18	3445826	G>A	SNV	TGIF1	—	A	G	0.036	-0.073	0.0028916	5.05499e-06	2088	A	G	0.051492	-0.00256617	0.016	0.37	459915	20.8164	0.0098805	FALSE	FALSE	FALSE	FALSE	TRUE
Aspartylphenylalanine	Walking pace	rs2031504	1	107058351	G>T	SNV	—	—	T	G	0.4374	0.0225	0.00127819	8.13804e-06	3838	T	G	0.431514	0.00307066	0.005	0.016	459915	20.25	0.00525122	FALSE	FALSE	FALSE	FALSE	TRUE
Aspartylphenylalanine	Walking pace	rs2073824	9	136132633	A>G	SNV	ABO	benign	G	A	0.3383	0.0238	0.001344	2.80001e-06	3838	G	A	0.330328	9.0623e-05	0.0051	0.95	459915	21.7778	0.00564516	FALSE	FALSE	FALSE	FALSE	TRUE
Aspartylphenylalanine	Walking pace	rs4351	17	61569732	G>A,C	SNV	ACE	—	A	G	0.4754	-0.0455	0.00127182	1.23994e-19	3838	A	G	0.479454	0.00202225	0.005	0.11	459915	82.81	0.0211314	FALSE	FALSE	FALSE	FALSE	TRUE
Aspartylphenylalanine	Walking pace	rs495828	9	136154867	T>G	SNV	—	—	T	G	0.217	-0.0312	0.00155263	1.43301e-07	3838	T	G	0.207944	-0.00123426	0.0059	0.43	459915	27.9644	0.00723722	FALSE	FALSE	FALSE	TRUE	FALSE
Aspartylphenylalanine	Walking pace	rs4968748	17	61069500	G>A	SNV	TANC2	—	A	G	0.232	-0.0307	0.00152269	1.834e-07	3838	A	G	0.223048	-4.17882e-05	0.0059	0.98	459915	27.0753	0.00700873	FALSE	FALSE	FALSE	FALSE	TRUE
Aspartylphenylalanine	Hand grip strength (left)	rs12143106	1	242246843	T>C	SNV	PLD5	—	C	T	0.4078	-0.0232	0.00150585	4.77298e-06	3838	C	T	0.408657	-0.000968443	0.0051	0.52	461026	20.6936	0.00536563	FALSE	FALSE	FALSE	FALSE	TRUE
Aspartylphenylalanine	Hand grip strength (left)	rs13057057	22	47868480	C>G,T	SNV	LINC—1644	—	T	C	0.0156	-0.0943	0.0042691	8.36797e-06	3838	T	C	0.031412	-0.00437545	0.0212	0.31	461026	19.7857	0.00513143	FALSE	FALSE	FALSE	FALSE	TRUE
Aspartylphenylalanine	Hand grip strength (left)	rs16973789	18	3445826	G>A	SNV	TGIF1	—	A	G	0.036	-0.073	0.00339281	5.05499e-06	2088	A	G	0.051495	-0.00416052	0.016	0.22	461026	20.8164	0.0098805	FALSE	FALSE	FALSE	FALSE	TRUE
Aspartylphenylalanine	Hand grip strength (left)	rs2031504	1	107058351	G>T	SNV	—	—	T	G	0.4374	0.0225	0.00149809	8.13804e-06	3838	T	G	0.431484	0.00128988	0.005	0.39	461026	20.25	0.00525122	FALSE	FALSE	FALSE	FALSE	TRUE
Aspartylphenylalanine	Hand grip strength (left)	rs2073824	9	136132633	A>G	SNV	ABO	benign	G	A	0.3383	0.0238	0.0015764	2.80001e-06	3838	G	A	0.330331	0.0027071	0.0051	0.0860003	461026	21.7778	0.00564516	FALSE	FALSE	FALSE	FALSE	TRUE
Aspartylphenylalanine	Hand grip strength (left)	rs4351	17	61569732	G>A,C	SNV	ACE	—	A	G	0.4754	-0.0455	0.00149193	1.23994e-19	3838	A	G	0.479449	-0.00206028	0.005	0.17	461026	82.81	0.0211314	FALSE	FALSE	FALSE	FALSE	TRUE
Aspartylphenylalanine	Hand grip strength (left)	rs495828	9	136154867	T>G	SNV	—	—	T	G	0.217	-0.0312	0.00182095	1.43301e-07	3838	T	G	0.207949	-0.00933947	0.0059	2.90001e-07	461026	27.9644	0.00723722	FALSE	FALSE	FALSE	TRUE	FALSE
Aspartylphenylalanine	Hand grip strength (left)	rs4968748	17	61069500	G>A	SNV	TANC2	—	A	G	0.232	-0.0307	0.00178579	1.834e-07	3838	A	G	0.223068	-0.00112546	0.0059	0.53	461026	27.0753	0.00700873	FALSE	FALSE	FALSE	FALSE	TRUE
Hyodeoxycholate	Appendicular lean mass	rs10280608	7	95554916	A>C	SNV	DYNC1I1	—	C	A	0.1723	0.0396	0.0025	4.96398e-06	5673	C	A	0.1812	0.0027	0.0087	0.2812	450243	20.7182	0.00364006	FALSE	FALSE	FALSE	FALSE	TRUE
Hyodeoxycholate	Appendicular lean mass	rs10518972	15	58650355	C>T	SNV	—	—	T	C	0.11	0.0505	0.0029	1.35101e-06	5673	T	C	0.1201	0.0027	0.0105	0.3612	450243	23.1315	0.00406234	FALSE	FALSE	FALSE	FALSE	TRUE
Hyodeoxycholate	Appendicular lean mass	rs10774496	12	119828785	G>A,T	SNV	CCDC6—;LOC1—537——27	—	A	G	0.1908	0.0397	0.0024	5.38902e-06	5673	A	G	0.2013	-0.0001	0.0087	0.9491	450243	20.823	0.0036584	FALSE	FALSE	FALSE	FALSE	TRUE
Hyodeoxycholate	Appendicular lean mass	rs10865016	2	98989304	G>A,C,T	SNV	CNGA3	—	A	G	0.1816	0.0453	0.0024	1.357e-07	5673	A	G	0.1882	-0.0015	0.0086	0.5351	450243	27.7459	0.00486878	FALSE	FALSE	FALSE	FALSE	TRUE
[truncated: 3,084 more rows]

## Sheet: Table S3
Table S3. Confounders of sarcopenia and the excluded SNPs.
SNP	GWAS Trait	PMID	Position (GRCh37)	Alleles	R2	Risk Allele	Effect Size (95% CI)	β or OR	P-value
[truncated: 56 more rows]

## Sheet: Table S4
Table S4. GWAS traits associated with involved SNPs.
[truncated: 2,910 more rows]

[truncated: 5 more sheets: Table S5, Table S6, Table S7, Table S8, Table S9]
